# Supplementary material for: Expression of Transposable Elements throughout the Fasciola hepatica Trematode Life Cycle
Source: Noncoding RNA. 2024 Jul 3;10(4):39. doi: 10.3390/ncrna10040039 (PMC11270206; doi:10.3390/ncrna10040039)
Supplement: Supplementary file 1 [file ncrna-10-00039-s001.zip]

Archive with 5 entries (5 files):
- Supplementary File S1_updated.pdf
- table_s1.xlsx
- table_s2.xlsx
- table_s3.xlsx
- table_s4.xlsx
