# Supplementary material for: Expression of Transposable Elements throughout the Fasciola hepatica Trematode Life Cycle
Source: Noncoding RNA. 2024 Jul 3;10(4):39. doi: 10.3390/ncrna10040039 (PMC11270206; doi:10.3390/ncrna10040039)
Supplement: Supplementary file 1 [file ncrna-10-00039-s001.zip › table_s1.xlsx]

## Sheet: 5 stages
Raw results, obtained from https://bioinformatics.psb.ugent.be/webtools/Venn/.
Lists below show the lists of TE,unique or shared between 5 stages of Fasciola hepatica lifecycle.
Stages with shared repeats	Total number of shared elements	List of shared repeats
adult egg juvenile NEJ 24h metacercaria	1189	rnd-5_family-1247#LTR/Gypsy
		rnd-1_family-72#Unknown
		rnd-3_family-139#LINE/Rex-Babar
		rnd-3_family-447#LINE
		rnd-2_family-57#Unknown
		rnd-1_family-290#LTR/Gypsy
		rnd-1_family-377#DNA/TcMar-Tc1
		rnd-4_family-152#Unknown
		rnd-1_family-442#LTR/Gypsy
		rnd-5_family-1470#LTR/Gypsy
		rnd-5_family-5385#Unknown
		rnd-1_family-348#Unknown
		rnd-1_family-414#Unknown
		rnd-1_family-437#LINE/CR1
		rnd-4_family-1099#LTR/Gypsy
		rnd-1_family-245#LINE/CR1
		rnd-1_family-573#Unknown
		rnd-1_family-376#LINE/CR1
		rnd-2_family-350#LINE/CR1
		rnd-5_family-1937#LINE/CR1
		rnd-5_family-4847#Unknown
		rnd-1_family-451#LTR/Gypsy
		rnd-5_family-61#Unknown
		rnd-1_family-444#LINE/CR1
		rnd-1_family-109#LTR/Pao
		rnd-4_family-334#Unknown
		rnd-5_family-317#LINE/I
		rnd-1_family-320#Unknown
		rnd-1_family-187#LINE/CR1
		rnd-5_family-3722#LINE/RTE-BovB
		rnd-4_family-956#LINE/L2
		rnd-5_family-207#Unknown
		rnd-1_family-106#Unknown
		rnd-5_family-490#Unknown
		rnd-4_family-631#Unknown
		rnd-4_family-900#Unknown
		rnd-5_family-2125#Unknown
		rnd-4_family-81#Unknown
		rnd-5_family-349#Unknown
		rnd-1_family-293#LINE/Rex-Babar
		rnd-5_family-5714#DNA/TcMar-Tigger
		rnd-4_family-2538#LTR/Gypsy
		rnd-3_family-89#LINE
		rnd-4_family-127#Unknown
		rnd-1_family-201#Unknown
		rnd-4_family-1447#Unknown
		rnd-1_family-521#LTR/Gypsy
		rnd-1_family-528#Unknown
		rnd-4_family-453#LTR/Gypsy
		rnd-4_family-401#Unknown
		rnd-1_family-406#Unknown
		rnd-5_family-673#Unknown
		rnd-3_family-301#LINE/Rex-Babar
		rnd-3_family-895#LTR/Gypsy
		rnd-1_family-353#LTR/Gypsy
		rnd-4_family-893#DNA/TcMar-Tc1
		rnd-5_family-3096#Unknown
		rnd-3_family-820#LINE/CR1
		rnd-5_family-1739#LTR/Gypsy
		rnd-5_family-376#Unknown
		rnd-1_family-487#Unknown
		rnd-1_family-304#LTR/Gypsy
		rnd-3_family-236#LINE/CR1
		rnd-3_family-309#LTR/Gypsy
		rnd-5_family-5021#Unknown
		rnd-1_family-316#Unknown
		rnd-5_family-1885#Unknown
		rnd-5_family-1711#DNA/CMC-EnSpm
		rnd-5_family-4785#Unknown
		rnd-1_family-23#LINE/CR1
		rnd-1_family-63#RC/Helitron
		rnd-3_family-335#Unknown
		rnd-1_family-151#Unknown
		rnd-4_family-226#Unknown
		rnd-5_family-434#RC/Helitron
		rnd-1_family-542#Unknown
		rnd-1_family-389#LTR/Gypsy
		rnd-1_family-262#Unknown
		rnd-5_family-3748#LTR/Gypsy
		rnd-5_family-711#Unknown
		rnd-4_family-1812#Unknown
		rnd-1_family-315#LINE/CR1-Zenon
		rnd-1_family-217#LINE
		rnd-5_family-8068#Unknown
		rnd-1_family-337#LTR/Pao
		rnd-1_family-81#Unknown
		rnd-1_family-150#LTR/Gypsy
		rnd-4_family-619#LINE/CR1
		rnd-1_family-186#Unknown
		rnd-1_family-593#LINE/Penelope
		rnd-1_family-275#Unknown
		rnd-1_family-554#LTR/Gypsy
		rnd-5_family-1075#LTR/Gypsy
		rnd-5_family-510#LINE/CR1
		rnd-1_family-114#LINE/RTE-BovB
		rnd-1_family-83#LINE/Penelope
		rnd-1_family-397#Unknown
		rnd-4_family-343#Unknown
		rnd-4_family-140#Unknown
		rnd-5_family-494#Unknown
		rnd-5_family-911#Unknown
		rnd-4_family-832#LTR/Gypsy
		rnd-1_family-319#Unknown
		rnd-1_family-273#Unknown
		rnd-5_family-7394#Unknown
		rnd-1_family-531#Unknown
		rnd-1_family-35#LINE/RTE-BovB
		rnd-1_family-66#Unknown
		rnd-1_family-231#Unknown
		rnd-1_family-90#LINE/RTE-BovB
		rnd-1_family-314#Unknown
		rnd-4_family-1112#Unknown
		rnd-1_family-339#LINE/CR1
		rnd-3_family-948#Unknown
		rnd-1_family-247#LTR/Gypsy
		rnd-5_family-4345#LTR/Gypsy
		rnd-1_family-95#LINE
		rnd-5_family-830#Unknown
		rnd-5_family-851#LTR/Gypsy
		rnd-5_family-916#LTR/Gypsy
		rnd-5_family-115#Unknown
		rnd-1_family-549#Unknown
		rnd-1_family-570#Unknown
		rnd-4_family-2366#Unknown
		rnd-5_family-1695#Unknown
		rnd-5_family-3094#Unknown
		rnd-1_family-550#Unknown
		rnd-4_family-313#LTR/Gypsy
		rnd-4_family-805#LTR/Gypsy
		rnd-2_family-249#Unknown
		rnd-5_family-2955#LINE/CR1
		rnd-5_family-1171#Unknown
		rnd-5_family-689#Unknown
		rnd-1_family-119#Unknown
		rnd-1_family-512#LINE/RTE-BovB
		rnd-1_family-131#Unknown
		rnd-1_family-197#Unknown
		rnd-3_family-647#rRNA
		rnd-1_family-514#Unknown
		rnd-1_family-208#Unknown
		rnd-3_family-506#LTR/Gypsy
		rnd-4_family-111#Unknown
		rnd-1_family-416#Unknown
		rnd-5_family-1908#LTR/Gypsy
		rnd-5_family-1935#DNA
		rnd-5_family-2833#Unknown
		rnd-1_family-281#Unknown
		rnd-1_family-136#Unknown
		rnd-1_family-582#Unknown
		rnd-1_family-71#Unknown
		rnd-1_family-306#Unknown
		rnd-5_family-1148#Unknown
		rnd-5_family-2145#DNA/TcMar-Tc1
		rnd-3_family-512#LINE/CR1
		rnd-1_family-423#Unknown
		rnd-1_family-135#Unknown
		rnd-1_family-94#LINE/RTE-BovB
		rnd-1_family-271#Unknown
		rnd-1_family-583#LTR/Gypsy
		rnd-1_family-424#Unknown
		rnd-3_family-1131#LTR/Gypsy
		rnd-1_family-520#DNA/CMC-EnSpm
		rnd-4_family-243#Unknown
		rnd-5_family-764#Unknown
		rnd-5_family-2982#Unknown
		rnd-4_family-1317#LTR/Gypsy
		rnd-3_family-993#LTR/Gypsy
		rnd-5_family-1458#Unknown
		rnd-5_family-928#LINE/CR1
		rnd-5_family-1819#Unknown
		rnd-1_family-410#Unknown
		rnd-1_family-158#LTR/Gypsy
		rnd-1_family-221#LINE/CR1
		rnd-1_family-133#Unknown
		rnd-1_family-86#Unknown
		rnd-1_family-55#LINE/CR1
		rnd-1_family-84#Unknown
		rnd-1_family-480#LINE/CR1
		rnd-1_family-233#Unknown
		rnd-5_family-2871#LTR/Gypsy
		rnd-5_family-1700#LTR/Gypsy
		rnd-1_family-529#LINE/RTE-BovB
		rnd-1_family-69#LINE/CR1
		rnd-4_family-277#Unknown
		rnd-1_family-535#LINE/CR1
		rnd-5_family-878#Unknown
		rnd-4_family-94#LINE
		rnd-1_family-501#Unknown
		rnd-4_family-324#Unknown
		rnd-1_family-73#Unknown
		rnd-1_family-28#LTR/Gypsy
		rnd-5_family-1791#LTR/Gypsy
		rnd-4_family-147#LTR/Gypsy
		rnd-4_family-592#Unknown
		rnd-4_family-668#DNA/CMC-EnSpm
		rnd-1_family-216#Unknown
		rnd-5_family-2280#LTR/Gypsy
		rnd-1_family-352#LINE/CR1
		rnd-1_family-240#Unknown
		rnd-1_family-365#Unknown
		rnd-1_family-482#Unknown
		rnd-1_family-387#LINE/CR1
		rnd-1_family-382#Unknown
		rnd-5_family-150#Unknown
		rnd-1_family-313#LINE/Penelope
		rnd-1_family-431#LINE/CR1
		rnd-1_family-51#LINE
		rnd-1_family-295#Unknown
		rnd-1_family-388#Unknown
		rnd-1_family-310#Unknown
		rnd-1_family-497#Unknown
		rnd-5_family-1065#Unknown
		rnd-4_family-307#LINE/Rex-Babar
		rnd-4_family-2231#Unknown
		rnd-3_family-542#DNA/TcMar-Tc1
		rnd-1_family-463#DNA/CMC-EnSpm
		rnd-4_family-2578#LINE/CR1
		rnd-4_family-335#Unknown
		rnd-5_family-8096#Unknown
		rnd-1_family-390#Unknown
		rnd-1_family-481#Unknown
		rnd-4_family-89#Unknown
		rnd-5_family-2#Unknown
		rnd-5_family-3986#LTR/Gypsy
		rnd-5_family-822#DNA/Ginger-1
		rnd-5_family-1009#Unknown
		rnd-5_family-807#Unknown
		rnd-5_family-1861#LTR/Gypsy
		rnd-1_family-552#Unknown
		rnd-1_family-126#LINE/CR1
		rnd-1_family-43#Unknown
		rnd-1_family-203#Unknown
		rnd-4_family-870#LTR/Gypsy
		rnd-5_family-124#Unknown
		rnd-1_family-65#Unknown
		rnd-5_family-286#LINE/Penelope
		rnd-4_family-2059#LTR/Pao
		rnd-1_family-370#LINE/CR1
		rnd-5_family-727#LINE/CR1
		rnd-3_family-325#Unknown
		rnd-4_family-667#Unknown
		rnd-4_family-2190#DNA/TcMar-Tc1
		rnd-1_family-532#Unknown
		rnd-1_family-586#Unknown
		rnd-4_family-177#Unknown
		rnd-3_family-492#LINE/Rex-Babar
		rnd-2_family-406#Unknown
		rnd-1_family-202#Unknown
		rnd-1_family-413#LINE/CR1
		rnd-5_family-5031#Unknown
		rnd-1_family-292#Unknown
		rnd-1_family-244#Unknown
		rnd-1_family-212#LINE/Penelope
		rnd-4_family-458#Unknown
		rnd-1_family-235#Unknown
		rnd-1_family-209#LINE/CR1
		rnd-5_family-555#LINE
		rnd-1_family-378#LTR/Gypsy
		rnd-5_family-2972#LINE/CR1
		rnd-4_family-198#DNA/TcMar-Pogo
		rnd-4_family-501#LINE/Rex-Babar
		rnd-5_family-300#Unknown
		rnd-5_family-1100#LINE/CR1
		rnd-5_family-999#Unknown
		rnd-1_family-502#DNA/MULE-MuDR
		rnd-1_family-448#Unknown
		rnd-1_family-568#DNA/CMC-EnSpm
		rnd-1_family-107#Unknown
		rnd-5_family-3307#LTR/Gypsy
		rnd-4_family-1490#LINE/CR1
		rnd-1_family-601#LTR/Gypsy
		rnd-4_family-570#Unknown
		rnd-1_family-252#Unknown
		rnd-5_family-1953#LTR/Gypsy
		rnd-1_family-422#Unknown
		rnd-3_family-24#Unknown
		rnd-1_family-8#LINE/RTE-BovB
		rnd-5_family-3890#Unknown
		rnd-1_family-166#DNA/hAT-Ac
		rnd-1_family-16#LINE/RTE-BovB
		rnd-1_family-334#Unknown
		rnd-4_family-807#LTR/Gypsy
		rnd-1_family-58#LINE/CR1
		rnd-1_family-537#DNA/CMC-EnSpm
		rnd-1_family-525#Unknown
		rnd-5_family-282#Unknown
		rnd-1_family-409#Unknown
		rnd-1_family-415#Unknown
		rnd-1_family-101#Unknown
		rnd-1_family-350#LTR/Gypsy
		rnd-5_family-1594#Unknown
		rnd-3_family-253#Unknown
		rnd-5_family-1860#LTR/Gypsy
		rnd-3_family-265#Unknown
		rnd-5_family-1277#DNA/CMC-EnSpm
		rnd-4_family-465#Unknown
		rnd-3_family-281#LINE/CR1
		rnd-5_family-564#LTR/Gypsy
		rnd-5_family-921#Satellite
		rnd-5_family-2233#LTR/Pao
		rnd-4_family-2247#Unknown
		rnd-3_family-653#LINE/CR1
		rnd-5_family-1460#Unknown
		rnd-1_family-4#LINE/RTE-BovB
		rnd-1_family-604#DNA/CMC-EnSpm
		rnd-1_family-527#Unknown
		rnd-4_family-1489#Unknown
		rnd-5_family-1019#Unknown
		rnd-5_family-1261#LTR/Gypsy
		rnd-4_family-1620#LTR/Gypsy
		rnd-5_family-92#LTR/Gypsy
		rnd-4_family-1700#DNA/CMC-EnSpm
		rnd-1_family-27#LINE/RTE-BovB
		rnd-1_family-578#Unknown
		rnd-4_family-707#LINE/RTE-BovB
		rnd-1_family-579#Unknown
		rnd-5_family-1029#LINE/CR1
		rnd-4_family-1733#LTR/Gypsy
		rnd-1_family-341#LTR/Gypsy
		rnd-5_family-248#Unknown
		rnd-1_family-486#LINE/Penelope
		rnd-5_family-1156#Unknown
		rnd-3_family-970#Unknown
		rnd-4_family-1634#LTR/Gypsy
		rnd-1_family-301#Unknown
		rnd-1_family-449#Unknown
		rnd-5_family-123#LTR/Pao
		rnd-1_family-210#Unknown
		rnd-5_family-1030#Unknown
		rnd-4_family-713#Unknown
		rnd-1_family-237#LINE/Rex-Babar
		rnd-1_family-276#LINE/CR1
		rnd-1_family-85#LINE/RTE-BovB
		rnd-4_family-1284#Unknown
		rnd-5_family-1936#LTR/Gypsy
		rnd-1_family-64#Unknown
		rnd-1_family-76#Unknown
		rnd-4_family-393#LINE/Rex-Babar
		rnd-1_family-560#DNA/TcMar-Tc2
		rnd-5_family-3713#Unknown
		rnd-1_family-465#Unknown
		rnd-5_family-4972#LTR/Gypsy
		rnd-1_family-307#LINE/CR1
		rnd-1_family-515#LTR/Gypsy
		rnd-1_family-236#Unknown
		rnd-5_family-3184#Unknown
		rnd-5_family-1556#LTR/Gypsy
		rnd-1_family-571#Unknown
		rnd-5_family-3077#Unknown
		rnd-4_family-1929#Unknown
		rnd-1_family-612#LINE/Penelope
		rnd-1_family-41#LINE
		rnd-1_family-143#LTR/Gypsy
		rnd-2_family-2#Unknown
		rnd-1_family-289#LINE/RTE-BovB
		rnd-5_family-3742#Unknown
		rnd-5_family-1457#Unknown
		rnd-3_family-264#Unknown
		rnd-5_family-3161#Unknown
		rnd-5_family-353#Unknown
		rnd-5_family-1862#LTR/Gypsy
		rnd-1_family-148#LINE/Rex-Babar
		rnd-1_family-285#Unknown
		rnd-5_family-2661#Unknown
		rnd-4_family-1491#LINE/CR1
		rnd-1_family-147#LINE/RTE-BovB
		rnd-4_family-133#LTR/Gypsy
		rnd-1_family-538#Unknown
		rnd-1_family-243#LINE/CR1
		rnd-1_family-411#Unknown
		rnd-1_family-499#LTR/Pao
		rnd-4_family-572#LTR/Gypsy
		rnd-5_family-1236#Unknown
		rnd-2_family-7#Unknown
		rnd-5_family-884#Unknown
		rnd-1_family-479#Unknown
		rnd-1_family-228#Unknown
		rnd-5_family-549#Unknown
		rnd-1_family-551#Unknown
		rnd-1_family-177#Unknown
		rnd-1_family-475#Unknown
		rnd-1_family-7#LTR/Pao
		rnd-1_family-471#Unknown
		rnd-4_family-279#LTR/Gypsy
		rnd-1_family-59#Unknown
		rnd-1_family-594#Unknown
		rnd-5_family-2685#Unknown
		rnd-4_family-388#Unknown
		rnd-5_family-3234#LTR/Gypsy
		rnd-5_family-3095#LINE/CR1
		rnd-4_family-1701#Unknown
		rnd-5_family-2310#LTR/Gypsy
		rnd-5_family-496#Unknown
		rnd-5_family-1344#DNA/CMC-EnSpm
		rnd-5_family-321#Unknown
		rnd-2_family-216#LINE/Rex-Babar
		rnd-5_family-8406#Unknown
		rnd-1_family-561#Unknown
		rnd-4_family-877#Unknown
		rnd-1_family-308#LINE/Penelope
		rnd-5_family-2371#DNA/TcMar-ISRm11
		rnd-5_family-823#LTR/Gypsy
		rnd-1_family-371#LINE/CR1
		rnd-1_family-127#LINE/L2
		rnd-1_family-140#Unknown
		rnd-1_family-366#LTR/Gypsy
		rnd-5_family-325#Unknown
		rnd-1_family-194#Unknown
		rnd-4_family-47#Unknown
		rnd-1_family-67#Unknown
		rnd-5_family-127#LTR/Gypsy
		rnd-4_family-2252#Unknown
		rnd-1_family-536#LINE/RTE-BovB
		rnd-3_family-263#LINE/Rex-Babar
		rnd-5_family-893#Unknown
		rnd-1_family-430#Unknown
		rnd-4_family-2478#DNA/TcMar-Tc1
		rnd-4_family-101#LTR/Gypsy
		rnd-1_family-595#Unknown
		rnd-1_family-610#Unknown
		rnd-1_family-428#Unknown
		rnd-3_family-208#Unknown
		rnd-4_family-855#Unknown
		rnd-1_family-141#LTR/Gypsy
		rnd-5_family-99#LTR/Gypsy
		rnd-5_family-525#Unknown
		rnd-1_family-436#LINE/CR1
		rnd-4_family-1759#Unknown
		rnd-5_family-417#LTR/Pao
		rnd-1_family-130#Unknown
		rnd-3_family-295#DNA/TcMar-Tc2
		rnd-5_family-3333#Unknown
		rnd-4_family-414#DNA/TcMar-Tc1
		rnd-4_family-359#DNA/TcMar-ISRm11
		rnd-4_family-427#Unknown
		rnd-5_family-768#Unknown
		rnd-1_family-60#LINE/Penelope
		rnd-4_family-1205#Unknown
		rnd-1_family-302#Unknown
		rnd-5_family-935#Unknown
		rnd-3_family-1019#DNA/TcMar-Tc1
		rnd-4_family-1061#Unknown
		rnd-1_family-57#LTR/Pao
		rnd-1_family-14#Unknown
		rnd-1_family-419#LINE/Penelope
		rnd-1_family-219#LINE
		rnd-5_family-1472#LINE/Penelope
		rnd-1_family-458#Unknown
		rnd-1_family-349#Unknown
		rnd-1_family-394#Unknown
		rnd-3_family-339#LINE/CR1
		rnd-1_family-172#LINE/CR1
		rnd-5_family-1832#Unknown
		rnd-5_family-7436#LTR/Gypsy
		rnd-4_family-120#LINE/CR1
		rnd-1_family-347#Unknown
		rnd-4_family-1627#Unknown
		rnd-1_family-569#Unknown
		rnd-5_family-808#LINE/RTE-BovB
		rnd-1_family-178#Unknown
		rnd-1_family-196#Unknown
		rnd-5_family-2265#Unknown
		rnd-1_family-433#LTR/Gypsy
		rnd-1_family-175#Unknown
		rnd-4_family-134#Unknown
		rnd-5_family-177#DNA/TcMar-Tc2
		rnd-5_family-996#Unknown
		rnd-5_family-346#Unknown
		rnd-5_family-876#Unknown
		rnd-5_family-1727#LINE/CR1
		rnd-5_family-998#Unknown
		rnd-1_family-420#LINE/CR1
		rnd-5_family-3798#Unknown
		rnd-4_family-1449#DNA/CMC-EnSpm
		rnd-4_family-948#Unknown
		rnd-1_family-439#Unknown
		rnd-5_family-3221#Unknown
		rnd-4_family-1225#Unknown
		rnd-5_family-3938#Unknown
		rnd-5_family-1028#LTR/Gypsy
		rnd-5_family-46#Unknown
		rnd-4_family-1949#Unknown
		rnd-1_family-476#DNA/TcMar-ISRm11
		rnd-1_family-291#LINE/Penelope
		rnd-5_family-1681#Unknown
		rnd-3_family-428#LTR/Gypsy
		rnd-1_family-400#Unknown
		rnd-4_family-590#LINE/Penelope
		rnd-1_family-358#LINE
		rnd-1_family-581#Unknown
		rnd-1_family-24#LINE/L2
		rnd-5_family-1997#LTR/Gypsy
		rnd-1_family-539#Unknown
		rnd-1_family-115#Unknown
		rnd-1_family-160#Unknown
		rnd-1_family-418#LINE/CR1
		rnd-1_family-343#LINE/Rex-Babar
		rnd-5_family-882#Unknown
		rnd-4_family-454#Unknown
		rnd-1_family-609#DNA/CMC-EnSpm
		rnd-1_family-42#Unknown
		rnd-5_family-1829#Unknown
		rnd-1_family-205#Unknown
		rnd-1_family-600#Unknown
		rnd-1_family-180#LINE/Penelope
		rnd-1_family-170#LINE/Penelope
		rnd-1_family-89#LINE/Penelope
		rnd-3_family-323#Unknown
		rnd-1_family-239#LINE/CR1
		rnd-3_family-102#Unknown
		rnd-4_family-51#DNA/TcMar-Tc1
		rnd-1_family-128#Unknown
		rnd-1_family-1#Unknown
		rnd-4_family-755#DNA/CMC-EnSpm
		rnd-4_family-1492#Unknown
		rnd-3_family-157#Unknown
		rnd-4_family-1704#Unknown
		rnd-3_family-504#Unknown
		rnd-1_family-18#SINE/tRNA-Core-RTE
		rnd-1_family-567#LTR/Gypsy
		rnd-1_family-404#DNA/TcMar-Tc1
		rnd-4_family-1316#LINE/CR1
		rnd-4_family-1400#LTR/Gypsy
		rnd-1_family-188#LINE/CR1
		rnd-1_family-33#LINE/RTE-BovB
		rnd-1_family-253#LINE/CR1
		rnd-1_family-470#Unknown
		rnd-2_family-40#Unknown
		rnd-5_family-2550#Unknown
		rnd-1_family-146#Unknown
		rnd-1_family-305#LINE/CR1
		rnd-1_family-399#LINE/RTE-BovB
		rnd-4_family-339#Unknown
		rnd-1_family-553#Unknown
		rnd-5_family-498#Unknown
		rnd-5_family-8534#Unknown
		rnd-1_family-407#Unknown
		rnd-4_family-1004#LTR/Gypsy
		rnd-3_family-546#LTR/Gypsy
		rnd-5_family-2707#Unknown
		rnd-5_family-10804#Unknown
		rnd-1_family-282#Unknown
		rnd-5_family-535#Unknown
		rnd-5_family-8845#tRNA
		rnd-1_family-490#DNA/CMC-EnSpm
		rnd-5_family-2948#Unknown
		rnd-1_family-155#LINE/Penelope
		rnd-5_family-573#LTR/Gypsy
		rnd-4_family-669#Unknown
		rnd-1_family-342#LINE/L1-DRE
		rnd-5_family-4145#Unknown
		rnd-5_family-1231#LINE/Penelope
		rnd-1_family-149#LTR/Pao
		rnd-1_family-364#LTR/Gypsy
		rnd-1_family-329#Unknown
		rnd-4_family-61#Unknown
		rnd-1_family-192#Unknown
		rnd-3_family-356#LINE
		rnd-4_family-1948#LINE/Rex-Babar
		rnd-5_family-128#LTR/Gypsy
		rnd-5_family-3770#LTR/Gypsy
		rnd-1_family-335#LINE/L1-DRE
		rnd-5_family-2206#Unknown
		rnd-1_family-164#LTR/Pao
		rnd-4_family-510#LTR/Gypsy
		rnd-1_family-56#Unknown
		rnd-4_family-69#Unknown
		rnd-3_family-176#LINE/Penelope
		rnd-5_family-1625#Unknown
		rnd-5_family-31#RC/Helitron
		rnd-1_family-70#Unknown
		rnd-4_family-351#Unknown
		rnd-1_family-206#Unknown
		rnd-1_family-36#LINE/CR1
		rnd-1_family-45#Unknown
		rnd-3_family-756#DNA/TcMar-Tc1
		rnd-1_family-168#Unknown
		rnd-1_family-577#LTR/Pao
		rnd-5_family-20#Unknown
		rnd-1_family-395#LTR/Pao
		rnd-1_family-534#Unknown
		rnd-1_family-167#Unknown
		rnd-1_family-517#Unknown
		rnd-1_family-122#LINE/L2
		rnd-1_family-346#Unknown
		rnd-5_family-1429#LTR/Gypsy
		rnd-4_family-105#LTR/Gypsy
		rnd-1_family-227#LTR/Gypsy
		rnd-3_family-41#DNA/TcMar-Tc1
		rnd-1_family-344#LINE/CR1
		rnd-4_family-1693#Unknown
		rnd-1_family-541#Unknown
		rnd-5_family-1462#Unknown
		rnd-4_family-1071#Unknown
		rnd-5_family-225#Unknown
		rnd-3_family-172#LTR/Gypsy
		rnd-1_family-460#Unknown
		rnd-1_family-19#LINE/CR1
		rnd-1_family-524#LTR/Gypsy
		rnd-1_family-333#LINE/L2
		rnd-1_family-443#Unknown
		rnd-4_family-601#Unknown
		rnd-5_family-1272#LINE/Penelope
		rnd-2_family-231#Unknown
		rnd-1_family-523#Unknown
		rnd-1_family-587#Unknown
		rnd-5_family-1421#LTR/Pao
		rnd-4_family-481#LTR/Gypsy
		rnd-5_family-62#Unknown
		rnd-1_family-445#LINE/CR1
		rnd-3_family-128#Unknown
		rnd-1_family-392#Unknown
		rnd-3_family-453#Unknown
		rnd-3_family-784#LTR/Gypsy
		rnd-5_family-686#LINE/CR1
		rnd-1_family-546#LTR/Pao
		rnd-4_family-717#LTR/Gypsy
		rnd-4_family-1687#Unknown
		rnd-1_family-78#Unknown
		rnd-4_family-190#LINE/CR1
		rnd-5_family-6500#tRNA
		rnd-1_family-396#Unknown
		rnd-4_family-1090#Unknown
		rnd-5_family-691#Unknown
		rnd-1_family-277#LINE/CR1
		rnd-5_family-55#Unknown
		rnd-1_family-30#Unknown
		rnd-1_family-181#LINE/CR1
		rnd-3_family-184#LINE/CR1
		rnd-3_family-251#DNA/TcMar-Tc1
		rnd-1_family-0#LINE/CR1
		rnd-1_family-510#LINE
		rnd-5_family-2548#Unknown
		rnd-4_family-252#Unknown
		rnd-1_family-332#LINE/RTE-BovB
		rnd-5_family-1406#Unknown
		rnd-1_family-91#LINE/CR1-Zenon
		rnd-1_family-300#LINE/RTE-BovB
		rnd-1_family-145#LINE/CR1
		rnd-5_family-931#Unknown
		rnd-5_family-683#Unknown
		rnd-1_family-598#Unknown
		rnd-1_family-34#LINE/Penelope
		rnd-5_family-1158#LTR/Gypsy
		rnd-1_family-563#DNA/CMC-EnSpm
		rnd-5_family-2224#Unknown
		rnd-1_family-37#LINE/Penelope
		rnd-3_family-536#LTR/Gypsy
		rnd-1_family-599#Unknown
		rnd-1_family-234#LINE/CR1
		rnd-1_family-379#LINE/CR1
		rnd-5_family-1006#Unknown
		rnd-1_family-75#Unknown
		rnd-5_family-1620#Unknown
		rnd-5_family-194#LINE/CR1
		rnd-5_family-2374#Unknown
		rnd-4_family-425#LTR/Gypsy
		rnd-4_family-1994#Unknown
		rnd-1_family-102#LTR/Pao
		rnd-1_family-87#LINE/Penelope
		rnd-5_family-2659#LINE/RTE-BovB
		rnd-5_family-8664#Unknown
		rnd-5_family-3410#Unknown
		rnd-1_family-324#Unknown
		rnd-1_family-259#Unknown
		rnd-4_family-464#Unknown
		rnd-5_family-6893#Unknown
		rnd-5_family-2075#Unknown
		rnd-5_family-7402#Unknown
		rnd-1_family-39#LINE/Penelope
		rnd-5_family-388#Unknown
		rnd-1_family-336#Unknown
		rnd-5_family-3791#Unknown
		rnd-1_family-441#Unknown
		rnd-4_family-888#LTR/Gypsy
		rnd-3_family-906#Unknown
		rnd-5_family-1459#LINE/RTE-BovB
		rnd-1_family-619#Unknown
		rnd-5_family-4848#Unknown
		rnd-5_family-14451#RC/Helitron
		rnd-5_family-1995#Unknown
		rnd-1_family-199#LINE/CR1
		rnd-3_family-302#LINE/Rex-Babar
		rnd-1_family-575#LINE
		rnd-1_family-398#DNA/TcMar-ISRm11
		rnd-4_family-312#Unknown
		rnd-5_family-2893#Unknown
		rnd-4_family-189#Unknown
		rnd-1_family-511#Unknown
		rnd-1_family-263#LINE/Rex-Babar
		rnd-1_family-557#LINE/CR1
		rnd-1_family-20#LTR/Pao
		rnd-5_family-503#Unknown
		rnd-4_family-314#LTR/Gypsy
		rnd-5_family-970#RC/Helitron
		rnd-5_family-6267#LINE
		rnd-4_family-1200#DNA/CMC-EnSpm
		rnd-4_family-115#LINE/Rex-Babar
		rnd-4_family-167#LINE/Penelope
		rnd-4_family-83#Unknown
		rnd-1_family-322#LINE/R2
		rnd-1_family-99#LINE/L2
		rnd-3_family-615#LINE/Rex-Babar
		rnd-1_family-381#LINE/Penelope
		rnd-1_family-3#SINE/tRNA
		rnd-1_family-362#Unknown
		rnd-3_family-190#LINE/Rex-Babar
		rnd-1_family-373#LINE/CR1
		rnd-1_family-117#LINE
		rnd-1_family-183#Unknown
		rnd-1_family-53#Unknown
		rnd-5_family-681#Unknown
		rnd-5_family-950#Unknown
		rnd-5_family-735#Unknown
		rnd-1_family-321#LINE/RTE-BovB
		rnd-3_family-812#Unknown
		rnd-5_family-1299#Unknown
		rnd-1_family-491#Unknown
		rnd-4_family-130#LTR/Gypsy
		rnd-1_family-162#LINE/CR1
		rnd-5_family-1007#Unknown
		rnd-1_family-255#LTR/Gypsy
		rnd-1_family-26#Unknown
		rnd-1_family-435#LINE/CR1
		rnd-1_family-454#Unknown
		rnd-5_family-3315#Unknown
		rnd-1_family-326#LINE/RTE-BovB
		rnd-1_family-516#LINE/RTE-BovB
		rnd-4_family-663#Unknown
		rnd-1_family-121#LINE/CR1
		rnd-5_family-2143#LTR/Gypsy
		rnd-5_family-2816#LTR/Gypsy
		rnd-1_family-408#Unknown
		rnd-1_family-111#LINE/Penelope
		rnd-1_family-190#LINE/Penelope
		rnd-1_family-576#Unknown
		rnd-3_family-159#LTR/Gypsy
		rnd-2_family-20#Unknown
		rnd-3_family-227#Unknown
		rnd-4_family-68#Unknown
		rnd-1_family-338#DNA/TcMar-Tc1
		rnd-1_family-559#LINE
		rnd-1_family-169#LINE/RTE-BovB
		rnd-1_family-96#LINE/CR1
		rnd-5_family-1710#LTR/Pao
		rnd-5_family-4159#Unknown
		rnd-1_family-100#Unknown
		rnd-2_family-234#Unknown
		rnd-5_family-1404#Unknown
		rnd-5_family-1601#Unknown
		rnd-1_family-287#Unknown
		rnd-2_family-82#Unknown
		rnd-5_family-2402#Unknown
		rnd-3_family-610#Unknown
		rnd-4_family-918#DNA/CMC-EnSpm
		rnd-1_family-98#Unknown
		rnd-5_family-3016#LINE/CR1
		rnd-5_family-3299#Unknown
		rnd-1_family-548#LINE/Penelope
		rnd-5_family-3859#Unknown
		rnd-4_family-143#Unknown
		rnd-3_family-209#Unknown
		rnd-1_family-129#Unknown
		rnd-4_family-80#Unknown
		rnd-1_family-283#LINE/CR1
		rnd-5_family-2260#LTR/Gypsy
		rnd-4_family-1346#Unknown
		rnd-1_family-417#LINE/L2
		rnd-3_family-270#Unknown
		rnd-1_family-132#LINE/CR1-Zenon
		rnd-1_family-54#LINE/RTE-BovB
		rnd-4_family-216#DNA/CMC-EnSpm
		rnd-5_family-1757#LTR/Gypsy
		rnd-1_family-456#LINE/CR1
		rnd-5_family-142#Unknown
		rnd-4_family-436#LTR/Pao
		rnd-1_family-29#Unknown
		rnd-1_family-222#Unknown
		rnd-4_family-84#DNA/TcMar-Tc1
		rnd-5_family-190#Unknown
		rnd-1_family-104#Unknown
		rnd-5_family-1157#LTR/Gypsy
		rnd-1_family-182#Unknown
		rnd-4_family-908#Unknown
		rnd-4_family-1706#Unknown
		rnd-1_family-157#Unknown
		rnd-1_family-340#Unknown
		rnd-5_family-4275#LTR/Gypsy
		rnd-1_family-31#Unknown
		rnd-1_family-363#LINE/CR1
		rnd-5_family-719#Unknown
		rnd-4_family-110#LTR/Gypsy
		rnd-5_family-710#Unknown
		rnd-4_family-3040#DNA/hAT-Ac
		rnd-5_family-5772#LINE/Penelope
		rnd-3_family-526#LINE/Rex-Babar
		rnd-1_family-124#Unknown
		rnd-5_family-400#Unknown
		rnd-1_family-113#Unknown
		rnd-5_family-1741#LTR/Gypsy
		rnd-3_family-240#Unknown
		rnd-4_family-912#LTR/Gypsy
		rnd-3_family-322#Unknown
		rnd-1_family-393#Unknown
		rnd-5_family-2113#Unknown
		rnd-1_family-40#LTR/Gypsy
		rnd-5_family-2264#LTR/Gypsy
		rnd-1_family-185#Unknown
		rnd-4_family-4892#Unknown
		rnd-5_family-5970#LTR/Gypsy
		rnd-5_family-1713#Unknown
		rnd-1_family-477#Unknown
		rnd-5_family-738#LINE/Penelope
		rnd-1_family-17#Simple_repeat
		rnd-1_family-288#Unknown
		rnd-5_family-2070#LTR/Gypsy
		rnd-1_family-543#Unknown
		rnd-4_family-353#Unknown
		rnd-3_family-262#DNA/TcMar-Pogo
		rnd-4_family-591#Unknown
		rnd-5_family-4808#LTR/Gypsy
		rnd-5_family-3#LTR/Gypsy
		rnd-1_family-103#Unknown
		rnd-3_family-228#LTR/Gypsy
		rnd-5_family-11#LINE/CR1
		rnd-4_family-990#Unknown
		rnd-5_family-1256#Unknown
		rnd-5_family-963#Unknown
		rnd-5_family-436#DNA/TcMar-Tc1
		rnd-3_family-496#Unknown
		rnd-1_family-447#LINE/L1-DRE
		rnd-1_family-351#Unknown
		rnd-5_family-3249#LTR/Gypsy
		rnd-3_family-234#DNA
		rnd-5_family-779#Unknown
		rnd-5_family-600#Unknown
		rnd-1_family-153#Unknown
		rnd-3_family-754#DNA/TcMar-Tc1
		rnd-5_family-1476#Unknown
		rnd-5_family-598#Unknown
		rnd-5_family-8533#Unknown
		rnd-2_family-712#LTR/Gypsy
		rnd-2_family-59#LINE/CR1
		rnd-1_family-88#LINE/CR1
		rnd-4_family-679#Unknown
		rnd-1_family-49#Unknown
		rnd-5_family-217#LINE/CR1
		rnd-2_family-12#LTR/Pao
		rnd-1_family-421#Unknown
		rnd-5_family-3033#LTR/Pao
		rnd-4_family-555#DNA/TcMar-Pogo
		rnd-1_family-68#Unknown
		rnd-4_family-349#Unknown
		rnd-1_family-405#Unknown
		rnd-1_family-403#Unknown
		rnd-5_family-1252#Unknown
		rnd-1_family-318#Unknown
		rnd-4_family-34#Unknown
		rnd-1_family-489#Unknown
		rnd-5_family-438#LINE/R2
		rnd-1_family-357#Unknown
		rnd-1_family-391#LTR/Gypsy
		rnd-2_family-269#Unknown
		rnd-5_family-4615#Unknown
		rnd-5_family-4867#LTR/Gypsy
		rnd-1_family-80#LINE/CR1
		rnd-1_family-474#Unknown
		rnd-1_family-242#LINE/Rex-Babar
		rnd-1_family-330#LINE/CR1
		rnd-5_family-3327#Unknown
		rnd-1_family-110#Unknown
		rnd-1_family-434#LINE/RTE-BovB
		rnd-5_family-1593#DNA/MULE-MuDR
		rnd-1_family-163#Unknown
		rnd-1_family-173#LINE/Penelope
		rnd-4_family-292#Unknown
		rnd-1_family-79#LINE/Penelope
		rnd-1_family-605#LINE/I-Jockey
		rnd-2_family-72#Unknown
		rnd-4_family-1117#Unknown
		rnd-4_family-32#Unknown
		rnd-1_family-556#Unknown
		rnd-5_family-5114#Unknown
		rnd-2_family-73#Unknown
		rnd-3_family-279#Unknown
		rnd-4_family-1484#LTR/Gypsy
		rnd-2_family-3#LTR/Gypsy
		rnd-5_family-2033#Unknown
		rnd-4_family-1732#Unknown
		rnd-4_family-660#LTR/Gypsy
		rnd-3_family-427#Unknown
		rnd-5_family-7593#Unknown
		rnd-4_family-217#Unknown
		rnd-4_family-154#Unknown
		rnd-1_family-540#LINE/CR1
		rnd-4_family-1131#Unknown
		rnd-1_family-139#LINE/CR1
		rnd-2_family-337#DNA/TcMar-ISRm11
		rnd-4_family-1524#Unknown
		rnd-1_family-213#Unknown
		rnd-1_family-506#Unknown
		rnd-1_family-294#LINE/CR1
		rnd-5_family-4478#Unknown
		rnd-1_family-232#Unknown
		rnd-1_family-92#LINE/Penelope
		rnd-5_family-582#Unknown
		rnd-1_family-258#LINE
		rnd-1_family-218#LTR/Gypsy
		rnd-1_family-11#Unknown
		rnd-5_family-1837#Unknown
		rnd-5_family-3010#LTR/Gypsy
		rnd-1_family-299#LTR/Gypsy
		rnd-5_family-3027#Unknown
		rnd-1_family-82#LINE/Penelope
		rnd-4_family-718#LTR/Gypsy
		rnd-1_family-171#Unknown
		rnd-5_family-126#LTR/Gypsy
		rnd-5_family-469#Unknown
		rnd-4_family-347#DNA/CMC-EnSpm
		rnd-1_family-137#LINE/Penelope
		rnd-1_family-15#LINE/CR1
		rnd-4_family-123#Unknown
		rnd-4_family-104#Unknown
		rnd-3_family-191#Unknown
		rnd-5_family-350#LINE/CR1
		rnd-5_family-396#LTR/ERV1
		rnd-1_family-602#LINE/CR1
		rnd-1_family-360#LTR/Gypsy
		rnd-1_family-9#Unknown
		rnd-1_family-303#Unknown
		rnd-4_family-571#LTR/Gypsy
		rnd-1_family-498#Unknown
		rnd-5_family-357#Unknown
		rnd-4_family-715#LTR/Gypsy
		rnd-1_family-176#Unknown
		rnd-4_family-1921#LTR/Gypsy
		rnd-1_family-118#Unknown
		rnd-4_family-2296#LTR/Gypsy
		rnd-1_family-472#DNA/TcMar-Tc1
		rnd-1_family-211#LINE/Penelope
		rnd-5_family-964#LINE/RTE-BovB
		rnd-1_family-384#LTR/Gypsy
		rnd-1_family-562#DNA/CMC-EnSpm
		rnd-5_family-5848#Unknown
		rnd-4_family-384#LINE/Penelope
		rnd-5_family-1154#Unknown
		rnd-4_family-169#LTR/Gypsy
		rnd-1_family-154#Unknown
		rnd-5_family-347#LTR/Gypsy
		rnd-1_family-369#DNA/TcMar-Tc1
		rnd-4_family-382#Unknown
		rnd-4_family-1189#LTR/Gypsy
		rnd-3_family-636#Unknown
		rnd-5_family-1707#Unknown
		rnd-1_family-161#LINE/RTE-BovB
		rnd-1_family-97#DNA/CMC-EnSpm
		rnd-1_family-453#LINE/CR1
		rnd-1_family-368#Unknown
		rnd-1_family-46#Unknown
		rnd-3_family-449#Unknown
		rnd-5_family-4326#Unknown
		rnd-1_family-462#Unknown
		rnd-3_family-266#LINE/L2
		rnd-5_family-1128#Unknown
		rnd-5_family-4871#Unknown
		rnd-5_family-1466#Unknown
		rnd-1_family-223#LINE/CR1
		rnd-1_family-260#Unknown
		rnd-3_family-114#LTR/Gypsy
		rnd-4_family-692#LTR/Gypsy
		rnd-1_family-596#Unknown
		rnd-1_family-93#LTR/Gypsy
		rnd-5_family-4521#Unknown
		rnd-1_family-120#LINE/L1-DRE
		rnd-1_family-50#Unknown
		rnd-1_family-507#Unknown
		rnd-5_family-8274#Unknown
		rnd-5_family-3273#Unknown
		rnd-5_family-589#Unknown
		rnd-5_family-5969#LINE/Penelope
		rnd-1_family-52#Unknown
		rnd-1_family-425#LTR/Gypsy
		rnd-1_family-331#LINE/CR1
		rnd-1_family-509#DNA/TcMar-ISRm11
		rnd-4_family-609#DNA/TcMar-ISRm11
		rnd-5_family-271#LTR/Gypsy
		rnd-5_family-975#Unknown
		rnd-1_family-47#LINE/CR1
		rnd-4_family-227#DNA/CMC-EnSpm
		rnd-1_family-165#LINE
		rnd-4_family-45#LTR/Gypsy
		rnd-1_family-13#LTR/Pao
		rnd-5_family-3119#Unknown
		rnd-5_family-3638#tRNA
		rnd-2_family-80#Unknown
		rnd-1_family-61#LINE/CR1
		rnd-4_family-149#Unknown
		rnd-4_family-439#LTR/Gypsy
		rnd-1_family-21#Unknown
		rnd-1_family-311#DNA/MULE-MuDR
		rnd-1_family-522#LTR/Pao
		rnd-4_family-967#Unknown
		rnd-5_family-736#Unknown
		rnd-1_family-105#Unknown
		rnd-5_family-1954#LTR/Gypsy
		rnd-1_family-493#LTR/Pao
		rnd-5_family-2867#LINE/Penelope
		rnd-4_family-348#Unknown
		rnd-1_family-485#LTR/Gypsy
		rnd-3_family-167#Unknown
		rnd-3_family-161#Unknown
		rnd-1_family-112#LINE/Penelope
		rnd-1_family-10#Unknown
		rnd-1_family-355#LINE/CR1
		rnd-4_family-1647#Unknown
		rnd-1_family-345#Unknown
		rnd-5_family-7255#Unknown
		rnd-1_family-317#LINE/Penelope
		rnd-1_family-483#LTR/Gypsy
		rnd-4_family-1220#Unknown
		rnd-1_family-361#LTR/Gypsy
		rnd-5_family-4875#LTR/Pao
		rnd-5_family-437#Unknown
		rnd-4_family-309#Unknown
		rnd-1_family-429#Unknown
		rnd-4_family-1327#LINE/Rex-Babar
		rnd-1_family-22#Unknown
		rnd-5_family-420#LINE/Penelope
		rnd-1_family-250#LTR/Gypsy
		rnd-5_family-2835#Unknown
		rnd-5_family-1039#Unknown
		rnd-5_family-397#LTR/Gypsy
		rnd-1_family-354#Unknown
		rnd-1_family-274#Unknown
		rnd-1_family-134#Unknown
		rnd-3_family-511#LINE/CR1
		rnd-1_family-616#LINE/CR1-Zenon
		rnd-1_family-142#Unknown
		rnd-4_family-1676#LTR/Gypsy
		rnd-1_family-184#Unknown
		rnd-1_family-359#Unknown
		rnd-1_family-189#LINE/Rex-Babar
		rnd-5_family-488#Unknown
		rnd-5_family-447#Unknown
		rnd-5_family-3001#Unknown
		rnd-1_family-284#Unknown
		rnd-4_family-93#LTR/Gypsy
		rnd-5_family-6492#LTR/Gypsy
		rnd-4_family-475#Unknown
		rnd-1_family-286#LINE/CR1
		rnd-3_family-751#LTR/Gypsy
		rnd-3_family-88#LINE/Rex-Babar
		rnd-5_family-1#LINE/Rex-Babar
		rnd-5_family-1626#Unknown
		rnd-5_family-1184#Unknown
		rnd-5_family-1160#Unknown
		rnd-1_family-74#Unknown
		rnd-1_family-220#Unknown
		rnd-1_family-401#Unknown
		rnd-1_family-195#LINE/L2
		rnd-5_family-267#Unknown
		rnd-1_family-77#Unknown
		rnd-1_family-412#Unknown
		rnd-5_family-1253#Unknown
		rnd-1_family-272#LINE/RTE-BovB
		rnd-1_family-193#Unknown
		rnd-3_family-314#LTR/Gypsy
		rnd-4_family-31#LTR/Gypsy
		rnd-1_family-144#LINE/CR1
		rnd-1_family-225#Unknown
		rnd-5_family-426#LTR/Gypsy
		rnd-5_family-3252#Unknown
		rnd-5_family-5#Unknown
		rnd-5_family-3380#Unknown
		rnd-4_family-498#Unknown
		rnd-1_family-48#LTR/Pao
		rnd-1_family-256#Unknown
		rnd-4_family-142#DNA/TcMar-Tc1
		rnd-1_family-62#LINE
		rnd-4_family-280#Unknown
		rnd-5_family-319#SINE/Alu
		rnd-5_family-3174#Unknown
		rnd-1_family-152#Unknown
		rnd-1_family-229#LINE
		rnd-1_family-603#LTR/Gypsy
		rnd-1_family-249#Unknown
		rnd-1_family-179#Unknown
		rnd-1_family-606#Unknown
		rnd-1_family-207#Unknown
		rnd-1_family-574#Unknown
		rnd-5_family-982#LTR/Gypsy
		rnd-4_family-654#Unknown
		rnd-1_family-6#LINE/RTE-BovB
		rnd-1_family-374#LTR/Gypsy
		rnd-1_family-32#LTR/Pao
		rnd-5_family-252#Unknown
		rnd-1_family-278#DNA/TcMar-Tc1
		rnd-4_family-451#LTR/Gypsy
		rnd-1_family-2#Unknown
		rnd-3_family-255#DNA/PiggyBac
		rnd-4_family-310#Unknown
		rnd-1_family-492#DNA/TcMar-Tc2
		rnd-1_family-44#Unknown
		rnd-1_family-440#LINE/CR1
		rnd-1_family-12#LINE/RTE-BovB
		rnd-4_family-373#Unknown
		rnd-5_family-320#Unknown
		rnd-1_family-468#Unknown
		rnd-1_family-116#Unknown
		rnd-1_family-125#Unknown
		rnd-1_family-312#LINE/Penelope
		rnd-1_family-367#Unknown
		rnd-1_family-452#DNA/TcMar-ISRm11
		rnd-1_family-503#Unknown
		rnd-5_family-568#DNA/TcMar-ISRm11
		rnd-4_family-345#Unknown
		rnd-5_family-2699#Unknown
		rnd-4_family-3#LINE/Penelope
		rnd-1_family-200#LTR/Gypsy
		rnd-5_family-1484#LINE/L1
		rnd-4_family-600#LINE/CR1
		rnd-4_family-151#LTR/Gypsy
		rnd-5_family-990#DNA/TcMar-Pogo
		rnd-1_family-108#LINE/Penelope
		rnd-5_family-181#LTR/Gypsy
		rnd-1_family-615#Unknown
		rnd-1_family-204#Unknown
		rnd-4_family-1214#LTR/Gypsy
		rnd-4_family-869#LTR/Gypsy
		rnd-1_family-25#Unknown
		rnd-1_family-159#LINE/RTE-BovB
		rnd-4_family-128#LTR/Pao
		rnd-1_family-224#Unknown
		rnd-1_family-438#Unknown
		rnd-1_family-496#LINE/CR1
		rnd-5_family-1000#LINE/Penelope
		rnd-1_family-513#DNA/CMC-EnSpm
		rnd-5_family-2076#LTR/Gypsy
		rnd-4_family-539#LTR/Pao
		rnd-1_family-270#LINE/CR1
		rnd-1_family-495#LINE/CR1
		rnd-5_family-2798#LTR/Pao
		rnd-1_family-505#Unknown
		rnd-4_family-150#LTR/Gypsy
		rnd-1_family-386#LINE/CR1
		rnd-4_family-355#Unknown
		rnd-4_family-4245#Unknown
		rnd-5_family-1461#Unknown
		rnd-1_family-372#LINE/Rex-Babar
		rnd-3_family-611#Unknown
		rnd-5_family-1249#Unknown
		rnd-1_family-607#LTR/Gypsy
		rnd-1_family-580#Unknown
		rnd-1_family-375#Unknown
		rnd-5_family-4503#tRNA
		rnd-5_family-2586#LTR/Gypsy
		rnd-5_family-472#Unknown
		rnd-3_family-1000#Unknown
		rnd-1_family-597#Unknown
		rnd-3_family-44#Unknown
		rnd-1_family-214#LINE/CR1
		rnd-1_family-267#Unknown
		rnd-1_family-478#Unknown
		rnd-3_family-222#LTR/Gypsy
		rnd-1_family-138#LINE/CR1-Zenon
		rnd-4_family-1493#LTR/Gypsy
		rnd-4_family-1703#Unknown
		rnd-3_family-203#LINE
		rnd-5_family-3607#Unknown
		rnd-4_family-1133#Unknown
		rnd-4_family-868#LINE/Rex-Babar
		rnd-1_family-473#LINE/CR1
		rnd-4_family-604#DNA/TcMar-Tc2
		rnd-1_family-461#LINE/RTE-BovB
		rnd-5_family-3494#Unknown
		rnd-1_family-5#Unknown
		rnd-1_family-198#Unknown
		rnd-3_family-966#LTR/Gypsy
		rnd-5_family-1756#Unknown
		rnd-1_family-156#LINE/CR1
		rnd-5_family-439#LINE/R2
		rnd-1_family-215#LINE/CR1
		rnd-1_family-488#LTR/Gypsy
		rnd-5_family-2218#LTR/Gypsy
		rnd-1_family-241#LINE/CR1
		rnd-4_family-1840#LINE/Penelope
		rnd-4_family-137#Unknown
		rnd-1_family-545#Unknown
		rnd-5_family-3697#LTR/Gypsy
adult egg juvenile metacercaria	62	rnd-4_family-1971#Unknown
		rnd-4_family-917#LINE/CR1
		rnd-1_family-519#Unknown
		rnd-1_family-592#Unknown
		rnd-5_family-371#Unknown
		rnd-3_family-2#LINE/CR1
		rnd-4_family-2386#Unknown
		rnd-3_family-112#Unknown
		rnd-5_family-341#Unknown
		rnd-4_family-739#LTR/Gypsy
		rnd-5_family-2521#Unknown
		rnd-1_family-385#LTR/Gypsy
		rnd-4_family-484#LINE/CR1
		rnd-3_family-254#LINE/CR1
		rnd-4_family-225#LINE/CR1
		rnd-5_family-8149#Unknown
		rnd-5_family-232#Unknown
		rnd-5_family-1324#Unknown
		rnd-5_family-1296#Unknown
		rnd-5_family-1849#Unknown
		rnd-4_family-556#Unknown
		rnd-5_family-2228#Unknown
		rnd-5_family-5679#Unknown
		rnd-5_family-3142#Unknown
		rnd-4_family-1560#Unknown
		rnd-1_family-402#Unknown
		rnd-5_family-1678#LTR/Gypsy
		rnd-4_family-566#Unknown
		rnd-5_family-163#LINE/CR1
		rnd-5_family-4158#Unknown
		rnd-3_family-147#LINE/CR1
		rnd-1_family-508#Unknown
		rnd-1_family-298#LINE/CR1
		rnd-1_family-533#Unknown
		rnd-4_family-1294#LINE/CR1
		rnd-1_family-611#LINE
		rnd-4_family-311#LINE/CR1
		rnd-5_family-563#LTR/Gypsy
		rnd-5_family-2211#Unknown
		rnd-4_family-124#Unknown
		rnd-5_family-1464#Unknown
		rnd-1_family-618#LINE/CR1
		rnd-5_family-380#LINE/RTE-BovB
		rnd-4_family-3152#Unknown
		rnd-5_family-120#Unknown
		rnd-4_family-2251#Unknown
		rnd-5_family-680#LINE/CR1
		rnd-5_family-218#Unknown
		rnd-4_family-1036#LINE/Penelope
		rnd-5_family-1619#LINE/CR1
		rnd-5_family-1790#DNA/TcMar-Pogo
		rnd-5_family-1342#Unknown
		rnd-5_family-1302#LTR/Pao
		rnd-4_family-48#Unknown
		rnd-5_family-2210#Unknown
		rnd-5_family-2793#LTR/Gypsy
		rnd-5_family-678#LINE/Penelope
		rnd-5_family-746#Unknown
		rnd-5_family-3587#LTR/Gypsy
		rnd-5_family-1240#Unknown
		rnd-1_family-226#LINE/CR1
		rnd-1_family-309#Unknown
adult egg juvenile NEJ 24h	24	rnd-4_family-1596#Unknown
		rnd-4_family-1925#Unknown
		rnd-4_family-1655#LINE/L2
		rnd-5_family-6501#Unknown
		rnd-5_family-5479#LINE/CR1
		rnd-5_family-1230#Unknown
		rnd-5_family-584#LTR/Gypsy
		rnd-5_family-3943#Unknown
		rnd-1_family-323#Unknown
		rnd-3_family-282#Unknown
		rnd-4_family-160#Unknown
		rnd-5_family-1533#Unknown
		rnd-4_family-876#DNA/TcMar-Tc1
		rnd-4_family-153#Unknown
		rnd-5_family-2597#Unknown
		rnd-1_family-265#LTR/Gypsy
		rnd-5_family-2709#Unknown
		rnd-5_family-1447#Unknown
		rnd-5_family-2394#LINE/Rex-Babar
		rnd-5_family-1676#LTR/Gypsy
		rnd-1_family-464#LINE/CR1
		rnd-4_family-20#Unknown
		rnd-4_family-295#LTR/Gypsy
		rnd-1_family-328#Unknown
adult egg NEJ 24h metacercaria	9	rnd-1_family-248#LINE/Rex-Babar
		rnd-4_family-233#Unknown
		rnd-5_family-375#Unknown
		rnd-5_family-837#LTR/Pao
		rnd-5_family-1615#Unknown
		rnd-4_family-2726#SINE/tRNA
		rnd-4_family-603#LTR/Gypsy
		rnd-4_family-711#Unknown
		rnd-5_family-1425#LINE/Penelope
adult juvenile NEJ 24h metacercaria	39	rnd-4_family-129#LINE/Rex-Babar
		rnd-4_family-543#Unknown
		rnd-4_family-903#Unknown
		rnd-4_family-652#Unknown
		rnd-4_family-1097#Unknown
		rnd-3_family-164#Unknown
		rnd-5_family-1628#Unknown
		rnd-4_family-22#Unknown
		rnd-4_family-1006#Unknown
		rnd-1_family-589#Unknown
		rnd-4_family-87#Unknown
		rnd-5_family-2393#LINE/Penelope
		rnd-4_family-35#Unknown
		rnd-5_family-2217#Unknown
		rnd-5_family-2431#Unknown
		rnd-5_family-3822#tRNA
		rnd-4_family-207#Unknown
		rnd-5_family-1783#Unknown
		rnd-5_family-259#Unknown
		rnd-5_family-2397#LINE/Penelope
		rnd-5_family-662#Unknown
		rnd-5_family-497#Unknown
		rnd-4_family-925#LTR/Gypsy
		rnd-5_family-827#Unknown
		rnd-4_family-594#LINE/CR1
		rnd-5_family-8#Unknown
		rnd-4_family-1056#LINE/CR1
		rnd-4_family-2090#DNA/TcMar-Tc1
		rnd-1_family-268#Unknown
		rnd-5_family-136#Unknown
		rnd-3_family-39#Unknown
		rnd-5_family-545#Unknown
		rnd-4_family-3247#Unknown
		rnd-5_family-253#RC/Helitron
		rnd-5_family-2584#Unknown
		rnd-1_family-257#Unknown
		rnd-5_family-760#Unknown
		rnd-5_family-453#Unknown
		rnd-5_family-8407#Unknown
egg juvenile NEJ 24h metacercaria	13	rnd-5_family-1746#Unknown
		rnd-1_family-613#Unknown
		rnd-4_family-181#Unknown
		rnd-3_family-931#Unknown
		rnd-1_family-494#LINE/Rex-Babar
		rnd-5_family-1760#Unknown
		rnd-4_family-1066#Unknown
		rnd-5_family-456#Unknown
		rnd-5_family-2878#LINE/Rex-Babar
		rnd-5_family-3181#LTR/Gypsy
		rnd-5_family-937#Unknown
		rnd-5_family-2779#Unknown
		rnd-1_family-590#Unknown
adult egg juvenile	36	rnd-4_family-2599#Unknown
		rnd-4_family-429#LINE/CR1
		rnd-1_family-591#Unknown
		rnd-5_family-557#LINE/CR1
		rnd-5_family-3288#Unknown
		rnd-5_family-1591#LTR/Gypsy
		rnd-5_family-1471#Unknown
		rnd-4_family-125#LINE/CR1
		rnd-3_family-467#LINE/CR1
		rnd-5_family-866#Unknown
		rnd-5_family-548#Unknown
		rnd-4_family-1229#Unknown
		rnd-5_family-3282#Unknown
		rnd-5_family-590#Unknown
		rnd-4_family-77#LTR/Gypsy
		rnd-4_family-1134#Unknown
		rnd-3_family-595#Unknown
		rnd-5_family-4611#Unknown
		rnd-5_family-1248#LTR/Pao
		rnd-5_family-1876#DNA/CMC-EnSpm
		rnd-5_family-1297#Unknown
		rnd-5_family-583#Unknown
		rnd-1_family-572#Unknown
		rnd-1_family-484#LINE/Rex-Babar
		rnd-1_family-230#Unknown
		rnd-5_family-588#Unknown
		rnd-5_family-721#LINE/CR1-Zenon
		rnd-5_family-771#LINE/CR1
		rnd-2_family-380#DNA
		rnd-3_family-374#LINE/CR1
		rnd-5_family-2922#LTR/Pao
		rnd-4_family-508#Unknown
		rnd-5_family-80#Unknown
		rnd-5_family-4695#Unknown
		rnd-4_family-597#Unknown
		rnd-3_family-547#LTR/Gypsy
adult egg metacercaria	2	rnd-1_family-565#LINE
		rnd-5_family-165#LTR/Gypsy
adult egg NEJ 24h	3	rnd-5_family-658#Unknown
		rnd-5_family-1185#Unknown
		rnd-5_family-3115#Unknown
adult juvenile metacercaria	19	rnd-1_family-544#Unknown
		rnd-5_family-625#Unknown
		rnd-1_family-383#Unknown
		rnd-5_family-1347#Unknown
		rnd-5_family-5656#Other/DNA_virus
		rnd-5_family-4035#Unknown
		rnd-5_family-9364#Unknown
		rnd-3_family-861#Unknown
		rnd-4_family-282#LINE/Penelope
		rnd-4_family-37#Unknown
		rnd-5_family-5333#Unknown
		rnd-5_family-4162#Unknown
		rnd-5_family-2074#Unknown
		rnd-3_family-507#Unknown
		rnd-5_family-4156#Unknown
		rnd-4_family-114#LINE/RTE-RTE
		rnd-5_family-1478#Unknown
		rnd-3_family-425#Unknown
		rnd-5_family-1008#Unknown
adult juvenile NEJ 24h	11	rnd-4_family-528#Unknown
		rnd-4_family-3114#Unknown
		rnd-5_family-881#LINE/CR1
		rnd-5_family-484#Unknown
		rnd-4_family-4336#tRNA
		rnd-5_family-3454#Unknown
		rnd-4_family-1904#Unknown
		rnd-5_family-1131#Simple_repeat
		rnd-5_family-1692#LTR/Pao
		rnd-1_family-191#LTR/Gypsy
		rnd-1_family-446#Unknown
adult NEJ 24h metacercaria	4	rnd-5_family-6452#Unknown
		rnd-4_family-687#LINE/CR1
		rnd-3_family-276#Unknown
		rnd-5_family-1658#Unknown
egg juvenile metacercaria	7	rnd-5_family-272#Unknown
		rnd-5_family-4222#Unknown
		rnd-5_family-448#LINE/Penelope
		rnd-1_family-469#Unknown
		rnd-3_family-415#Unknown
		rnd-4_family-46#DNA/TcMar-ISRm11
		rnd-4_family-689#LINE/RTE-BovB
egg juvenile NEJ 24h	5	rnd-5_family-586#Unknown
		rnd-4_family-670#Unknown
		rnd-3_family-258#Unknown
		rnd-4_family-1822#LINE/Penelope
		rnd-5_family-5325#Unknown
egg NEJ 24h metacercaria	3	rnd-4_family-284#Unknown
		rnd-4_family-1288#Unknown
		rnd-1_family-254#Unknown
juvenile NEJ 24h metacercaria	8	rnd-5_family-1403#Unknown
		rnd-5_family-1286#LINE/CR1
		rnd-1_family-450#Unknown
		rnd-5_family-1745#Unknown
		rnd-1_family-566#Unknown
		rnd-5_family-972#Unknown
		rnd-5_family-318#Unknown
		rnd-5_family-4336#Unknown
adult egg	12	rnd-5_family-4019#Unknown
		rnd-5_family-585#Unknown
		rnd-4_family-126#Unknown
		rnd-5_family-4008#tRNA
		rnd-1_family-518#Unknown
		rnd-1_family-585#Unknown
		rnd-5_family-1266#DNA/TcMar-Tc1
		rnd-5_family-591#Unknown
		rnd-5_family-1835#Unknown
		rnd-5_family-2896#Unknown
		rnd-4_family-230#Unknown
		rnd-1_family-264#Unknown
adult juvenile	15	rnd-5_family-63#Unknown
		rnd-4_family-476#Unknown
		rnd-4_family-871#Unknown
		rnd-5_family-863#Unknown
		rnd-4_family-1855#LINE/CR1
		rnd-4_family-518#LTR/Pao
		rnd-5_family-2372#LTR/Pao
		rnd-4_family-1622#LTR/Gypsy
		rnd-4_family-459#LINE/CR1
		rnd-5_family-41#Unknown
		rnd-1_family-356#Unknown
		rnd-5_family-720#Unknown
		rnd-4_family-602#LINE/CR1
		rnd-5_family-571#Unknown
		rnd-5_family-2395#Unknown
adult metacercaria	5	rnd-5_family-839#Unknown
		rnd-5_family-1717#Unknown
		rnd-1_family-617#LINE/CR1
		rnd-5_family-3850#Unknown
		rnd-4_family-1930#LINE/CR1
adult NEJ 24h	3	rnd-5_family-2036#Unknown
		rnd-4_family-1680#Unknown
		rnd-5_family-3018#LTR/Gypsy
egg juvenile	7	rnd-5_family-2885#Unknown
		rnd-4_family-963#LINE/CR1
		rnd-5_family-329#Unknown
		rnd-5_family-704#LTR/Pao
		rnd-4_family-90#Unknown
		rnd-4_family-117#LINE/CR1
		rnd-5_family-5305#Unknown
egg metacercaria	5	rnd-1_family-614#Unknown
		rnd-5_family-801#Unknown
		rnd-4_family-63#Unknown
		rnd-1_family-266#LINE/CR1
		rnd-5_family-351#LINE/CR1
egg NEJ 24h	1	rnd-5_family-134#LINE/CR1
juvenile metacercaria	12	rnd-5_family-1691#Unknown
		rnd-1_family-620#Unknown
		rnd-1_family-555#Unknown
		rnd-5_family-5566#Unknown
		rnd-5_family-1395#Unknown
		rnd-5_family-3283#Unknown
		rnd-3_family-200#DNA/TcMar-Tc2
		rnd-5_family-12912#Unknown
		rnd-5_family-14476#Unknown
		rnd-5_family-1694#Unknown
		rnd-5_family-3201#DNA/TcMar-Pogo
		rnd-5_family-2760#Unknown
juvenile NEJ 24h	3	rnd-4_family-395#Unknown
		rnd-4_family-157#Unknown
		rnd-4_family-681#Unknown
NEJ 24h metacercaria	6	rnd-5_family-3011#Unknown
		rnd-5_family-5510#LINE/CR1-Zenon
		rnd-5_family-193#Unknown
		rnd-5_family-205#Unknown
		rnd-4_family-932#Unknown
		rnd-1_family-526#Unknown
adult	18	rnd-4_family-1132#Unknown
		rnd-4_family-809#LINE/CR1
		rnd-5_family-5212#Unknown
		rnd-3_family-210#Unknown
		rnd-5_family-4115#Unknown
		rnd-5_family-3145#Unknown
		rnd-5_family-2534#Unknown
		rnd-4_family-2941#Unknown
		rnd-5_family-1834#Unknown
		rnd-5_family-1652#LINE/CR1
		rnd-1_family-504#Unknown
		rnd-3_family-713#Unknown
		rnd-5_family-392#Unknown
		rnd-3_family-569#Unknown
		rnd-5_family-416#Unknown
		rnd-5_family-3383#Unknown
		rnd-5_family-1574#Unknown
		rnd-5_family-2673#LINE/CR1
egg	12	rnd-5_family-2633#Unknown
		rnd-5_family-1040#Unknown
		rnd-4_family-622#LINE/CR1
		rnd-5_family-587#Unknown
		rnd-4_family-596#LINE/CR1
		rnd-5_family-515#Unknown
		rnd-5_family-971#Unknown
		rnd-5_family-1393#Unknown
		rnd-4_family-431#Unknown
		rnd-4_family-1595#LTR/Gypsy
		rnd-5_family-1119#Unknown
		rnd-4_family-456#LINE/CR1
juvenile	22	rnd-5_family-3067#Unknown
		rnd-3_family-423#Unknown
		rnd-4_family-962#LINE/CR1
		rnd-4_family-764#Unknown
		rnd-5_family-441#LTR/Pao
		rnd-5_family-1693#Unknown
		rnd-1_family-432#LINE/Penelope
		rnd-3_family-566#Unknown
		rnd-5_family-9365#Unknown
		rnd-5_family-129#LINE/CR1
		rnd-5_family-3346#Unknown
		rnd-5_family-2338#Unknown
		rnd-1_family-280#Unknown
		rnd-5_family-955#Unknown
		rnd-5_family-4831#Unknown
		rnd-5_family-138#Unknown
		rnd-1_family-584#Unknown
		rnd-5_family-196#Unknown
		rnd-5_family-335#Unknown
		rnd-5_family-313#LTR/Pao
		rnd-1_family-297#Unknown
		rnd-1_family-246#Unknown
metacercaria	17	rnd-4_family-969#Unknown
		rnd-5_family-1704#Unknown
		rnd-5_family-487#DNA/CMC-EnSpm
		rnd-5_family-1134#Unknown
		rnd-5_family-1234#Unknown
		rnd-5_family-2355#DNA/TcMar-Tigger
		rnd-5_family-6300#LTR/Gypsy
		rnd-4_family-371#Unknown
		rnd-4_family-191#LINE/CR1
		rnd-4_family-867#Unknown
		rnd-5_family-1263#Unknown
		rnd-5_family-1123#Unknown
		rnd-1_family-38#Unknown
		rnd-4_family-1339#Unknown
		rnd-4_family-495#Unknown
		rnd-1_family-426#Unknown
		rnd-3_family-69#Unknown
NEJ 24h	10	rnd-1_family-467#LTR/Gypsy
		rnd-5_family-183#LINE/CR1
		rnd-3_family-410#Unknown
		rnd-5_family-2677#LINE/CR1
		rnd-5_family-502#LINE/CR1
		rnd-5_family-336#Unknown
		rnd-5_family-2170#Unknown
		rnd-5_family-3876#Unknown
		rnd-5_family-6772#Unknown
		rnd-4_family-1365#Unknown

## Sheet: 7 stages
Raw results, obtained from https://bioinformatics.psb.ugent.be/webtools/Venn/.
Lists below show the lists of TE,unique or shared between 7 stages of Fasciola hepatica lifecycle.
Stages with shared repeats	Total number of shared elements	List of shared repeats
adult egg juvenile NEJ 1h NEJ 24h NEJ 3h metacercaria	1106	rnd-5_family-1247#LTR/Gypsy
		rnd-1_family-72#Unknown
		rnd-3_family-447#LINE
		rnd-2_family-57#Unknown
		rnd-1_family-290#LTR/Gypsy
		rnd-1_family-377#DNA/TcMar-Tc1
		rnd-4_family-152#Unknown
		rnd-1_family-442#LTR/Gypsy
		rnd-5_family-1470#LTR/Gypsy
		rnd-5_family-5385#Unknown
		rnd-1_family-348#Unknown
		rnd-1_family-414#Unknown
		rnd-1_family-437#LINE/CR1
		rnd-4_family-1099#LTR/Gypsy
		rnd-1_family-245#LINE/CR1
		rnd-1_family-573#Unknown
		rnd-1_family-376#LINE/CR1
		rnd-5_family-1937#LINE/CR1
		rnd-5_family-4847#Unknown
		rnd-1_family-451#LTR/Gypsy
		rnd-5_family-61#Unknown
		rnd-1_family-444#LINE/CR1
		rnd-1_family-109#LTR/Pao
		rnd-4_family-334#Unknown
		rnd-5_family-317#LINE/I
		rnd-1_family-320#Unknown
		rnd-1_family-187#LINE/CR1
		rnd-5_family-3722#LINE/RTE-BovB
		rnd-4_family-956#LINE/L2
		rnd-5_family-207#Unknown
		rnd-1_family-106#Unknown
		rnd-5_family-490#Unknown
		rnd-4_family-631#Unknown
		rnd-4_family-900#Unknown
		rnd-4_family-81#Unknown
		rnd-1_family-293#LINE/Rex-Babar
		rnd-5_family-5714#DNA/TcMar-Tigger
		rnd-4_family-2538#LTR/Gypsy
		rnd-3_family-89#LINE
		rnd-1_family-201#Unknown
		rnd-4_family-1447#Unknown
		rnd-1_family-521#LTR/Gypsy
		rnd-1_family-528#Unknown
		rnd-4_family-453#LTR/Gypsy
		rnd-4_family-401#Unknown
		rnd-1_family-406#Unknown
		rnd-5_family-673#Unknown
		rnd-3_family-895#LTR/Gypsy
		rnd-1_family-353#LTR/Gypsy
		rnd-4_family-893#DNA/TcMar-Tc1
		rnd-5_family-3096#Unknown
		rnd-3_family-820#LINE/CR1
		rnd-5_family-1739#LTR/Gypsy
		rnd-1_family-487#Unknown
		rnd-1_family-304#LTR/Gypsy
		rnd-3_family-236#LINE/CR1
		rnd-3_family-309#LTR/Gypsy
		rnd-1_family-316#Unknown
		rnd-5_family-1885#Unknown
		rnd-5_family-1711#DNA/CMC-EnSpm
		rnd-5_family-4785#Unknown
		rnd-1_family-23#LINE/CR1
		rnd-1_family-63#RC/Helitron
		rnd-3_family-335#Unknown
		rnd-1_family-151#Unknown
		rnd-4_family-226#Unknown
		rnd-5_family-434#RC/Helitron
		rnd-1_family-542#Unknown
		rnd-1_family-389#LTR/Gypsy
		rnd-1_family-262#Unknown
		rnd-5_family-711#Unknown
		rnd-4_family-1812#Unknown
		rnd-1_family-315#LINE/CR1-Zenon
		rnd-1_family-217#LINE
		rnd-5_family-8068#Unknown
		rnd-1_family-337#LTR/Pao
		rnd-1_family-81#Unknown
		rnd-1_family-150#LTR/Gypsy
		rnd-4_family-619#LINE/CR1
		rnd-1_family-186#Unknown
		rnd-1_family-593#LINE/Penelope
		rnd-1_family-275#Unknown
		rnd-1_family-554#LTR/Gypsy
		rnd-5_family-1075#LTR/Gypsy
		rnd-5_family-510#LINE/CR1
		rnd-1_family-114#LINE/RTE-BovB
		rnd-1_family-83#LINE/Penelope
		rnd-1_family-397#Unknown
		rnd-4_family-343#Unknown
		rnd-4_family-140#Unknown
		rnd-5_family-494#Unknown
		rnd-5_family-911#Unknown
		rnd-1_family-319#Unknown
		rnd-1_family-273#Unknown
		rnd-5_family-7394#Unknown
		rnd-1_family-531#Unknown
		rnd-1_family-35#LINE/RTE-BovB
		rnd-1_family-66#Unknown
		rnd-1_family-231#Unknown
		rnd-1_family-90#LINE/RTE-BovB
		rnd-1_family-314#Unknown
		rnd-4_family-1112#Unknown
		rnd-1_family-339#LINE/CR1
		rnd-3_family-948#Unknown
		rnd-1_family-247#LTR/Gypsy
		rnd-5_family-4345#LTR/Gypsy
		rnd-1_family-95#LINE
		rnd-5_family-830#Unknown
		rnd-5_family-851#LTR/Gypsy
		rnd-5_family-916#LTR/Gypsy
		rnd-5_family-115#Unknown
		rnd-1_family-549#Unknown
		rnd-1_family-570#Unknown
		rnd-4_family-2366#Unknown
		rnd-5_family-1695#Unknown
		rnd-5_family-3094#Unknown
		rnd-1_family-550#Unknown
		rnd-4_family-313#LTR/Gypsy
		rnd-4_family-805#LTR/Gypsy
		rnd-2_family-249#Unknown
		rnd-5_family-1171#Unknown
		rnd-5_family-689#Unknown
		rnd-1_family-119#Unknown
		rnd-1_family-512#LINE/RTE-BovB
		rnd-1_family-131#Unknown
		rnd-1_family-197#Unknown
		rnd-3_family-647#rRNA
		rnd-1_family-514#Unknown
		rnd-1_family-208#Unknown
		rnd-3_family-506#LTR/Gypsy
		rnd-4_family-111#Unknown
		rnd-1_family-416#Unknown
		rnd-5_family-1908#LTR/Gypsy
		rnd-5_family-1935#DNA
		rnd-1_family-281#Unknown
		rnd-1_family-136#Unknown
		rnd-1_family-582#Unknown
		rnd-1_family-71#Unknown
		rnd-1_family-306#Unknown
		rnd-5_family-1148#Unknown
		rnd-5_family-2145#DNA/TcMar-Tc1
		rnd-1_family-423#Unknown
		rnd-1_family-135#Unknown
		rnd-1_family-94#LINE/RTE-BovB
		rnd-1_family-271#Unknown
		rnd-1_family-583#LTR/Gypsy
		rnd-1_family-424#Unknown
		rnd-3_family-1131#LTR/Gypsy
		rnd-1_family-520#DNA/CMC-EnSpm
		rnd-4_family-243#Unknown
		rnd-5_family-764#Unknown
		rnd-5_family-2982#Unknown
		rnd-4_family-1317#LTR/Gypsy
		rnd-3_family-993#LTR/Gypsy
		rnd-5_family-1458#Unknown
		rnd-5_family-928#LINE/CR1
		rnd-1_family-410#Unknown
		rnd-1_family-158#LTR/Gypsy
		rnd-1_family-133#Unknown
		rnd-1_family-86#Unknown
		rnd-1_family-55#LINE/CR1
		rnd-1_family-233#Unknown
		rnd-5_family-2871#LTR/Gypsy
		rnd-5_family-1700#LTR/Gypsy
		rnd-1_family-529#LINE/RTE-BovB
		rnd-1_family-69#LINE/CR1
		rnd-4_family-277#Unknown
		rnd-1_family-535#LINE/CR1
		rnd-5_family-878#Unknown
		rnd-4_family-94#LINE
		rnd-1_family-501#Unknown
		rnd-4_family-324#Unknown
		rnd-1_family-73#Unknown
		rnd-1_family-28#LTR/Gypsy
		rnd-5_family-1791#LTR/Gypsy
		rnd-4_family-147#LTR/Gypsy
		rnd-4_family-592#Unknown
		rnd-4_family-668#DNA/CMC-EnSpm
		rnd-1_family-216#Unknown
		rnd-5_family-2280#LTR/Gypsy
		rnd-1_family-352#LINE/CR1
		rnd-1_family-240#Unknown
		rnd-1_family-365#Unknown
		rnd-1_family-482#Unknown
		rnd-1_family-387#LINE/CR1
		rnd-1_family-382#Unknown
		rnd-5_family-150#Unknown
		rnd-1_family-313#LINE/Penelope
		rnd-1_family-431#LINE/CR1
		rnd-1_family-51#LINE
		rnd-1_family-295#Unknown
		rnd-1_family-388#Unknown
		rnd-1_family-310#Unknown
		rnd-1_family-497#Unknown
		rnd-5_family-1065#Unknown
		rnd-4_family-307#LINE/Rex-Babar
		rnd-3_family-542#DNA/TcMar-Tc1
		rnd-1_family-463#DNA/CMC-EnSpm
		rnd-4_family-2578#LINE/CR1
		rnd-4_family-335#Unknown
		rnd-5_family-8096#Unknown
		rnd-1_family-390#Unknown
		rnd-1_family-481#Unknown
		rnd-4_family-89#Unknown
		rnd-5_family-2#Unknown
		rnd-5_family-3986#LTR/Gypsy
		rnd-5_family-822#DNA/Ginger-1
		rnd-5_family-1009#Unknown
		rnd-5_family-807#Unknown
		rnd-5_family-1861#LTR/Gypsy
		rnd-1_family-552#Unknown
		rnd-1_family-126#LINE/CR1
		rnd-1_family-43#Unknown
		rnd-1_family-203#Unknown
		rnd-4_family-870#LTR/Gypsy
		rnd-5_family-124#Unknown
		rnd-1_family-65#Unknown
		rnd-5_family-286#LINE/Penelope
		rnd-4_family-2059#LTR/Pao
		rnd-5_family-727#LINE/CR1
		rnd-3_family-325#Unknown
		rnd-4_family-667#Unknown
		rnd-4_family-2190#DNA/TcMar-Tc1
		rnd-1_family-532#Unknown
		rnd-1_family-586#Unknown
		rnd-3_family-492#LINE/Rex-Babar
		rnd-2_family-406#Unknown
		rnd-1_family-202#Unknown
		rnd-1_family-413#LINE/CR1
		rnd-5_family-5031#Unknown
		rnd-1_family-292#Unknown
		rnd-1_family-244#Unknown
		rnd-1_family-212#LINE/Penelope
		rnd-4_family-458#Unknown
		rnd-1_family-235#Unknown
		rnd-1_family-209#LINE/CR1
		rnd-5_family-555#LINE
		rnd-1_family-378#LTR/Gypsy
		rnd-4_family-501#LINE/Rex-Babar
		rnd-5_family-300#Unknown
		rnd-5_family-1100#LINE/CR1
		rnd-5_family-999#Unknown
		rnd-1_family-502#DNA/MULE-MuDR
		rnd-1_family-448#Unknown
		rnd-1_family-568#DNA/CMC-EnSpm
		rnd-1_family-107#Unknown
		rnd-5_family-3307#LTR/Gypsy
		rnd-1_family-601#LTR/Gypsy
		rnd-4_family-570#Unknown
		rnd-1_family-252#Unknown
		rnd-5_family-1953#LTR/Gypsy
		rnd-1_family-422#Unknown
		rnd-3_family-24#Unknown
		rnd-1_family-8#LINE/RTE-BovB
		rnd-5_family-3890#Unknown
		rnd-1_family-166#DNA/hAT-Ac
		rnd-1_family-16#LINE/RTE-BovB
		rnd-1_family-334#Unknown
		rnd-4_family-807#LTR/Gypsy
		rnd-1_family-58#LINE/CR1
		rnd-1_family-537#DNA/CMC-EnSpm
		rnd-1_family-525#Unknown
		rnd-5_family-282#Unknown
		rnd-1_family-409#Unknown
		rnd-1_family-415#Unknown
		rnd-1_family-350#LTR/Gypsy
		rnd-5_family-1594#Unknown
		rnd-3_family-253#Unknown
		rnd-5_family-1860#LTR/Gypsy
		rnd-5_family-1277#DNA/CMC-EnSpm
		rnd-4_family-465#Unknown
		rnd-3_family-281#LINE/CR1
		rnd-5_family-564#LTR/Gypsy
		rnd-5_family-921#Satellite
		rnd-5_family-2233#LTR/Pao
		rnd-4_family-2247#Unknown
		rnd-3_family-653#LINE/CR1
		rnd-1_family-4#LINE/RTE-BovB
		rnd-1_family-604#DNA/CMC-EnSpm
		rnd-1_family-527#Unknown
		rnd-4_family-1489#Unknown
		rnd-5_family-1019#Unknown
		rnd-5_family-1261#LTR/Gypsy
		rnd-4_family-1620#LTR/Gypsy
		rnd-5_family-92#LTR/Gypsy
		rnd-4_family-1700#DNA/CMC-EnSpm
		rnd-1_family-27#LINE/RTE-BovB
		rnd-1_family-578#Unknown
		rnd-4_family-707#LINE/RTE-BovB
		rnd-1_family-579#Unknown
		rnd-5_family-1029#LINE/CR1
		rnd-4_family-1733#LTR/Gypsy
		rnd-1_family-341#LTR/Gypsy
		rnd-5_family-248#Unknown
		rnd-1_family-486#LINE/Penelope
		rnd-5_family-1156#Unknown
		rnd-3_family-970#Unknown
		rnd-1_family-301#Unknown
		rnd-1_family-449#Unknown
		rnd-5_family-123#LTR/Pao
		rnd-1_family-210#Unknown
		rnd-5_family-1030#Unknown
		rnd-4_family-713#Unknown
		rnd-1_family-237#LINE/Rex-Babar
		rnd-1_family-276#LINE/CR1
		rnd-1_family-85#LINE/RTE-BovB
		rnd-4_family-1284#Unknown
		rnd-5_family-1936#LTR/Gypsy
		rnd-1_family-64#Unknown
		rnd-1_family-76#Unknown
		rnd-4_family-393#LINE/Rex-Babar
		rnd-1_family-560#DNA/TcMar-Tc2
		rnd-5_family-3713#Unknown
		rnd-1_family-465#Unknown
		rnd-5_family-4972#LTR/Gypsy
		rnd-1_family-307#LINE/CR1
		rnd-1_family-515#LTR/Gypsy
		rnd-1_family-236#Unknown
		rnd-5_family-3184#Unknown
		rnd-5_family-1556#LTR/Gypsy
		rnd-1_family-571#Unknown
		rnd-5_family-3077#Unknown
		rnd-4_family-1929#Unknown
		rnd-1_family-612#LINE/Penelope
		rnd-1_family-41#LINE
		rnd-2_family-2#Unknown
		rnd-1_family-289#LINE/RTE-BovB
		rnd-5_family-3742#Unknown
		rnd-5_family-1457#Unknown
		rnd-3_family-264#Unknown
		rnd-5_family-3161#Unknown
		rnd-5_family-353#Unknown
		rnd-5_family-1862#LTR/Gypsy
		rnd-1_family-148#LINE/Rex-Babar
		rnd-1_family-285#Unknown
		rnd-5_family-2661#Unknown
		rnd-4_family-1491#LINE/CR1
		rnd-1_family-147#LINE/RTE-BovB
		rnd-4_family-133#LTR/Gypsy
		rnd-1_family-538#Unknown
		rnd-1_family-243#LINE/CR1
		rnd-1_family-411#Unknown
		rnd-1_family-499#LTR/Pao
		rnd-4_family-572#LTR/Gypsy
		rnd-5_family-1236#Unknown
		rnd-2_family-7#Unknown
		rnd-1_family-479#Unknown
		rnd-1_family-228#Unknown
		rnd-5_family-549#Unknown
		rnd-1_family-551#Unknown
		rnd-1_family-177#Unknown
		rnd-1_family-475#Unknown
		rnd-1_family-7#LTR/Pao
		rnd-1_family-471#Unknown
		rnd-4_family-279#LTR/Gypsy
		rnd-1_family-59#Unknown
		rnd-1_family-594#Unknown
		rnd-5_family-2685#Unknown
		rnd-4_family-388#Unknown
		rnd-5_family-3234#LTR/Gypsy
		rnd-5_family-3095#LINE/CR1
		rnd-4_family-1701#Unknown
		rnd-5_family-2310#LTR/Gypsy
		rnd-5_family-496#Unknown
		rnd-5_family-1344#DNA/CMC-EnSpm
		rnd-5_family-321#Unknown
		rnd-2_family-216#LINE/Rex-Babar
		rnd-5_family-8406#Unknown
		rnd-1_family-561#Unknown
		rnd-4_family-877#Unknown
		rnd-1_family-308#LINE/Penelope
		rnd-5_family-823#LTR/Gypsy
		rnd-1_family-371#LINE/CR1
		rnd-1_family-127#LINE/L2
		rnd-1_family-140#Unknown
		rnd-1_family-366#LTR/Gypsy
		rnd-5_family-325#Unknown
		rnd-1_family-194#Unknown
		rnd-4_family-47#Unknown
		rnd-1_family-67#Unknown
		rnd-5_family-127#LTR/Gypsy
		rnd-4_family-2252#Unknown
		rnd-1_family-536#LINE/RTE-BovB
		rnd-3_family-263#LINE/Rex-Babar
		rnd-5_family-893#Unknown
		rnd-1_family-430#Unknown
		rnd-4_family-2478#DNA/TcMar-Tc1
		rnd-4_family-101#LTR/Gypsy
		rnd-1_family-595#Unknown
		rnd-1_family-610#Unknown
		rnd-1_family-428#Unknown
		rnd-3_family-208#Unknown
		rnd-4_family-855#Unknown
		rnd-1_family-141#LTR/Gypsy
		rnd-5_family-99#LTR/Gypsy
		rnd-5_family-525#Unknown
		rnd-1_family-436#LINE/CR1
		rnd-4_family-1759#Unknown
		rnd-5_family-417#LTR/Pao
		rnd-1_family-130#Unknown
		rnd-3_family-295#DNA/TcMar-Tc2
		rnd-5_family-3333#Unknown
		rnd-4_family-414#DNA/TcMar-Tc1
		rnd-4_family-359#DNA/TcMar-ISRm11
		rnd-4_family-427#Unknown
		rnd-5_family-768#Unknown
		rnd-1_family-60#LINE/Penelope
		rnd-4_family-1205#Unknown
		rnd-1_family-302#Unknown
		rnd-5_family-935#Unknown
		rnd-4_family-1061#Unknown
		rnd-1_family-57#LTR/Pao
		rnd-1_family-14#Unknown
		rnd-1_family-419#LINE/Penelope
		rnd-1_family-219#LINE
		rnd-5_family-1472#LINE/Penelope
		rnd-1_family-349#Unknown
		rnd-1_family-394#Unknown
		rnd-3_family-339#LINE/CR1
		rnd-1_family-172#LINE/CR1
		rnd-5_family-1832#Unknown
		rnd-5_family-7436#LTR/Gypsy
		rnd-4_family-120#LINE/CR1
		rnd-1_family-347#Unknown
		rnd-4_family-1627#Unknown
		rnd-1_family-569#Unknown
		rnd-5_family-808#LINE/RTE-BovB
		rnd-1_family-178#Unknown
		rnd-1_family-196#Unknown
		rnd-5_family-2265#Unknown
		rnd-1_family-433#LTR/Gypsy
		rnd-1_family-175#Unknown
		rnd-4_family-134#Unknown
		rnd-5_family-177#DNA/TcMar-Tc2
		rnd-5_family-996#Unknown
		rnd-5_family-876#Unknown
		rnd-5_family-1727#LINE/CR1
		rnd-1_family-420#LINE/CR1
		rnd-5_family-3798#Unknown
		rnd-4_family-1449#DNA/CMC-EnSpm
		rnd-4_family-948#Unknown
		rnd-1_family-439#Unknown
		rnd-5_family-3221#Unknown
		rnd-4_family-1225#Unknown
		rnd-5_family-3938#Unknown
		rnd-5_family-1028#LTR/Gypsy
		rnd-5_family-46#Unknown
		rnd-4_family-1949#Unknown
		rnd-1_family-476#DNA/TcMar-ISRm11
		rnd-1_family-291#LINE/Penelope
		rnd-5_family-1681#Unknown
		rnd-3_family-428#LTR/Gypsy
		rnd-1_family-400#Unknown
		rnd-4_family-590#LINE/Penelope
		rnd-1_family-358#LINE
		rnd-1_family-581#Unknown
		rnd-1_family-24#LINE/L2
		rnd-5_family-1997#LTR/Gypsy
		rnd-1_family-539#Unknown
		rnd-1_family-115#Unknown
		rnd-1_family-160#Unknown
		rnd-1_family-343#LINE/Rex-Babar
		rnd-5_family-882#Unknown
		rnd-4_family-454#Unknown
		rnd-1_family-609#DNA/CMC-EnSpm
		rnd-1_family-42#Unknown
		rnd-5_family-1829#Unknown
		rnd-1_family-205#Unknown
		rnd-1_family-600#Unknown
		rnd-1_family-180#LINE/Penelope
		rnd-1_family-170#LINE/Penelope
		rnd-1_family-89#LINE/Penelope
		rnd-3_family-323#Unknown
		rnd-1_family-239#LINE/CR1
		rnd-3_family-102#Unknown
		rnd-1_family-128#Unknown
		rnd-1_family-1#Unknown
		rnd-4_family-755#DNA/CMC-EnSpm
		rnd-3_family-157#Unknown
		rnd-4_family-1704#Unknown
		rnd-3_family-504#Unknown
		rnd-1_family-18#SINE/tRNA-Core-RTE
		rnd-1_family-567#LTR/Gypsy
		rnd-1_family-404#DNA/TcMar-Tc1
		rnd-4_family-1316#LINE/CR1
		rnd-4_family-1400#LTR/Gypsy
		rnd-1_family-188#LINE/CR1
		rnd-1_family-33#LINE/RTE-BovB
		rnd-1_family-253#LINE/CR1
		rnd-1_family-470#Unknown
		rnd-2_family-40#Unknown
		rnd-1_family-146#Unknown
		rnd-1_family-305#LINE/CR1
		rnd-1_family-399#LINE/RTE-BovB
		rnd-4_family-339#Unknown
		rnd-1_family-553#Unknown
		rnd-5_family-498#Unknown
		rnd-5_family-8534#Unknown
		rnd-1_family-407#Unknown
		rnd-4_family-1004#LTR/Gypsy
		rnd-3_family-546#LTR/Gypsy
		rnd-5_family-2707#Unknown
		rnd-5_family-10804#Unknown
		rnd-1_family-282#Unknown
		rnd-5_family-535#Unknown
		rnd-5_family-8845#tRNA
		rnd-1_family-490#DNA/CMC-EnSpm
		rnd-5_family-2948#Unknown
		rnd-1_family-155#LINE/Penelope
		rnd-5_family-573#LTR/Gypsy
		rnd-4_family-669#Unknown
		rnd-1_family-342#LINE/L1-DRE
		rnd-5_family-4145#Unknown
		rnd-5_family-1231#LINE/Penelope
		rnd-1_family-149#LTR/Pao
		rnd-1_family-364#LTR/Gypsy
		rnd-1_family-192#Unknown
		rnd-3_family-356#LINE
		rnd-4_family-1948#LINE/Rex-Babar
		rnd-5_family-128#LTR/Gypsy
		rnd-5_family-3770#LTR/Gypsy
		rnd-1_family-335#LINE/L1-DRE
		rnd-5_family-2206#Unknown
		rnd-1_family-164#LTR/Pao
		rnd-4_family-510#LTR/Gypsy
		rnd-1_family-56#Unknown
		rnd-4_family-69#Unknown
		rnd-3_family-176#LINE/Penelope
		rnd-5_family-1625#Unknown
		rnd-5_family-31#RC/Helitron
		rnd-1_family-70#Unknown
		rnd-4_family-351#Unknown
		rnd-1_family-206#Unknown
		rnd-1_family-36#LINE/CR1
		rnd-1_family-45#Unknown
		rnd-3_family-756#DNA/TcMar-Tc1
		rnd-1_family-168#Unknown
		rnd-1_family-577#LTR/Pao
		rnd-5_family-20#Unknown
		rnd-1_family-534#Unknown
		rnd-1_family-167#Unknown
		rnd-1_family-517#Unknown
		rnd-1_family-122#LINE/L2
		rnd-1_family-346#Unknown
		rnd-5_family-1429#LTR/Gypsy
		rnd-4_family-105#LTR/Gypsy
		rnd-1_family-227#LTR/Gypsy
		rnd-3_family-41#DNA/TcMar-Tc1
		rnd-1_family-344#LINE/CR1
		rnd-4_family-1693#Unknown
		rnd-1_family-541#Unknown
		rnd-5_family-1462#Unknown
		rnd-4_family-1071#Unknown
		rnd-5_family-225#Unknown
		rnd-3_family-172#LTR/Gypsy
		rnd-1_family-460#Unknown
		rnd-1_family-19#LINE/CR1
		rnd-1_family-524#LTR/Gypsy
		rnd-1_family-333#LINE/L2
		rnd-1_family-443#Unknown
		rnd-4_family-601#Unknown
		rnd-2_family-231#Unknown
		rnd-1_family-587#Unknown
		rnd-5_family-1421#LTR/Pao
		rnd-4_family-481#LTR/Gypsy
		rnd-1_family-445#LINE/CR1
		rnd-3_family-128#Unknown
		rnd-1_family-392#Unknown
		rnd-3_family-453#Unknown
		rnd-3_family-784#LTR/Gypsy
		rnd-5_family-686#LINE/CR1
		rnd-1_family-546#LTR/Pao
		rnd-4_family-717#LTR/Gypsy
		rnd-4_family-1687#Unknown
		rnd-1_family-78#Unknown
		rnd-4_family-190#LINE/CR1
		rnd-5_family-6500#tRNA
		rnd-1_family-396#Unknown
		rnd-4_family-1090#Unknown
		rnd-5_family-691#Unknown
		rnd-1_family-277#LINE/CR1
		rnd-5_family-55#Unknown
		rnd-1_family-30#Unknown
		rnd-1_family-181#LINE/CR1
		rnd-3_family-184#LINE/CR1
		rnd-3_family-251#DNA/TcMar-Tc1
		rnd-1_family-0#LINE/CR1
		rnd-1_family-510#LINE
		rnd-5_family-2548#Unknown
		rnd-4_family-252#Unknown
		rnd-1_family-332#LINE/RTE-BovB
		rnd-5_family-1406#Unknown
		rnd-1_family-91#LINE/CR1-Zenon
		rnd-1_family-300#LINE/RTE-BovB
		rnd-1_family-145#LINE/CR1
		rnd-5_family-931#Unknown
		rnd-5_family-683#Unknown
		rnd-1_family-598#Unknown
		rnd-1_family-34#LINE/Penelope
		rnd-1_family-563#DNA/CMC-EnSpm
		rnd-5_family-2224#Unknown
		rnd-1_family-37#LINE/Penelope
		rnd-3_family-536#LTR/Gypsy
		rnd-1_family-599#Unknown
		rnd-1_family-234#LINE/CR1
		rnd-1_family-379#LINE/CR1
		rnd-5_family-1006#Unknown
		rnd-1_family-75#Unknown
		rnd-5_family-1620#Unknown
		rnd-5_family-194#LINE/CR1
		rnd-5_family-2374#Unknown
		rnd-4_family-425#LTR/Gypsy
		rnd-1_family-102#LTR/Pao
		rnd-1_family-87#LINE/Penelope
		rnd-5_family-2659#LINE/RTE-BovB
		rnd-5_family-8664#Unknown
		rnd-5_family-3410#Unknown
		rnd-1_family-324#Unknown
		rnd-1_family-259#Unknown
		rnd-4_family-464#Unknown
		rnd-5_family-6893#Unknown
		rnd-5_family-2075#Unknown
		rnd-5_family-7402#Unknown
		rnd-1_family-39#LINE/Penelope
		rnd-5_family-388#Unknown
		rnd-1_family-336#Unknown
		rnd-5_family-3791#Unknown
		rnd-1_family-441#Unknown
		rnd-4_family-888#LTR/Gypsy
		rnd-3_family-906#Unknown
		rnd-1_family-619#Unknown
		rnd-5_family-1995#Unknown
		rnd-1_family-199#LINE/CR1
		rnd-3_family-302#LINE/Rex-Babar
		rnd-1_family-575#LINE
		rnd-1_family-398#DNA/TcMar-ISRm11
		rnd-4_family-312#Unknown
		rnd-5_family-2893#Unknown
		rnd-4_family-189#Unknown
		rnd-1_family-511#Unknown
		rnd-1_family-263#LINE/Rex-Babar
		rnd-1_family-20#LTR/Pao
		rnd-5_family-503#Unknown
		rnd-4_family-314#LTR/Gypsy
		rnd-5_family-970#RC/Helitron
		rnd-5_family-6267#LINE
		rnd-4_family-1200#DNA/CMC-EnSpm
		rnd-4_family-115#LINE/Rex-Babar
		rnd-4_family-167#LINE/Penelope
		rnd-4_family-83#Unknown
		rnd-1_family-322#LINE/R2
		rnd-1_family-99#LINE/L2
		rnd-3_family-615#LINE/Rex-Babar
		rnd-1_family-381#LINE/Penelope
		rnd-1_family-3#SINE/tRNA
		rnd-1_family-362#Unknown
		rnd-3_family-190#LINE/Rex-Babar
		rnd-1_family-373#LINE/CR1
		rnd-1_family-117#LINE
		rnd-1_family-183#Unknown
		rnd-1_family-53#Unknown
		rnd-5_family-681#Unknown
		rnd-5_family-950#Unknown
		rnd-5_family-735#Unknown
		rnd-1_family-321#LINE/RTE-BovB
		rnd-3_family-812#Unknown
		rnd-5_family-1299#Unknown
		rnd-1_family-491#Unknown
		rnd-4_family-130#LTR/Gypsy
		rnd-1_family-162#LINE/CR1
		rnd-5_family-1007#Unknown
		rnd-1_family-255#LTR/Gypsy
		rnd-1_family-26#Unknown
		rnd-1_family-435#LINE/CR1
		rnd-1_family-454#Unknown
		rnd-5_family-3315#Unknown
		rnd-1_family-326#LINE/RTE-BovB
		rnd-1_family-516#LINE/RTE-BovB
		rnd-4_family-663#Unknown
		rnd-1_family-121#LINE/CR1
		rnd-5_family-2143#LTR/Gypsy
		rnd-5_family-2816#LTR/Gypsy
		rnd-1_family-408#Unknown
		rnd-1_family-111#LINE/Penelope
		rnd-1_family-190#LINE/Penelope
		rnd-1_family-576#Unknown
		rnd-2_family-20#Unknown
		rnd-3_family-227#Unknown
		rnd-4_family-68#Unknown
		rnd-1_family-338#DNA/TcMar-Tc1
		rnd-1_family-559#LINE
		rnd-1_family-169#LINE/RTE-BovB
		rnd-1_family-96#LINE/CR1
		rnd-5_family-1710#LTR/Pao
		rnd-5_family-4159#Unknown
		rnd-1_family-100#Unknown
		rnd-2_family-234#Unknown
		rnd-5_family-1404#Unknown
		rnd-5_family-1601#Unknown
		rnd-1_family-287#Unknown
		rnd-2_family-82#Unknown
		rnd-5_family-2402#Unknown
		rnd-3_family-610#Unknown
		rnd-4_family-918#DNA/CMC-EnSpm
		rnd-1_family-98#Unknown
		rnd-5_family-3016#LINE/CR1
		rnd-5_family-3299#Unknown
		rnd-1_family-548#LINE/Penelope
		rnd-5_family-3859#Unknown
		rnd-4_family-143#Unknown
		rnd-3_family-209#Unknown
		rnd-1_family-129#Unknown
		rnd-4_family-80#Unknown
		rnd-1_family-283#LINE/CR1
		rnd-5_family-2260#LTR/Gypsy
		rnd-4_family-1346#Unknown
		rnd-1_family-417#LINE/L2
		rnd-3_family-270#Unknown
		rnd-1_family-132#LINE/CR1-Zenon
		rnd-1_family-54#LINE/RTE-BovB
		rnd-1_family-456#LINE/CR1
		rnd-5_family-142#Unknown
		rnd-4_family-436#LTR/Pao
		rnd-1_family-29#Unknown
		rnd-1_family-222#Unknown
		rnd-5_family-190#Unknown
		rnd-1_family-104#Unknown
		rnd-5_family-1157#LTR/Gypsy
		rnd-1_family-182#Unknown
		rnd-4_family-908#Unknown
		rnd-4_family-1706#Unknown
		rnd-1_family-157#Unknown
		rnd-1_family-340#Unknown
		rnd-5_family-4275#LTR/Gypsy
		rnd-1_family-31#Unknown
		rnd-1_family-363#LINE/CR1
		rnd-4_family-110#LTR/Gypsy
		rnd-5_family-710#Unknown
		rnd-4_family-3040#DNA/hAT-Ac
		rnd-5_family-5772#LINE/Penelope
		rnd-3_family-526#LINE/Rex-Babar
		rnd-1_family-124#Unknown
		rnd-5_family-400#Unknown
		rnd-1_family-113#Unknown
		rnd-5_family-1741#LTR/Gypsy
		rnd-3_family-240#Unknown
		rnd-4_family-912#LTR/Gypsy
		rnd-3_family-322#Unknown
		rnd-1_family-393#Unknown
		rnd-5_family-2113#Unknown
		rnd-1_family-40#LTR/Gypsy
		rnd-5_family-2264#LTR/Gypsy
		rnd-1_family-185#Unknown
		rnd-4_family-4892#Unknown
		rnd-5_family-5970#LTR/Gypsy
		rnd-5_family-1713#Unknown
		rnd-1_family-477#Unknown
		rnd-5_family-738#LINE/Penelope
		rnd-1_family-17#Simple_repeat
		rnd-1_family-288#Unknown
		rnd-5_family-2070#LTR/Gypsy
		rnd-1_family-543#Unknown
		rnd-4_family-353#Unknown
		rnd-3_family-262#DNA/TcMar-Pogo
		rnd-4_family-591#Unknown
		rnd-5_family-4808#LTR/Gypsy
		rnd-5_family-3#LTR/Gypsy
		rnd-1_family-103#Unknown
		rnd-3_family-228#LTR/Gypsy
		rnd-5_family-1256#Unknown
		rnd-5_family-963#Unknown
		rnd-5_family-436#DNA/TcMar-Tc1
		rnd-3_family-496#Unknown
		rnd-1_family-447#LINE/L1-DRE
		rnd-1_family-351#Unknown
		rnd-5_family-3249#LTR/Gypsy
		rnd-3_family-234#DNA
		rnd-5_family-779#Unknown
		rnd-5_family-600#Unknown
		rnd-3_family-754#DNA/TcMar-Tc1
		rnd-5_family-1476#Unknown
		rnd-5_family-598#Unknown
		rnd-5_family-8533#Unknown
		rnd-2_family-712#LTR/Gypsy
		rnd-2_family-59#LINE/CR1
		rnd-1_family-88#LINE/CR1
		rnd-4_family-679#Unknown
		rnd-1_family-49#Unknown
		rnd-5_family-217#LINE/CR1
		rnd-2_family-12#LTR/Pao
		rnd-1_family-421#Unknown
		rnd-5_family-3033#LTR/Pao
		rnd-4_family-555#DNA/TcMar-Pogo
		rnd-1_family-68#Unknown
		rnd-4_family-349#Unknown
		rnd-1_family-405#Unknown
		rnd-1_family-403#Unknown
		rnd-5_family-1252#Unknown
		rnd-1_family-318#Unknown
		rnd-1_family-489#Unknown
		rnd-5_family-438#LINE/R2
		rnd-1_family-357#Unknown
		rnd-1_family-391#LTR/Gypsy
		rnd-2_family-269#Unknown
		rnd-5_family-4867#LTR/Gypsy
		rnd-1_family-80#LINE/CR1
		rnd-1_family-474#Unknown
		rnd-1_family-242#LINE/Rex-Babar
		rnd-1_family-330#LINE/CR1
		rnd-5_family-3327#Unknown
		rnd-1_family-110#Unknown
		rnd-1_family-434#LINE/RTE-BovB
		rnd-5_family-1593#DNA/MULE-MuDR
		rnd-1_family-163#Unknown
		rnd-1_family-173#LINE/Penelope
		rnd-4_family-292#Unknown
		rnd-1_family-79#LINE/Penelope
		rnd-1_family-605#LINE/I-Jockey
		rnd-2_family-72#Unknown
		rnd-4_family-1117#Unknown
		rnd-4_family-32#Unknown
		rnd-1_family-556#Unknown
		rnd-2_family-73#Unknown
		rnd-3_family-279#Unknown
		rnd-4_family-1484#LTR/Gypsy
		rnd-2_family-3#LTR/Gypsy
		rnd-5_family-2033#Unknown
		rnd-4_family-1732#Unknown
		rnd-4_family-660#LTR/Gypsy
		rnd-3_family-427#Unknown
		rnd-5_family-7593#Unknown
		rnd-4_family-217#Unknown
		rnd-4_family-154#Unknown
		rnd-1_family-540#LINE/CR1
		rnd-4_family-1131#Unknown
		rnd-1_family-139#LINE/CR1
		rnd-2_family-337#DNA/TcMar-ISRm11
		rnd-4_family-1524#Unknown
		rnd-1_family-213#Unknown
		rnd-1_family-506#Unknown
		rnd-1_family-294#LINE/CR1
		rnd-5_family-4478#Unknown
		rnd-1_family-232#Unknown
		rnd-1_family-92#LINE/Penelope
		rnd-5_family-582#Unknown
		rnd-1_family-258#LINE
		rnd-1_family-218#LTR/Gypsy
		rnd-1_family-11#Unknown
		rnd-5_family-1837#Unknown
		rnd-5_family-3010#LTR/Gypsy
		rnd-1_family-299#LTR/Gypsy
		rnd-1_family-82#LINE/Penelope
		rnd-4_family-718#LTR/Gypsy
		rnd-1_family-171#Unknown
		rnd-5_family-126#LTR/Gypsy
		rnd-5_family-469#Unknown
		rnd-4_family-347#DNA/CMC-EnSpm
		rnd-1_family-137#LINE/Penelope
		rnd-1_family-15#LINE/CR1
		rnd-4_family-123#Unknown
		rnd-4_family-104#Unknown
		rnd-5_family-350#LINE/CR1
		rnd-5_family-396#LTR/ERV1
		rnd-1_family-360#LTR/Gypsy
		rnd-1_family-9#Unknown
		rnd-1_family-303#Unknown
		rnd-4_family-571#LTR/Gypsy
		rnd-1_family-498#Unknown
		rnd-5_family-357#Unknown
		rnd-4_family-715#LTR/Gypsy
		rnd-1_family-176#Unknown
		rnd-4_family-1921#LTR/Gypsy
		rnd-1_family-118#Unknown
		rnd-4_family-2296#LTR/Gypsy
		rnd-1_family-472#DNA/TcMar-Tc1
		rnd-1_family-211#LINE/Penelope
		rnd-5_family-964#LINE/RTE-BovB
		rnd-1_family-384#LTR/Gypsy
		rnd-5_family-5848#Unknown
		rnd-4_family-384#LINE/Penelope
		rnd-5_family-1154#Unknown
		rnd-4_family-169#LTR/Gypsy
		rnd-1_family-154#Unknown
		rnd-5_family-347#LTR/Gypsy
		rnd-1_family-369#DNA/TcMar-Tc1
		rnd-4_family-382#Unknown
		rnd-3_family-636#Unknown
		rnd-5_family-1707#Unknown
		rnd-1_family-161#LINE/RTE-BovB
		rnd-1_family-97#DNA/CMC-EnSpm
		rnd-1_family-368#Unknown
		rnd-1_family-46#Unknown
		rnd-3_family-449#Unknown
		rnd-5_family-4326#Unknown
		rnd-1_family-462#Unknown
		rnd-3_family-266#LINE/L2
		rnd-5_family-4871#Unknown
		rnd-5_family-1466#Unknown
		rnd-1_family-223#LINE/CR1
		rnd-1_family-260#Unknown
		rnd-3_family-114#LTR/Gypsy
		rnd-4_family-692#LTR/Gypsy
		rnd-1_family-596#Unknown
		rnd-1_family-93#LTR/Gypsy
		rnd-5_family-4521#Unknown
		rnd-1_family-120#LINE/L1-DRE
		rnd-1_family-50#Unknown
		rnd-1_family-507#Unknown
		rnd-5_family-8274#Unknown
		rnd-5_family-3273#Unknown
		rnd-5_family-5969#LINE/Penelope
		rnd-1_family-52#Unknown
		rnd-1_family-425#LTR/Gypsy
		rnd-1_family-331#LINE/CR1
		rnd-1_family-509#DNA/TcMar-ISRm11
		rnd-4_family-609#DNA/TcMar-ISRm11
		rnd-5_family-271#LTR/Gypsy
		rnd-1_family-47#LINE/CR1
		rnd-4_family-227#DNA/CMC-EnSpm
		rnd-1_family-165#LINE
		rnd-4_family-45#LTR/Gypsy
		rnd-1_family-13#LTR/Pao
		rnd-5_family-3119#Unknown
		rnd-5_family-3638#tRNA
		rnd-2_family-80#Unknown
		rnd-1_family-61#LINE/CR1
		rnd-4_family-149#Unknown
		rnd-4_family-439#LTR/Gypsy
		rnd-1_family-21#Unknown
		rnd-1_family-311#DNA/MULE-MuDR
		rnd-1_family-522#LTR/Pao
		rnd-4_family-967#Unknown
		rnd-5_family-736#Unknown
		rnd-1_family-105#Unknown
		rnd-5_family-1954#LTR/Gypsy
		rnd-1_family-493#LTR/Pao
		rnd-5_family-2867#LINE/Penelope
		rnd-4_family-348#Unknown
		rnd-1_family-485#LTR/Gypsy
		rnd-3_family-167#Unknown
		rnd-3_family-161#Unknown
		rnd-1_family-112#LINE/Penelope
		rnd-1_family-10#Unknown
		rnd-1_family-355#LINE/CR1
		rnd-4_family-1647#Unknown
		rnd-1_family-345#Unknown
		rnd-5_family-7255#Unknown
		rnd-1_family-317#LINE/Penelope
		rnd-1_family-483#LTR/Gypsy
		rnd-4_family-1220#Unknown
		rnd-1_family-361#LTR/Gypsy
		rnd-5_family-437#Unknown
		rnd-1_family-429#Unknown
		rnd-4_family-1327#LINE/Rex-Babar
		rnd-1_family-22#Unknown
		rnd-5_family-420#LINE/Penelope
		rnd-1_family-250#LTR/Gypsy
		rnd-5_family-2835#Unknown
		rnd-5_family-1039#Unknown
		rnd-1_family-354#Unknown
		rnd-1_family-274#Unknown
		rnd-1_family-134#Unknown
		rnd-3_family-511#LINE/CR1
		rnd-1_family-616#LINE/CR1-Zenon
		rnd-1_family-142#Unknown
		rnd-4_family-1676#LTR/Gypsy
		rnd-1_family-184#Unknown
		rnd-1_family-189#LINE/Rex-Babar
		rnd-5_family-488#Unknown
		rnd-5_family-447#Unknown
		rnd-5_family-3001#Unknown
		rnd-1_family-284#Unknown
		rnd-4_family-93#LTR/Gypsy
		rnd-5_family-6492#LTR/Gypsy
		rnd-4_family-475#Unknown
		rnd-1_family-286#LINE/CR1
		rnd-5_family-1#LINE/Rex-Babar
		rnd-5_family-1626#Unknown
		rnd-5_family-1184#Unknown
		rnd-5_family-1160#Unknown
		rnd-1_family-74#Unknown
		rnd-1_family-220#Unknown
		rnd-1_family-401#Unknown
		rnd-1_family-195#LINE/L2
		rnd-5_family-267#Unknown
		rnd-1_family-77#Unknown
		rnd-1_family-412#Unknown
		rnd-5_family-1253#Unknown
		rnd-1_family-272#LINE/RTE-BovB
		rnd-1_family-193#Unknown
		rnd-3_family-314#LTR/Gypsy
		rnd-4_family-31#LTR/Gypsy
		rnd-1_family-144#LINE/CR1
		rnd-1_family-225#Unknown
		rnd-5_family-426#LTR/Gypsy
		rnd-5_family-3252#Unknown
		rnd-5_family-5#Unknown
		rnd-5_family-3380#Unknown
		rnd-4_family-498#Unknown
		rnd-1_family-48#LTR/Pao
		rnd-1_family-256#Unknown
		rnd-4_family-142#DNA/TcMar-Tc1
		rnd-1_family-62#LINE
		rnd-4_family-280#Unknown
		rnd-5_family-319#SINE/Alu
		rnd-5_family-3174#Unknown
		rnd-1_family-152#Unknown
		rnd-1_family-229#LINE
		rnd-1_family-603#LTR/Gypsy
		rnd-1_family-249#Unknown
		rnd-1_family-179#Unknown
		rnd-1_family-606#Unknown
		rnd-1_family-207#Unknown
		rnd-1_family-574#Unknown
		rnd-5_family-982#LTR/Gypsy
		rnd-4_family-654#Unknown
		rnd-1_family-6#LINE/RTE-BovB
		rnd-1_family-374#LTR/Gypsy
		rnd-1_family-32#LTR/Pao
		rnd-5_family-252#Unknown
		rnd-1_family-278#DNA/TcMar-Tc1
		rnd-4_family-451#LTR/Gypsy
		rnd-1_family-2#Unknown
		rnd-3_family-255#DNA/PiggyBac
		rnd-1_family-44#Unknown
		rnd-1_family-440#LINE/CR1
		rnd-1_family-12#LINE/RTE-BovB
		rnd-4_family-373#Unknown
		rnd-5_family-320#Unknown
		rnd-1_family-468#Unknown
		rnd-1_family-116#Unknown
		rnd-1_family-125#Unknown
		rnd-1_family-312#LINE/Penelope
		rnd-1_family-367#Unknown
		rnd-1_family-452#DNA/TcMar-ISRm11
		rnd-1_family-503#Unknown
		rnd-5_family-568#DNA/TcMar-ISRm11
		rnd-4_family-345#Unknown
		rnd-5_family-2699#Unknown
		rnd-4_family-3#LINE/Penelope
		rnd-1_family-200#LTR/Gypsy
		rnd-5_family-1484#LINE/L1
		rnd-4_family-600#LINE/CR1
		rnd-4_family-151#LTR/Gypsy
		rnd-5_family-990#DNA/TcMar-Pogo
		rnd-1_family-108#LINE/Penelope
		rnd-5_family-181#LTR/Gypsy
		rnd-1_family-615#Unknown
		rnd-1_family-204#Unknown
		rnd-4_family-1214#LTR/Gypsy
		rnd-4_family-869#LTR/Gypsy
		rnd-1_family-25#Unknown
		rnd-1_family-159#LINE/RTE-BovB
		rnd-4_family-128#LTR/Pao
		rnd-1_family-224#Unknown
		rnd-1_family-438#Unknown
		rnd-1_family-496#LINE/CR1
		rnd-5_family-1000#LINE/Penelope
		rnd-1_family-513#DNA/CMC-EnSpm
		rnd-5_family-2076#LTR/Gypsy
		rnd-4_family-539#LTR/Pao
		rnd-1_family-270#LINE/CR1
		rnd-1_family-495#LINE/CR1
		rnd-5_family-2798#LTR/Pao
		rnd-1_family-505#Unknown
		rnd-1_family-386#LINE/CR1
		rnd-4_family-355#Unknown
		rnd-4_family-4245#Unknown
		rnd-1_family-372#LINE/Rex-Babar
		rnd-3_family-611#Unknown
		rnd-5_family-1249#Unknown
		rnd-1_family-607#LTR/Gypsy
		rnd-1_family-580#Unknown
		rnd-1_family-375#Unknown
		rnd-5_family-4503#tRNA
		rnd-5_family-2586#LTR/Gypsy
		rnd-5_family-472#Unknown
		rnd-3_family-1000#Unknown
		rnd-1_family-597#Unknown
		rnd-3_family-44#Unknown
		rnd-1_family-214#LINE/CR1
		rnd-1_family-267#Unknown
		rnd-3_family-222#LTR/Gypsy
		rnd-1_family-138#LINE/CR1-Zenon
		rnd-4_family-1493#LTR/Gypsy
		rnd-4_family-1703#Unknown
		rnd-3_family-203#LINE
		rnd-5_family-3607#Unknown
		rnd-4_family-1133#Unknown
		rnd-4_family-868#LINE/Rex-Babar
		rnd-1_family-473#LINE/CR1
		rnd-4_family-604#DNA/TcMar-Tc2
		rnd-1_family-461#LINE/RTE-BovB
		rnd-5_family-3494#Unknown
		rnd-1_family-5#Unknown
		rnd-1_family-198#Unknown
		rnd-3_family-966#LTR/Gypsy
		rnd-5_family-1756#Unknown
		rnd-1_family-156#LINE/CR1
		rnd-5_family-439#LINE/R2
		rnd-1_family-215#LINE/CR1
		rnd-1_family-488#LTR/Gypsy
		rnd-1_family-241#LINE/CR1
		rnd-4_family-1840#LINE/Penelope
		rnd-4_family-137#Unknown
		rnd-5_family-3697#LTR/Gypsy
adult egg juvenile NEJ 24h NEJ 3h metacercaria	27	rnd-3_family-139#LINE/Rex-Babar
		rnd-4_family-127#Unknown
		rnd-3_family-301#LINE/Rex-Babar
		rnd-4_family-832#LTR/Gypsy
		rnd-5_family-2833#Unknown
		rnd-5_family-1819#Unknown
		rnd-1_family-221#LINE/CR1
		rnd-1_family-370#LINE/CR1
		rnd-4_family-1490#LINE/CR1
		rnd-3_family-265#Unknown
		rnd-1_family-143#LTR/Gypsy
		rnd-1_family-458#Unknown
		rnd-4_family-1492#Unknown
		rnd-5_family-2550#Unknown
		rnd-1_family-395#LTR/Pao
		rnd-1_family-523#Unknown
		rnd-5_family-1459#LINE/RTE-BovB
		rnd-5_family-4848#Unknown
		rnd-3_family-159#LTR/Gypsy
		rnd-5_family-11#LINE/CR1
		rnd-4_family-990#Unknown
		rnd-5_family-4615#Unknown
		rnd-1_family-602#LINE/CR1
		rnd-1_family-453#LINE/CR1
		rnd-5_family-4875#LTR/Pao
		rnd-3_family-88#LINE/Rex-Babar
		rnd-1_family-492#DNA/TcMar-Tc2
adult egg juvenile NEJ 1h NEJ 24h metacercaria	43	rnd-2_family-350#LINE/CR1
		rnd-5_family-2125#Unknown
		rnd-5_family-349#Unknown
		rnd-5_family-376#Unknown
		rnd-5_family-3748#LTR/Gypsy
		rnd-3_family-512#LINE/CR1
		rnd-1_family-84#Unknown
		rnd-1_family-480#LINE/CR1
		rnd-4_family-2231#Unknown
		rnd-4_family-177#Unknown
		rnd-5_family-2972#LINE/CR1
		rnd-4_family-198#DNA/TcMar-Pogo
		rnd-1_family-101#Unknown
		rnd-5_family-1460#Unknown
		rnd-5_family-2371#DNA/TcMar-ISRm11
		rnd-3_family-1019#DNA/TcMar-Tc1
		rnd-5_family-346#Unknown
		rnd-5_family-998#Unknown
		rnd-4_family-51#DNA/TcMar-Tc1
		rnd-1_family-329#Unknown
		rnd-4_family-61#Unknown
		rnd-5_family-1272#LINE/Penelope
		rnd-5_family-62#Unknown
		rnd-5_family-1158#LTR/Gypsy
		rnd-4_family-1994#Unknown
		rnd-1_family-557#LINE/CR1
		rnd-4_family-216#DNA/CMC-EnSpm
		rnd-4_family-84#DNA/TcMar-Tc1
		rnd-5_family-719#Unknown
		rnd-1_family-153#Unknown
		rnd-4_family-34#Unknown
		rnd-5_family-5114#Unknown
		rnd-5_family-3027#Unknown
		rnd-1_family-562#DNA/CMC-EnSpm
		rnd-4_family-1189#LTR/Gypsy
		rnd-5_family-1128#Unknown
		rnd-4_family-309#Unknown
		rnd-5_family-397#LTR/Gypsy
		rnd-1_family-359#Unknown
		rnd-3_family-751#LTR/Gypsy
		rnd-4_family-310#Unknown
		rnd-5_family-1461#Unknown
		rnd-1_family-545#Unknown
adult egg juvenile NEJ 1h NEJ 3h metacercaria	24	rnd-4_family-917#LINE/CR1
		rnd-1_family-519#Unknown
		rnd-5_family-2521#Unknown
		rnd-3_family-254#LINE/CR1
		rnd-5_family-8149#Unknown
		rnd-5_family-1296#Unknown
		rnd-5_family-1849#Unknown
		rnd-1_family-402#Unknown
		rnd-1_family-298#LINE/CR1
		rnd-4_family-1294#LINE/CR1
		rnd-1_family-611#LINE
		rnd-4_family-311#LINE/CR1
		rnd-5_family-563#LTR/Gypsy
		rnd-5_family-2211#Unknown
		rnd-4_family-124#Unknown
		rnd-5_family-1464#Unknown
		rnd-5_family-380#LINE/RTE-BovB
		rnd-4_family-3152#Unknown
		rnd-5_family-680#LINE/CR1
		rnd-5_family-1790#DNA/TcMar-Pogo
		rnd-5_family-1342#Unknown
		rnd-5_family-2793#LTR/Gypsy
		rnd-5_family-678#LINE/Penelope
		rnd-5_family-746#Unknown
adult egg juvenile NEJ 1h NEJ 24h NEJ 3h	6	rnd-4_family-1925#Unknown
		rnd-4_family-1655#LINE/L2
		rnd-5_family-6501#Unknown
		rnd-1_family-323#Unknown
		rnd-5_family-2709#Unknown
		rnd-1_family-464#LINE/CR1
adult egg NEJ 1h NEJ 24h NEJ 3h metacercaria	7	rnd-1_family-248#LINE/Rex-Babar
		rnd-4_family-233#Unknown
		rnd-5_family-837#LTR/Pao
		rnd-5_family-1615#Unknown
		rnd-4_family-2726#SINE/tRNA
		rnd-4_family-711#Unknown
		rnd-5_family-1425#LINE/Penelope
adult juvenile NEJ 1h NEJ 24h NEJ 3h metacercaria	29	rnd-4_family-129#LINE/Rex-Babar
		rnd-4_family-652#Unknown
		rnd-3_family-164#Unknown
		rnd-5_family-1628#Unknown
		rnd-4_family-22#Unknown
		rnd-4_family-1006#Unknown
		rnd-4_family-87#Unknown
		rnd-5_family-2393#LINE/Penelope
		rnd-5_family-2217#Unknown
		rnd-5_family-2431#Unknown
		rnd-5_family-3822#tRNA
		rnd-4_family-207#Unknown
		rnd-5_family-259#Unknown
		rnd-5_family-662#Unknown
		rnd-5_family-497#Unknown
		rnd-4_family-925#LTR/Gypsy
		rnd-5_family-827#Unknown
		rnd-4_family-594#LINE/CR1
		rnd-5_family-8#Unknown
		rnd-4_family-2090#DNA/TcMar-Tc1
		rnd-1_family-268#Unknown
		rnd-5_family-136#Unknown
		rnd-4_family-3247#Unknown
		rnd-5_family-253#RC/Helitron
		rnd-5_family-2584#Unknown
		rnd-1_family-257#Unknown
		rnd-5_family-760#Unknown
		rnd-5_family-453#Unknown
		rnd-5_family-8407#Unknown
egg juvenile NEJ 1h NEJ 24h NEJ 3h metacercaria	7	rnd-1_family-613#Unknown
		rnd-4_family-181#Unknown
		rnd-1_family-494#LINE/Rex-Babar
		rnd-5_family-1760#Unknown
		rnd-4_family-1066#Unknown
		rnd-5_family-3181#LTR/Gypsy
		rnd-5_family-2779#Unknown
adult egg juvenile NEJ 24h metacercaria	13	rnd-5_family-5021#Unknown
		rnd-5_family-2955#LINE/CR1
		rnd-4_family-1634#LTR/Gypsy
		rnd-5_family-884#Unknown
		rnd-1_family-418#LINE/CR1
		rnd-5_family-14451#RC/Helitron
		rnd-5_family-1757#LTR/Gypsy
		rnd-3_family-191#Unknown
		rnd-5_family-589#Unknown
		rnd-5_family-975#Unknown
		rnd-4_family-150#LTR/Gypsy
		rnd-1_family-478#Unknown
		rnd-5_family-2218#LTR/Gypsy
adult egg juvenile NEJ 3h metacercaria	11	rnd-4_family-739#LTR/Gypsy
		rnd-5_family-1324#Unknown
		rnd-4_family-1560#Unknown
		rnd-5_family-163#LINE/CR1
		rnd-5_family-4158#Unknown
		rnd-1_family-618#LINE/CR1
		rnd-5_family-1619#LINE/CR1
		rnd-5_family-1302#LTR/Pao
		rnd-4_family-48#Unknown
		rnd-5_family-1240#Unknown
		rnd-1_family-309#Unknown
adult egg juvenile NEJ 1h metacercaria	18	rnd-4_family-2386#Unknown
		rnd-5_family-341#Unknown
		rnd-1_family-385#LTR/Gypsy
		rnd-4_family-484#LINE/CR1
		rnd-4_family-225#LINE/CR1
		rnd-5_family-232#Unknown
		rnd-5_family-2228#Unknown
		rnd-5_family-5679#Unknown
		rnd-5_family-1678#LTR/Gypsy
		rnd-4_family-566#Unknown
		rnd-3_family-147#LINE/CR1
		rnd-1_family-508#Unknown
		rnd-1_family-533#Unknown
		rnd-5_family-120#Unknown
		rnd-4_family-2251#Unknown
		rnd-5_family-218#Unknown
		rnd-5_family-3587#LTR/Gypsy
		rnd-1_family-226#LINE/CR1
adult egg juvenile NEJ 24h NEJ 3h	11	rnd-4_family-1596#Unknown
		rnd-5_family-5479#LINE/CR1
		rnd-5_family-1230#Unknown
		rnd-5_family-584#LTR/Gypsy
		rnd-5_family-3943#Unknown
		rnd-3_family-282#Unknown
		rnd-4_family-160#Unknown
		rnd-4_family-876#DNA/TcMar-Tc1
		rnd-4_family-153#Unknown
		rnd-5_family-2394#LINE/Rex-Babar
		rnd-4_family-20#Unknown
adult egg juvenile NEJ 1h NEJ 24h	2	rnd-5_family-2597#Unknown
		rnd-5_family-1676#LTR/Gypsy
adult egg juvenile NEJ 1h NEJ 3h	4	rnd-3_family-595#Unknown
		rnd-5_family-583#Unknown
		rnd-5_family-80#Unknown
		rnd-5_family-4695#Unknown
adult egg NEJ 24h NEJ 3h metacercaria	2	rnd-5_family-375#Unknown
		rnd-4_family-603#LTR/Gypsy
adult egg NEJ 1h NEJ 3h metacercaria	1	rnd-5_family-165#LTR/Gypsy
adult juvenile NEJ 24h NEJ 3h metacercaria	3	rnd-4_family-903#Unknown
		rnd-1_family-589#Unknown
		rnd-4_family-1056#LINE/CR1
adult juvenile NEJ 1h NEJ 24h metacercaria	6	rnd-4_family-543#Unknown
		rnd-4_family-1097#Unknown
		rnd-4_family-35#Unknown
		rnd-5_family-2397#LINE/Penelope
		rnd-3_family-39#Unknown
		rnd-5_family-545#Unknown
adult juvenile NEJ 1h NEJ 3h metacercaria	9	rnd-5_family-625#Unknown
		rnd-3_family-861#Unknown
		rnd-4_family-37#Unknown
		rnd-5_family-5333#Unknown
		rnd-5_family-2074#Unknown
		rnd-3_family-507#Unknown
		rnd-5_family-4156#Unknown
		rnd-5_family-1478#Unknown
		rnd-5_family-1008#Unknown
adult juvenile NEJ 1h NEJ 24h NEJ 3h	5	rnd-4_family-528#Unknown
		rnd-4_family-3114#Unknown
		rnd-5_family-881#LINE/CR1
		rnd-4_family-4336#tRNA
		rnd-5_family-1131#Simple_repeat
adult NEJ 1h NEJ 24h NEJ 3h metacercaria	2	rnd-5_family-6452#Unknown
		rnd-3_family-276#Unknown
egg juvenile NEJ 24h NEJ 3h metacercaria	2	rnd-5_family-456#Unknown
		rnd-5_family-937#Unknown
egg juvenile NEJ 1h NEJ 24h metacercaria	2	rnd-5_family-1746#Unknown
		rnd-3_family-931#Unknown
egg juvenile NEJ 1h NEJ 3h metacercaria	2	rnd-1_family-469#Unknown
		rnd-4_family-46#DNA/TcMar-ISRm11
egg NEJ 1h NEJ 24h NEJ 3h metacercaria	2	rnd-4_family-1288#Unknown
		rnd-1_family-254#Unknown
juvenile NEJ 1h NEJ 24h NEJ 3h metacercaria	4	rnd-5_family-1745#Unknown
		rnd-1_family-566#Unknown
		rnd-5_family-318#Unknown
		rnd-5_family-4336#Unknown
adult egg juvenile metacercaria	9	rnd-4_family-1971#Unknown
		rnd-1_family-592#Unknown
		rnd-5_family-371#Unknown
		rnd-3_family-2#LINE/CR1
		rnd-3_family-112#Unknown
		rnd-4_family-556#Unknown
		rnd-5_family-3142#Unknown
		rnd-4_family-1036#LINE/Penelope
		rnd-5_family-2210#Unknown
adult egg juvenile NEJ 24h	5	rnd-5_family-1533#Unknown
		rnd-1_family-265#LTR/Gypsy
		rnd-5_family-1447#Unknown
		rnd-4_family-295#LTR/Gypsy
		rnd-1_family-328#Unknown
adult egg juvenile NEJ 3h	5	rnd-4_family-2599#Unknown
		rnd-4_family-429#LINE/CR1
		rnd-5_family-1471#Unknown
		rnd-5_family-721#LINE/CR1-Zenon
		rnd-4_family-597#Unknown
adult egg juvenile NEJ 1h	2	rnd-5_family-1297#Unknown
		rnd-3_family-374#LINE/CR1
adult egg NEJ 1h NEJ 24h	2	rnd-5_family-658#Unknown
		rnd-5_family-3115#Unknown
adult egg NEJ 1h NEJ 3h	1	rnd-5_family-1835#Unknown
adult juvenile NEJ 24h metacercaria	1	rnd-5_family-1783#Unknown
adult juvenile NEJ 3h metacercaria	5	rnd-1_family-383#Unknown
		rnd-5_family-5656#Other/DNA_virus
		rnd-5_family-4035#Unknown
		rnd-4_family-282#LINE/Penelope
		rnd-3_family-425#Unknown
adult juvenile NEJ 1h metacercaria	1	rnd-5_family-1347#Unknown
adult juvenile NEJ 24h NEJ 3h	1	rnd-1_family-191#LTR/Gypsy
adult juvenile NEJ 1h NEJ 24h	1	rnd-5_family-1692#LTR/Pao
adult juvenile NEJ 1h NEJ 3h	2	rnd-4_family-871#Unknown
		rnd-5_family-571#Unknown
adult NEJ 1h NEJ 24h metacercaria	1	rnd-4_family-687#LINE/CR1
adult NEJ 1h NEJ 24h NEJ 3h	1	rnd-5_family-3018#LTR/Gypsy
egg juvenile NEJ 24h metacercaria	2	rnd-5_family-2878#LINE/Rex-Babar
		rnd-1_family-590#Unknown
egg juvenile NEJ 1h metacercaria	2	rnd-3_family-415#Unknown
		rnd-4_family-689#LINE/RTE-BovB
egg juvenile NEJ 24h NEJ 3h	3	rnd-5_family-586#Unknown
		rnd-3_family-258#Unknown
		rnd-5_family-5325#Unknown
egg juvenile NEJ 1h NEJ 3h	2	rnd-5_family-2885#Unknown
		rnd-5_family-329#Unknown
juvenile NEJ 24h NEJ 3h metacercaria	1	rnd-1_family-450#Unknown
juvenile NEJ 1h NEJ 24h metacercaria	2	rnd-5_family-1286#LINE/CR1
		rnd-5_family-972#Unknown
juvenile NEJ 1h NEJ 3h metacercaria	4	rnd-5_family-1691#Unknown
		rnd-1_family-555#Unknown
		rnd-5_family-5566#Unknown
		rnd-5_family-3283#Unknown
adult egg juvenile	25	rnd-1_family-591#Unknown
		rnd-5_family-557#LINE/CR1
		rnd-5_family-3288#Unknown
		rnd-5_family-1591#LTR/Gypsy
		rnd-4_family-125#LINE/CR1
		rnd-3_family-467#LINE/CR1
		rnd-5_family-866#Unknown
		rnd-5_family-548#Unknown
		rnd-4_family-1229#Unknown
		rnd-5_family-3282#Unknown
		rnd-5_family-590#Unknown
		rnd-4_family-77#LTR/Gypsy
		rnd-4_family-1134#Unknown
		rnd-5_family-4611#Unknown
		rnd-5_family-1248#LTR/Pao
		rnd-5_family-1876#DNA/CMC-EnSpm
		rnd-1_family-572#Unknown
		rnd-1_family-484#LINE/Rex-Babar
		rnd-1_family-230#Unknown
		rnd-5_family-588#Unknown
		rnd-5_family-771#LINE/CR1
		rnd-2_family-380#DNA
		rnd-5_family-2922#LTR/Pao
		rnd-4_family-508#Unknown
		rnd-3_family-547#LTR/Gypsy
adult egg metacercaria	1	rnd-1_family-565#LINE
adult egg NEJ 24h	1	rnd-5_family-1185#Unknown
adult egg NEJ 3h	2	rnd-5_family-4019#Unknown
		rnd-5_family-4008#tRNA
adult egg NEJ 1h	1	rnd-1_family-585#Unknown
adult juvenile metacercaria	4	rnd-1_family-544#Unknown
		rnd-5_family-9364#Unknown
		rnd-5_family-4162#Unknown
		rnd-4_family-114#LINE/RTE-RTE
adult juvenile NEJ 24h	4	rnd-5_family-484#Unknown
		rnd-5_family-3454#Unknown
		rnd-4_family-1904#Unknown
		rnd-1_family-446#Unknown
adult juvenile NEJ 3h	3	rnd-5_family-63#Unknown
		rnd-4_family-602#LINE/CR1
		rnd-5_family-2395#Unknown
adult juvenile NEJ 1h	2	rnd-4_family-476#Unknown
		rnd-4_family-1855#LINE/CR1
adult NEJ 24h metacercaria	1	rnd-5_family-1658#Unknown
adult NEJ 3h metacercaria	1	rnd-5_family-3850#Unknown
adult NEJ 1h metacercaria	2	rnd-1_family-617#LINE/CR1
		rnd-4_family-1930#LINE/CR1
adult NEJ 24h NEJ 3h	1	rnd-5_family-2036#Unknown
adult NEJ 1h NEJ 3h	1	rnd-5_family-1652#LINE/CR1
egg juvenile metacercaria	3	rnd-5_family-272#Unknown
		rnd-5_family-4222#Unknown
		rnd-5_family-448#LINE/Penelope
egg juvenile NEJ 24h	2	rnd-4_family-670#Unknown
		rnd-4_family-1822#LINE/Penelope
egg juvenile NEJ 1h	1	rnd-4_family-90#Unknown
egg NEJ 24h metacercaria	1	rnd-4_family-284#Unknown
egg NEJ 1h metacercaria	1	rnd-1_family-614#Unknown
egg NEJ 24h NEJ 3h	1	rnd-5_family-134#LINE/CR1
juvenile NEJ 24h metacercaria	1	rnd-5_family-1403#Unknown
juvenile NEJ 3h metacercaria	3	rnd-5_family-12912#Unknown
		rnd-5_family-14476#Unknown
		rnd-5_family-2760#Unknown
juvenile NEJ 1h metacercaria	2	rnd-3_family-200#DNA/TcMar-Tc2
		rnd-5_family-1694#Unknown
juvenile NEJ 24h NEJ 3h	1	rnd-4_family-157#Unknown
NEJ 24h NEJ 3h metacercaria	2	rnd-5_family-193#Unknown
		rnd-5_family-205#Unknown
NEJ 1h NEJ 24h metacercaria	2	rnd-5_family-3011#Unknown
		rnd-1_family-526#Unknown
NEJ 1h NEJ 3h metacercaria	3	rnd-5_family-487#DNA/CMC-EnSpm
		rnd-5_family-6300#LTR/Gypsy
		rnd-1_family-38#Unknown
adult egg	8	rnd-5_family-585#Unknown
		rnd-4_family-126#Unknown
		rnd-1_family-518#Unknown
		rnd-5_family-1266#DNA/TcMar-Tc1
		rnd-5_family-591#Unknown
		rnd-5_family-2896#Unknown
		rnd-4_family-230#Unknown
		rnd-1_family-264#Unknown
adult juvenile	8	rnd-5_family-863#Unknown
		rnd-4_family-518#LTR/Pao
		rnd-5_family-2372#LTR/Pao
		rnd-4_family-1622#LTR/Gypsy
		rnd-4_family-459#LINE/CR1
		rnd-5_family-41#Unknown
		rnd-1_family-356#Unknown
		rnd-5_family-720#Unknown
adult metacercaria	2	rnd-5_family-839#Unknown
		rnd-5_family-1717#Unknown
adult NEJ 24h	1	rnd-4_family-1680#Unknown
adult NEJ 3h	1	rnd-5_family-2673#LINE/CR1
adult NEJ 1h	2	rnd-5_family-4115#Unknown
		rnd-5_family-3145#Unknown
egg juvenile	4	rnd-4_family-963#LINE/CR1
		rnd-5_family-704#LTR/Pao
		rnd-4_family-117#LINE/CR1
		rnd-5_family-5305#Unknown
egg metacercaria	4	rnd-5_family-801#Unknown
		rnd-4_family-63#Unknown
		rnd-1_family-266#LINE/CR1
		rnd-5_family-351#LINE/CR1
juvenile metacercaria	3	rnd-1_family-620#Unknown
		rnd-5_family-1395#Unknown
		rnd-5_family-3201#DNA/TcMar-Pogo
juvenile NEJ 24h	2	rnd-4_family-395#Unknown
		rnd-4_family-681#Unknown
juvenile NEJ 3h	1	rnd-5_family-138#Unknown
juvenile NEJ 1h	2	rnd-3_family-423#Unknown
		rnd-1_family-432#LINE/Penelope
NEJ 24h metacercaria	2	rnd-5_family-5510#LINE/CR1-Zenon
		rnd-4_family-932#Unknown
NEJ 3h metacercaria	1	rnd-5_family-1123#Unknown
NEJ 1h metacercaria	2	rnd-4_family-191#LINE/CR1
		rnd-5_family-1263#Unknown
NEJ 24h NEJ 3h	1	rnd-5_family-2170#Unknown
NEJ 1h NEJ 24h	1	rnd-5_family-6772#Unknown
adult	14	rnd-4_family-1132#Unknown
		rnd-4_family-809#LINE/CR1
		rnd-5_family-5212#Unknown
		rnd-3_family-210#Unknown
		rnd-5_family-2534#Unknown
		rnd-4_family-2941#Unknown
		rnd-5_family-1834#Unknown
		rnd-1_family-504#Unknown
		rnd-3_family-713#Unknown
		rnd-5_family-392#Unknown
		rnd-3_family-569#Unknown
		rnd-5_family-416#Unknown
		rnd-5_family-3383#Unknown
		rnd-5_family-1574#Unknown
egg	12	rnd-5_family-2633#Unknown
		rnd-5_family-1040#Unknown
		rnd-4_family-622#LINE/CR1
		rnd-5_family-587#Unknown
		rnd-4_family-596#LINE/CR1
		rnd-5_family-515#Unknown
		rnd-5_family-971#Unknown
		rnd-5_family-1393#Unknown
		rnd-4_family-431#Unknown
		rnd-4_family-1595#LTR/Gypsy
		rnd-5_family-1119#Unknown
		rnd-4_family-456#LINE/CR1
juvenile	19	rnd-5_family-3067#Unknown
		rnd-4_family-962#LINE/CR1
		rnd-4_family-764#Unknown
		rnd-5_family-441#LTR/Pao
		rnd-5_family-1693#Unknown
		rnd-3_family-566#Unknown
		rnd-5_family-9365#Unknown
		rnd-5_family-129#LINE/CR1
		rnd-5_family-3346#Unknown
		rnd-5_family-2338#Unknown
		rnd-1_family-280#Unknown
		rnd-5_family-955#Unknown
		rnd-5_family-4831#Unknown
		rnd-1_family-584#Unknown
		rnd-5_family-196#Unknown
		rnd-5_family-335#Unknown
		rnd-5_family-313#LTR/Pao
		rnd-1_family-297#Unknown
		rnd-1_family-246#Unknown
metacercaria	11	rnd-4_family-969#Unknown
		rnd-5_family-1704#Unknown
		rnd-5_family-1134#Unknown
		rnd-5_family-1234#Unknown
		rnd-5_family-2355#DNA/TcMar-Tigger
		rnd-4_family-371#Unknown
		rnd-4_family-867#Unknown
		rnd-4_family-1339#Unknown
		rnd-4_family-495#Unknown
		rnd-1_family-426#Unknown
		rnd-3_family-69#Unknown
NEJ 24h	8	rnd-1_family-467#LTR/Gypsy
		rnd-5_family-183#LINE/CR1
		rnd-3_family-410#Unknown
		rnd-5_family-2677#LINE/CR1
		rnd-5_family-502#LINE/CR1
		rnd-5_family-336#Unknown
		rnd-5_family-3876#Unknown
		rnd-4_family-1365#Unknown
NEJ 3h	3	rnd-5_family-1270#Unknown
		rnd-4_family-892#Unknown
		rnd-1_family-547#Unknown
NEJ 1h	3	rnd-1_family-261#Unknown
		rnd-5_family-1677#LTR/Gypsy
		rnd-5_family-4259#Unknown

## Sheet: juvenile stages
Raw results, obtained from https://bioinformatics.psb.ugent.be/webtools/Venn/.
Lists below show the lists of TE,unique or shared between juvenile stages of Fasciola hepatica lifecycle.
Stages with shared repeats	Total number of shared elements	List of shared repeats
juvenile NEJ 1h NEJ 24h NEJ 3h	1157	rnd-5_family-1247#LTR/Gypsy
		rnd-1_family-72#Unknown
		rnd-3_family-447#LINE
		rnd-2_family-57#Unknown
		rnd-1_family-290#LTR/Gypsy
		rnd-4_family-152#Unknown
		rnd-1_family-377#DNA/TcMar-Tc1
		rnd-1_family-442#LTR/Gypsy
		rnd-5_family-1470#LTR/Gypsy
		rnd-5_family-5385#Unknown
		rnd-1_family-348#Unknown
		rnd-1_family-414#Unknown
		rnd-1_family-437#LINE/CR1
		rnd-4_family-1099#LTR/Gypsy
		rnd-1_family-245#LINE/CR1
		rnd-1_family-573#Unknown
		rnd-1_family-376#LINE/CR1
		rnd-5_family-1937#LINE/CR1
		rnd-5_family-4847#Unknown
		rnd-1_family-451#LTR/Gypsy
		rnd-5_family-61#Unknown
		rnd-1_family-444#LINE/CR1
		rnd-1_family-109#LTR/Pao
		rnd-4_family-334#Unknown
		rnd-5_family-317#LINE/I
		rnd-1_family-320#Unknown
		rnd-1_family-187#LINE/CR1
		rnd-5_family-3722#LINE/RTE-BovB
		rnd-4_family-956#LINE/L2
		rnd-4_family-129#LINE/Rex-Babar
		rnd-5_family-207#Unknown
		rnd-1_family-106#Unknown
		rnd-5_family-490#Unknown
		rnd-4_family-631#Unknown
		rnd-4_family-900#Unknown
		rnd-4_family-81#Unknown
		rnd-1_family-293#LINE/Rex-Babar
		rnd-5_family-5714#DNA/TcMar-Tigger
		rnd-3_family-89#LINE
		rnd-4_family-2538#LTR/Gypsy
		rnd-1_family-201#Unknown
		rnd-4_family-1447#Unknown
		rnd-1_family-521#LTR/Gypsy
		rnd-1_family-528#Unknown
		rnd-4_family-453#LTR/Gypsy
		rnd-4_family-401#Unknown
		rnd-1_family-406#Unknown
		rnd-5_family-673#Unknown
		rnd-3_family-895#LTR/Gypsy
		rnd-1_family-353#LTR/Gypsy
		rnd-4_family-893#DNA/TcMar-Tc1
		rnd-5_family-3096#Unknown
		rnd-3_family-820#LINE/CR1
		rnd-5_family-1739#LTR/Gypsy
		rnd-1_family-487#Unknown
		rnd-1_family-304#LTR/Gypsy
		rnd-3_family-236#LINE/CR1
		rnd-3_family-309#LTR/Gypsy
		rnd-1_family-316#Unknown
		rnd-5_family-1885#Unknown
		rnd-5_family-1711#DNA/CMC-EnSpm
		rnd-5_family-4785#Unknown
		rnd-1_family-23#LINE/CR1
		rnd-1_family-63#RC/Helitron
		rnd-3_family-335#Unknown
		rnd-1_family-151#Unknown
		rnd-4_family-226#Unknown
		rnd-1_family-542#Unknown
		rnd-5_family-434#RC/Helitron
		rnd-1_family-389#LTR/Gypsy
		rnd-1_family-262#Unknown
		rnd-5_family-711#Unknown
		rnd-4_family-528#Unknown
		rnd-1_family-315#LINE/CR1-Zenon
		rnd-1_family-217#LINE
		rnd-4_family-1812#Unknown
		rnd-4_family-652#Unknown
		rnd-5_family-8068#Unknown
		rnd-1_family-337#LTR/Pao
		rnd-1_family-81#Unknown
		rnd-1_family-150#LTR/Gypsy
		rnd-4_family-619#LINE/CR1
		rnd-1_family-186#Unknown
		rnd-1_family-593#LINE/Penelope
		rnd-1_family-275#Unknown
		rnd-1_family-554#LTR/Gypsy
		rnd-3_family-164#Unknown
		rnd-5_family-1075#LTR/Gypsy
		rnd-5_family-510#LINE/CR1
		rnd-1_family-114#LINE/RTE-BovB
		rnd-1_family-83#LINE/Penelope
		rnd-1_family-397#Unknown
		rnd-4_family-343#Unknown
		rnd-4_family-140#Unknown
		rnd-5_family-494#Unknown
		rnd-5_family-911#Unknown
		rnd-1_family-319#Unknown
		rnd-1_family-273#Unknown
		rnd-5_family-7394#Unknown
		rnd-1_family-531#Unknown
		rnd-1_family-35#LINE/RTE-BovB
		rnd-1_family-66#Unknown
		rnd-1_family-231#Unknown
		rnd-1_family-90#LINE/RTE-BovB
		rnd-1_family-314#Unknown
		rnd-4_family-1112#Unknown
		rnd-1_family-339#LINE/CR1
		rnd-3_family-948#Unknown
		rnd-5_family-1628#Unknown
		rnd-1_family-247#LTR/Gypsy
		rnd-5_family-4345#LTR/Gypsy
		rnd-1_family-95#LINE
		rnd-5_family-830#Unknown
		rnd-5_family-851#LTR/Gypsy
		rnd-5_family-916#LTR/Gypsy
		rnd-5_family-115#Unknown
		rnd-1_family-570#Unknown
		rnd-1_family-549#Unknown
		rnd-4_family-2366#Unknown
		rnd-5_family-1695#Unknown
		rnd-5_family-3094#Unknown
		rnd-1_family-550#Unknown
		rnd-4_family-313#LTR/Gypsy
		rnd-4_family-805#LTR/Gypsy
		rnd-2_family-249#Unknown
		rnd-5_family-1171#Unknown
		rnd-4_family-22#Unknown
		rnd-5_family-689#Unknown
		rnd-1_family-119#Unknown
		rnd-4_family-3114#Unknown
		rnd-1_family-512#LINE/RTE-BovB
		rnd-1_family-131#Unknown
		rnd-1_family-197#Unknown
		rnd-3_family-647#rRNA
		rnd-1_family-514#Unknown
		rnd-1_family-208#Unknown
		rnd-4_family-111#Unknown
		rnd-3_family-506#LTR/Gypsy
		rnd-1_family-416#Unknown
		rnd-5_family-1908#LTR/Gypsy
		rnd-5_family-1935#DNA
		rnd-1_family-281#Unknown
		rnd-1_family-136#Unknown
		rnd-1_family-582#Unknown
		rnd-1_family-71#Unknown
		rnd-1_family-306#Unknown
		rnd-5_family-1148#Unknown
		rnd-5_family-2145#DNA/TcMar-Tc1
		rnd-1_family-423#Unknown
		rnd-1_family-135#Unknown
		rnd-1_family-94#LINE/RTE-BovB
		rnd-1_family-271#Unknown
		rnd-1_family-583#LTR/Gypsy
		rnd-1_family-424#Unknown
		rnd-3_family-1131#LTR/Gypsy
		rnd-1_family-520#DNA/CMC-EnSpm
		rnd-4_family-243#Unknown
		rnd-5_family-764#Unknown
		rnd-5_family-2982#Unknown
		rnd-4_family-1317#LTR/Gypsy
		rnd-3_family-993#LTR/Gypsy
		rnd-5_family-1458#Unknown
		rnd-5_family-928#LINE/CR1
		rnd-1_family-410#Unknown
		rnd-4_family-1006#Unknown
		rnd-1_family-158#LTR/Gypsy
		rnd-1_family-133#Unknown
		rnd-1_family-86#Unknown
		rnd-1_family-55#LINE/CR1
		rnd-1_family-233#Unknown
		rnd-5_family-2871#LTR/Gypsy
		rnd-5_family-1700#LTR/Gypsy
		rnd-1_family-529#LINE/RTE-BovB
		rnd-1_family-69#LINE/CR1
		rnd-4_family-277#Unknown
		rnd-1_family-535#LINE/CR1
		rnd-5_family-878#Unknown
		rnd-4_family-94#LINE
		rnd-4_family-324#Unknown
		rnd-1_family-501#Unknown
		rnd-1_family-73#Unknown
		rnd-1_family-28#LTR/Gypsy
		rnd-5_family-1791#LTR/Gypsy
		rnd-4_family-147#LTR/Gypsy
		rnd-4_family-592#Unknown
		rnd-4_family-668#DNA/CMC-EnSpm
		rnd-1_family-216#Unknown
		rnd-5_family-2280#LTR/Gypsy
		rnd-1_family-352#LINE/CR1
		rnd-1_family-240#Unknown
		rnd-1_family-365#Unknown
		rnd-1_family-482#Unknown
		rnd-1_family-387#LINE/CR1
		rnd-5_family-881#LINE/CR1
		rnd-1_family-382#Unknown
		rnd-1_family-313#LINE/Penelope
		rnd-5_family-150#Unknown
		rnd-1_family-431#LINE/CR1
		rnd-1_family-51#LINE
		rnd-1_family-295#Unknown
		rnd-1_family-388#Unknown
		rnd-1_family-310#Unknown
		rnd-1_family-497#Unknown
		rnd-5_family-1065#Unknown
		rnd-4_family-307#LINE/Rex-Babar
		rnd-3_family-542#DNA/TcMar-Tc1
		rnd-1_family-463#DNA/CMC-EnSpm
		rnd-4_family-2578#LINE/CR1
		rnd-4_family-335#Unknown
		rnd-1_family-390#Unknown
		rnd-1_family-481#Unknown
		rnd-5_family-8096#Unknown
		rnd-4_family-89#Unknown
		rnd-5_family-2#Unknown
		rnd-5_family-3986#LTR/Gypsy
		rnd-5_family-822#DNA/Ginger-1
		rnd-5_family-1009#Unknown
		rnd-5_family-807#Unknown
		rnd-5_family-1861#LTR/Gypsy
		rnd-1_family-552#Unknown
		rnd-1_family-126#LINE/CR1
		rnd-1_family-43#Unknown
		rnd-1_family-203#Unknown
		rnd-4_family-870#LTR/Gypsy
		rnd-5_family-124#Unknown
		rnd-1_family-65#Unknown
		rnd-5_family-286#LINE/Penelope
		rnd-4_family-2059#LTR/Pao
		rnd-5_family-727#LINE/CR1
		rnd-4_family-667#Unknown
		rnd-4_family-2190#DNA/TcMar-Tc1
		rnd-3_family-325#Unknown
		rnd-1_family-532#Unknown
		rnd-1_family-586#Unknown
		rnd-3_family-492#LINE/Rex-Babar
		rnd-2_family-406#Unknown
		rnd-1_family-202#Unknown
		rnd-1_family-413#LINE/CR1
		rnd-5_family-5031#Unknown
		rnd-1_family-292#Unknown
		rnd-1_family-244#Unknown
		rnd-1_family-212#LINE/Penelope
		rnd-4_family-458#Unknown
		rnd-1_family-235#Unknown
		rnd-1_family-209#LINE/CR1
		rnd-5_family-555#LINE
		rnd-1_family-378#LTR/Gypsy
		rnd-4_family-1925#Unknown
		rnd-4_family-501#LINE/Rex-Babar
		rnd-5_family-300#Unknown
		rnd-5_family-1100#LINE/CR1
		rnd-5_family-999#Unknown
		rnd-1_family-502#DNA/MULE-MuDR
		rnd-1_family-448#Unknown
		rnd-1_family-568#DNA/CMC-EnSpm
		rnd-1_family-107#Unknown
		rnd-4_family-1655#LINE/L2
		rnd-5_family-3307#LTR/Gypsy
		rnd-5_family-6501#Unknown
		rnd-1_family-601#LTR/Gypsy
		rnd-4_family-570#Unknown
		rnd-1_family-613#Unknown
		rnd-1_family-252#Unknown
		rnd-5_family-1953#LTR/Gypsy
		rnd-1_family-422#Unknown
		rnd-3_family-24#Unknown
		rnd-1_family-8#LINE/RTE-BovB
		rnd-5_family-3890#Unknown
		rnd-1_family-166#DNA/hAT-Ac
		rnd-1_family-16#LINE/RTE-BovB
		rnd-1_family-334#Unknown
		rnd-4_family-807#LTR/Gypsy
		rnd-1_family-58#LINE/CR1
		rnd-1_family-537#DNA/CMC-EnSpm
		rnd-4_family-181#Unknown
		rnd-1_family-525#Unknown
		rnd-5_family-282#Unknown
		rnd-1_family-409#Unknown
		rnd-1_family-415#Unknown
		rnd-1_family-350#LTR/Gypsy
		rnd-5_family-1594#Unknown
		rnd-5_family-1860#LTR/Gypsy
		rnd-3_family-253#Unknown
		rnd-5_family-1277#DNA/CMC-EnSpm
		rnd-4_family-465#Unknown
		rnd-3_family-281#LINE/CR1
		rnd-5_family-564#LTR/Gypsy
		rnd-5_family-921#Satellite
		rnd-5_family-2233#LTR/Pao
		rnd-4_family-2247#Unknown
		rnd-3_family-653#LINE/CR1
		rnd-1_family-4#LINE/RTE-BovB
		rnd-1_family-604#DNA/CMC-EnSpm
		rnd-1_family-527#Unknown
		rnd-4_family-1489#Unknown
		rnd-5_family-1019#Unknown
		rnd-5_family-1261#LTR/Gypsy
		rnd-4_family-1620#LTR/Gypsy
		rnd-5_family-92#LTR/Gypsy
		rnd-4_family-1700#DNA/CMC-EnSpm
		rnd-1_family-27#LINE/RTE-BovB
		rnd-1_family-578#Unknown
		rnd-4_family-707#LINE/RTE-BovB
		rnd-1_family-579#Unknown
		rnd-4_family-1733#LTR/Gypsy
		rnd-5_family-1029#LINE/CR1
		rnd-1_family-341#LTR/Gypsy
		rnd-5_family-248#Unknown
		rnd-1_family-486#LINE/Penelope
		rnd-5_family-1156#Unknown
		rnd-3_family-970#Unknown
		rnd-1_family-301#Unknown
		rnd-1_family-449#Unknown
		rnd-5_family-123#LTR/Pao
		rnd-5_family-1030#Unknown
		rnd-1_family-210#Unknown
		rnd-4_family-713#Unknown
		rnd-1_family-237#LINE/Rex-Babar
		rnd-1_family-276#LINE/CR1
		rnd-1_family-85#LINE/RTE-BovB
		rnd-4_family-1284#Unknown
		rnd-5_family-1936#LTR/Gypsy
		rnd-1_family-64#Unknown
		rnd-1_family-76#Unknown
		rnd-4_family-393#LINE/Rex-Babar
		rnd-1_family-560#DNA/TcMar-Tc2
		rnd-5_family-3713#Unknown
		rnd-1_family-465#Unknown
		rnd-5_family-4972#LTR/Gypsy
		rnd-1_family-515#LTR/Gypsy
		rnd-1_family-307#LINE/CR1
		rnd-1_family-236#Unknown
		rnd-5_family-3184#Unknown
		rnd-4_family-87#Unknown
		rnd-5_family-1556#LTR/Gypsy
		rnd-1_family-571#Unknown
		rnd-5_family-3077#Unknown
		rnd-4_family-1929#Unknown
		rnd-1_family-612#LINE/Penelope
		rnd-1_family-41#LINE
		rnd-2_family-2#Unknown
		rnd-1_family-289#LINE/RTE-BovB
		rnd-5_family-1457#Unknown
		rnd-5_family-3742#Unknown
		rnd-3_family-264#Unknown
		rnd-5_family-3161#Unknown
		rnd-5_family-353#Unknown
		rnd-5_family-1862#LTR/Gypsy
		rnd-5_family-2393#LINE/Penelope
		rnd-1_family-148#LINE/Rex-Babar
		rnd-1_family-285#Unknown
		rnd-4_family-1491#LINE/CR1
		rnd-5_family-2661#Unknown
		rnd-1_family-147#LINE/RTE-BovB
		rnd-1_family-538#Unknown
		rnd-4_family-133#LTR/Gypsy
		rnd-1_family-243#LINE/CR1
		rnd-1_family-411#Unknown
		rnd-1_family-499#LTR/Pao
		rnd-4_family-572#LTR/Gypsy
		rnd-5_family-1236#Unknown
		rnd-2_family-7#Unknown
		rnd-1_family-228#Unknown
		rnd-1_family-479#Unknown
		rnd-5_family-549#Unknown
		rnd-1_family-551#Unknown
		rnd-1_family-177#Unknown
		rnd-1_family-475#Unknown
		rnd-1_family-7#LTR/Pao
		rnd-1_family-471#Unknown
		rnd-4_family-279#LTR/Gypsy
		rnd-1_family-59#Unknown
		rnd-5_family-2217#Unknown
		rnd-1_family-594#Unknown
		rnd-5_family-2685#Unknown
		rnd-4_family-388#Unknown
		rnd-5_family-3234#LTR/Gypsy
		rnd-5_family-3095#LINE/CR1
		rnd-4_family-1701#Unknown
		rnd-5_family-496#Unknown
		rnd-5_family-1344#DNA/CMC-EnSpm
		rnd-5_family-2310#LTR/Gypsy
		rnd-5_family-321#Unknown
		rnd-2_family-216#LINE/Rex-Babar
		rnd-5_family-8406#Unknown
		rnd-1_family-561#Unknown
		rnd-4_family-877#Unknown
		rnd-1_family-308#LINE/Penelope
		rnd-5_family-823#LTR/Gypsy
		rnd-1_family-371#LINE/CR1
		rnd-1_family-127#LINE/L2
		rnd-1_family-140#Unknown
		rnd-1_family-366#LTR/Gypsy
		rnd-5_family-325#Unknown
		rnd-1_family-194#Unknown
		rnd-1_family-67#Unknown
		rnd-4_family-47#Unknown
		rnd-5_family-127#LTR/Gypsy
		rnd-4_family-2252#Unknown
		rnd-1_family-536#LINE/RTE-BovB
		rnd-3_family-263#LINE/Rex-Babar
		rnd-5_family-893#Unknown
		rnd-1_family-430#Unknown
		rnd-4_family-2478#DNA/TcMar-Tc1
		rnd-4_family-101#LTR/Gypsy
		rnd-1_family-595#Unknown
		rnd-1_family-610#Unknown
		rnd-1_family-428#Unknown
		rnd-1_family-323#Unknown
		rnd-3_family-208#Unknown
		rnd-4_family-855#Unknown
		rnd-1_family-141#LTR/Gypsy
		rnd-5_family-99#LTR/Gypsy
		rnd-5_family-525#Unknown
		rnd-1_family-436#LINE/CR1
		rnd-4_family-1759#Unknown
		rnd-5_family-417#LTR/Pao
		rnd-1_family-130#Unknown
		rnd-3_family-295#DNA/TcMar-Tc2
		rnd-5_family-3333#Unknown
		rnd-4_family-414#DNA/TcMar-Tc1
		rnd-5_family-768#Unknown
		rnd-4_family-427#Unknown
		rnd-4_family-359#DNA/TcMar-ISRm11
		rnd-1_family-60#LINE/Penelope
		rnd-4_family-1205#Unknown
		rnd-1_family-302#Unknown
		rnd-5_family-935#Unknown
		rnd-4_family-1061#Unknown
		rnd-1_family-57#LTR/Pao
		rnd-1_family-14#Unknown
		rnd-1_family-419#LINE/Penelope
		rnd-1_family-219#LINE
		rnd-5_family-1472#LINE/Penelope
		rnd-1_family-349#Unknown
		rnd-1_family-394#Unknown
		rnd-3_family-339#LINE/CR1
		rnd-1_family-172#LINE/CR1
		rnd-5_family-1832#Unknown
		rnd-5_family-7436#LTR/Gypsy
		rnd-4_family-120#LINE/CR1
		rnd-1_family-347#Unknown
		rnd-4_family-1627#Unknown
		rnd-1_family-569#Unknown
		rnd-5_family-808#LINE/RTE-BovB
		rnd-1_family-178#Unknown
		rnd-1_family-196#Unknown
		rnd-5_family-2265#Unknown
		rnd-1_family-433#LTR/Gypsy
		rnd-1_family-175#Unknown
		rnd-4_family-134#Unknown
		rnd-5_family-177#DNA/TcMar-Tc2
		rnd-5_family-996#Unknown
		rnd-5_family-876#Unknown
		rnd-5_family-1727#LINE/CR1
		rnd-1_family-420#LINE/CR1
		rnd-5_family-3798#Unknown
		rnd-4_family-1449#DNA/CMC-EnSpm
		rnd-1_family-494#LINE/Rex-Babar
		rnd-4_family-948#Unknown
		rnd-5_family-3221#Unknown
		rnd-1_family-439#Unknown
		rnd-4_family-1225#Unknown
		rnd-5_family-3938#Unknown
		rnd-5_family-1028#LTR/Gypsy
		rnd-4_family-4336#tRNA
		rnd-5_family-46#Unknown
		rnd-4_family-1949#Unknown
		rnd-1_family-476#DNA/TcMar-ISRm11
		rnd-1_family-291#LINE/Penelope
		rnd-5_family-2431#Unknown
		rnd-3_family-428#LTR/Gypsy
		rnd-5_family-1681#Unknown
		rnd-4_family-590#LINE/Penelope
		rnd-1_family-400#Unknown
		rnd-1_family-358#LINE
		rnd-5_family-3822#tRNA
		rnd-1_family-581#Unknown
		rnd-1_family-24#LINE/L2
		rnd-5_family-1997#LTR/Gypsy
		rnd-1_family-539#Unknown
		rnd-1_family-115#Unknown
		rnd-1_family-160#Unknown
		rnd-1_family-343#LINE/Rex-Babar
		rnd-4_family-207#Unknown
		rnd-5_family-882#Unknown
		rnd-4_family-454#Unknown
		rnd-1_family-609#DNA/CMC-EnSpm
		rnd-1_family-42#Unknown
		rnd-5_family-1829#Unknown
		rnd-1_family-205#Unknown
		rnd-1_family-600#Unknown
		rnd-1_family-170#LINE/Penelope
		rnd-1_family-180#LINE/Penelope
		rnd-1_family-89#LINE/Penelope
		rnd-3_family-323#Unknown
		rnd-1_family-239#LINE/CR1
		rnd-3_family-102#Unknown
		rnd-1_family-128#Unknown
		rnd-1_family-1#Unknown
		rnd-4_family-755#DNA/CMC-EnSpm
		rnd-4_family-1704#Unknown
		rnd-3_family-157#Unknown
		rnd-3_family-504#Unknown
		rnd-1_family-18#SINE/tRNA-Core-RTE
		rnd-1_family-567#LTR/Gypsy
		rnd-1_family-404#DNA/TcMar-Tc1
		rnd-4_family-1316#LINE/CR1
		rnd-4_family-1400#LTR/Gypsy
		rnd-1_family-188#LINE/CR1
		rnd-1_family-33#LINE/RTE-BovB
		rnd-1_family-253#LINE/CR1
		rnd-1_family-470#Unknown
		rnd-2_family-40#Unknown
		rnd-1_family-146#Unknown
		rnd-1_family-305#LINE/CR1
		rnd-1_family-399#LINE/RTE-BovB
		rnd-4_family-339#Unknown
		rnd-1_family-553#Unknown
		rnd-5_family-498#Unknown
		rnd-5_family-8534#Unknown
		rnd-1_family-407#Unknown
		rnd-4_family-1004#LTR/Gypsy
		rnd-3_family-546#LTR/Gypsy
		rnd-5_family-2707#Unknown
		rnd-5_family-10804#Unknown
		rnd-1_family-282#Unknown
		rnd-5_family-535#Unknown
		rnd-5_family-8845#tRNA
		rnd-1_family-490#DNA/CMC-EnSpm
		rnd-5_family-2948#Unknown
		rnd-1_family-155#LINE/Penelope
		rnd-5_family-573#LTR/Gypsy
		rnd-4_family-669#Unknown
		rnd-1_family-342#LINE/L1-DRE
		rnd-5_family-4145#Unknown
		rnd-5_family-1231#LINE/Penelope
		rnd-1_family-149#LTR/Pao
		rnd-1_family-364#LTR/Gypsy
		rnd-1_family-192#Unknown
		rnd-3_family-356#LINE
		rnd-4_family-1948#LINE/Rex-Babar
		rnd-5_family-128#LTR/Gypsy
		rnd-5_family-3770#LTR/Gypsy
		rnd-5_family-259#Unknown
		rnd-1_family-335#LINE/L1-DRE
		rnd-5_family-2206#Unknown
		rnd-5_family-662#Unknown
		rnd-1_family-164#LTR/Pao
		rnd-1_family-56#Unknown
		rnd-4_family-510#LTR/Gypsy
		rnd-4_family-69#Unknown
		rnd-3_family-176#LINE/Penelope
		rnd-5_family-1625#Unknown
		rnd-5_family-31#RC/Helitron
		rnd-1_family-70#Unknown
		rnd-4_family-351#Unknown
		rnd-1_family-206#Unknown
		rnd-1_family-36#LINE/CR1
		rnd-1_family-45#Unknown
		rnd-3_family-756#DNA/TcMar-Tc1
		rnd-1_family-168#Unknown
		rnd-1_family-577#LTR/Pao
		rnd-5_family-20#Unknown
		rnd-1_family-534#Unknown
		rnd-1_family-167#Unknown
		rnd-1_family-517#Unknown
		rnd-1_family-122#LINE/L2
		rnd-5_family-1760#Unknown
		rnd-1_family-346#Unknown
		rnd-4_family-105#LTR/Gypsy
		rnd-5_family-1429#LTR/Gypsy
		rnd-1_family-227#LTR/Gypsy
		rnd-3_family-41#DNA/TcMar-Tc1
		rnd-1_family-344#LINE/CR1
		rnd-1_family-541#Unknown
		rnd-4_family-1693#Unknown
		rnd-4_family-1071#Unknown
		rnd-5_family-1462#Unknown
		rnd-5_family-225#Unknown
		rnd-3_family-172#LTR/Gypsy
		rnd-1_family-460#Unknown
		rnd-1_family-19#LINE/CR1
		rnd-1_family-524#LTR/Gypsy
		rnd-1_family-333#LINE/L2
		rnd-1_family-443#Unknown
		rnd-4_family-601#Unknown
		rnd-2_family-231#Unknown
		rnd-5_family-1421#LTR/Pao
		rnd-1_family-587#Unknown
		rnd-4_family-481#LTR/Gypsy
		rnd-1_family-392#Unknown
		rnd-1_family-445#LINE/CR1
		rnd-3_family-128#Unknown
		rnd-3_family-784#LTR/Gypsy
		rnd-3_family-453#Unknown
		rnd-5_family-686#LINE/CR1
		rnd-1_family-546#LTR/Pao
		rnd-4_family-717#LTR/Gypsy
		rnd-5_family-497#Unknown
		rnd-1_family-78#Unknown
		rnd-4_family-1687#Unknown
		rnd-4_family-190#LINE/CR1
		rnd-5_family-6500#tRNA
		rnd-1_family-396#Unknown
		rnd-4_family-1090#Unknown
		rnd-5_family-691#Unknown
		rnd-1_family-277#LINE/CR1
		rnd-5_family-55#Unknown
		rnd-1_family-30#Unknown
		rnd-1_family-181#LINE/CR1
		rnd-3_family-184#LINE/CR1
		rnd-3_family-251#DNA/TcMar-Tc1
		rnd-1_family-0#LINE/CR1
		rnd-5_family-2548#Unknown
		rnd-1_family-510#LINE
		rnd-4_family-252#Unknown
		rnd-1_family-332#LINE/RTE-BovB
		rnd-1_family-91#LINE/CR1-Zenon
		rnd-5_family-1406#Unknown
		rnd-1_family-300#LINE/RTE-BovB
		rnd-1_family-145#LINE/CR1
		rnd-5_family-931#Unknown
		rnd-5_family-683#Unknown
		rnd-1_family-598#Unknown
		rnd-4_family-925#LTR/Gypsy
		rnd-1_family-34#LINE/Penelope
		rnd-1_family-563#DNA/CMC-EnSpm
		rnd-1_family-37#LINE/Penelope
		rnd-5_family-2224#Unknown
		rnd-3_family-536#LTR/Gypsy
		rnd-1_family-599#Unknown
		rnd-1_family-234#LINE/CR1
		rnd-1_family-379#LINE/CR1
		rnd-5_family-1006#Unknown
		rnd-1_family-75#Unknown
		rnd-5_family-1620#Unknown
		rnd-5_family-194#LINE/CR1
		rnd-5_family-2374#Unknown
		rnd-4_family-425#LTR/Gypsy
		rnd-1_family-102#LTR/Pao
		rnd-5_family-827#Unknown
		rnd-1_family-87#LINE/Penelope
		rnd-5_family-2659#LINE/RTE-BovB
		rnd-5_family-8664#Unknown
		rnd-5_family-3410#Unknown
		rnd-1_family-324#Unknown
		rnd-1_family-259#Unknown
		rnd-4_family-464#Unknown
		rnd-5_family-6893#Unknown
		rnd-5_family-2075#Unknown
		rnd-5_family-7402#Unknown
		rnd-1_family-39#LINE/Penelope
		rnd-5_family-388#Unknown
		rnd-1_family-336#Unknown
		rnd-5_family-3791#Unknown
		rnd-4_family-594#LINE/CR1
		rnd-1_family-441#Unknown
		rnd-4_family-888#LTR/Gypsy
		rnd-3_family-906#Unknown
		rnd-1_family-619#Unknown
		rnd-5_family-8#Unknown
		rnd-5_family-1995#Unknown
		rnd-1_family-199#LINE/CR1
		rnd-3_family-302#LINE/Rex-Babar
		rnd-1_family-398#DNA/TcMar-ISRm11
		rnd-1_family-575#LINE
		rnd-4_family-312#Unknown
		rnd-5_family-2893#Unknown
		rnd-5_family-1745#Unknown
		rnd-4_family-1066#Unknown
		rnd-4_family-189#Unknown
		rnd-1_family-511#Unknown
		rnd-1_family-263#LINE/Rex-Babar
		rnd-1_family-20#LTR/Pao
		rnd-5_family-503#Unknown
		rnd-4_family-314#LTR/Gypsy
		rnd-5_family-970#RC/Helitron
		rnd-5_family-6267#LINE
		rnd-4_family-115#LINE/Rex-Babar
		rnd-4_family-1200#DNA/CMC-EnSpm
		rnd-4_family-167#LINE/Penelope
		rnd-1_family-99#LINE/L2
		rnd-4_family-83#Unknown
		rnd-1_family-322#LINE/R2
		rnd-3_family-615#LINE/Rex-Babar
		rnd-1_family-381#LINE/Penelope
		rnd-1_family-3#SINE/tRNA
		rnd-1_family-362#Unknown
		rnd-1_family-373#LINE/CR1
		rnd-3_family-190#LINE/Rex-Babar
		rnd-1_family-117#LINE
		rnd-1_family-183#Unknown
		rnd-1_family-53#Unknown
		rnd-5_family-681#Unknown
		rnd-5_family-950#Unknown
		rnd-1_family-321#LINE/RTE-BovB
		rnd-5_family-735#Unknown
		rnd-5_family-1299#Unknown
		rnd-3_family-812#Unknown
		rnd-1_family-491#Unknown
		rnd-4_family-130#LTR/Gypsy
		rnd-1_family-162#LINE/CR1
		rnd-5_family-1007#Unknown
		rnd-1_family-255#LTR/Gypsy
		rnd-1_family-26#Unknown
		rnd-1_family-435#LINE/CR1
		rnd-1_family-454#Unknown
		rnd-1_family-566#Unknown
		rnd-5_family-3315#Unknown
		rnd-1_family-326#LINE/RTE-BovB
		rnd-4_family-2090#DNA/TcMar-Tc1
		rnd-1_family-516#LINE/RTE-BovB
		rnd-4_family-663#Unknown
		rnd-1_family-121#LINE/CR1
		rnd-5_family-2143#LTR/Gypsy
		rnd-5_family-2709#Unknown
		rnd-5_family-2816#LTR/Gypsy
		rnd-1_family-408#Unknown
		rnd-1_family-111#LINE/Penelope
		rnd-1_family-190#LINE/Penelope
		rnd-1_family-576#Unknown
		rnd-2_family-20#Unknown
		rnd-3_family-227#Unknown
		rnd-4_family-68#Unknown
		rnd-1_family-338#DNA/TcMar-Tc1
		rnd-1_family-559#LINE
		rnd-1_family-169#LINE/RTE-BovB
		rnd-1_family-96#LINE/CR1
		rnd-5_family-1710#LTR/Pao
		rnd-1_family-100#Unknown
		rnd-5_family-4159#Unknown
		rnd-2_family-234#Unknown
		rnd-5_family-1404#Unknown
		rnd-5_family-1601#Unknown
		rnd-2_family-82#Unknown
		rnd-1_family-287#Unknown
		rnd-5_family-2402#Unknown
		rnd-3_family-610#Unknown
		rnd-4_family-918#DNA/CMC-EnSpm
		rnd-1_family-98#Unknown
		rnd-5_family-3299#Unknown
		rnd-5_family-3016#LINE/CR1
		rnd-1_family-548#LINE/Penelope
		rnd-5_family-3859#Unknown
		rnd-4_family-143#Unknown
		rnd-3_family-209#Unknown
		rnd-1_family-129#Unknown
		rnd-4_family-80#Unknown
		rnd-1_family-268#Unknown
		rnd-1_family-283#LINE/CR1
		rnd-5_family-2260#LTR/Gypsy
		rnd-4_family-1346#Unknown
		rnd-1_family-417#LINE/L2
		rnd-3_family-270#Unknown
		rnd-1_family-132#LINE/CR1-Zenon
		rnd-1_family-54#LINE/RTE-BovB
		rnd-5_family-136#Unknown
		rnd-1_family-456#LINE/CR1
		rnd-5_family-142#Unknown
		rnd-4_family-436#LTR/Pao
		rnd-1_family-29#Unknown
		rnd-1_family-222#Unknown
		rnd-5_family-190#Unknown
		rnd-1_family-104#Unknown
		rnd-5_family-1157#LTR/Gypsy
		rnd-1_family-182#Unknown
		rnd-4_family-908#Unknown
		rnd-4_family-1706#Unknown
		rnd-1_family-157#Unknown
		rnd-1_family-340#Unknown
		rnd-1_family-31#Unknown
		rnd-5_family-4275#LTR/Gypsy
		rnd-1_family-363#LINE/CR1
		rnd-4_family-110#LTR/Gypsy
		rnd-5_family-710#Unknown
		rnd-4_family-3040#DNA/hAT-Ac
		rnd-5_family-5772#LINE/Penelope
		rnd-3_family-526#LINE/Rex-Babar
		rnd-1_family-124#Unknown
		rnd-5_family-400#Unknown
		rnd-1_family-113#Unknown
		rnd-5_family-1741#LTR/Gypsy
		rnd-3_family-240#Unknown
		rnd-4_family-912#LTR/Gypsy
		rnd-3_family-322#Unknown
		rnd-5_family-2113#Unknown
		rnd-1_family-393#Unknown
		rnd-1_family-40#LTR/Gypsy
		rnd-5_family-2264#LTR/Gypsy
		rnd-1_family-185#Unknown
		rnd-4_family-4892#Unknown
		rnd-5_family-1713#Unknown
		rnd-5_family-5970#LTR/Gypsy
		rnd-1_family-477#Unknown
		rnd-5_family-738#LINE/Penelope
		rnd-1_family-17#Simple_repeat
		rnd-1_family-288#Unknown
		rnd-5_family-2070#LTR/Gypsy
		rnd-1_family-543#Unknown
		rnd-4_family-353#Unknown
		rnd-3_family-262#DNA/TcMar-Pogo
		rnd-4_family-591#Unknown
		rnd-5_family-4808#LTR/Gypsy
		rnd-5_family-3#LTR/Gypsy
		rnd-1_family-103#Unknown
		rnd-3_family-228#LTR/Gypsy
		rnd-5_family-1256#Unknown
		rnd-5_family-963#Unknown
		rnd-1_family-447#LINE/L1-DRE
		rnd-3_family-496#Unknown
		rnd-5_family-436#DNA/TcMar-Tc1
		rnd-1_family-351#Unknown
		rnd-5_family-3249#LTR/Gypsy
		rnd-3_family-234#DNA
		rnd-5_family-779#Unknown
		rnd-5_family-600#Unknown
		rnd-3_family-754#DNA/TcMar-Tc1
		rnd-5_family-598#Unknown
		rnd-5_family-1476#Unknown
		rnd-5_family-8533#Unknown
		rnd-2_family-712#LTR/Gypsy
		rnd-2_family-59#LINE/CR1
		rnd-1_family-88#LINE/CR1
		rnd-4_family-679#Unknown
		rnd-1_family-49#Unknown
		rnd-2_family-12#LTR/Pao
		rnd-5_family-217#LINE/CR1
		rnd-1_family-421#Unknown
		rnd-5_family-3033#LTR/Pao
		rnd-4_family-555#DNA/TcMar-Pogo
		rnd-1_family-68#Unknown
		rnd-4_family-349#Unknown
		rnd-1_family-405#Unknown
		rnd-1_family-403#Unknown
		rnd-5_family-1252#Unknown
		rnd-1_family-318#Unknown
		rnd-1_family-489#Unknown
		rnd-5_family-438#LINE/R2
		rnd-1_family-357#Unknown
		rnd-1_family-391#LTR/Gypsy
		rnd-2_family-269#Unknown
		rnd-5_family-4867#LTR/Gypsy
		rnd-1_family-80#LINE/CR1
		rnd-1_family-242#LINE/Rex-Babar
		rnd-1_family-474#Unknown
		rnd-1_family-330#LINE/CR1
		rnd-4_family-3247#Unknown
		rnd-5_family-3327#Unknown
		rnd-1_family-110#Unknown
		rnd-1_family-434#LINE/RTE-BovB
		rnd-5_family-1593#DNA/MULE-MuDR
		rnd-1_family-163#Unknown
		rnd-1_family-173#LINE/Penelope
		rnd-4_family-292#Unknown
		rnd-1_family-79#LINE/Penelope
		rnd-1_family-605#LINE/I-Jockey
		rnd-2_family-72#Unknown
		rnd-1_family-556#Unknown
		rnd-4_family-1117#Unknown
		rnd-4_family-32#Unknown
		rnd-5_family-3181#LTR/Gypsy
		rnd-2_family-73#Unknown
		rnd-2_family-3#LTR/Gypsy
		rnd-4_family-1484#LTR/Gypsy
		rnd-3_family-279#Unknown
		rnd-5_family-2033#Unknown
		rnd-4_family-1732#Unknown
		rnd-4_family-660#LTR/Gypsy
		rnd-5_family-253#RC/Helitron
		rnd-3_family-427#Unknown
		rnd-5_family-1131#Simple_repeat
		rnd-5_family-7593#Unknown
		rnd-4_family-217#Unknown
		rnd-4_family-154#Unknown
		rnd-4_family-1131#Unknown
		rnd-1_family-540#LINE/CR1
		rnd-1_family-139#LINE/CR1
		rnd-4_family-1524#Unknown
		rnd-2_family-337#DNA/TcMar-ISRm11
		rnd-1_family-213#Unknown
		rnd-1_family-294#LINE/CR1
		rnd-1_family-506#Unknown
		rnd-5_family-4478#Unknown
		rnd-1_family-232#Unknown
		rnd-1_family-92#LINE/Penelope
		rnd-5_family-582#Unknown
		rnd-1_family-258#LINE
		rnd-1_family-218#LTR/Gypsy
		rnd-1_family-11#Unknown
		rnd-5_family-1837#Unknown
		rnd-5_family-3010#LTR/Gypsy
		rnd-1_family-299#LTR/Gypsy
		rnd-1_family-82#LINE/Penelope
		rnd-4_family-718#LTR/Gypsy
		rnd-1_family-171#Unknown
		rnd-5_family-469#Unknown
		rnd-5_family-126#LTR/Gypsy
		rnd-4_family-347#DNA/CMC-EnSpm
		rnd-1_family-464#LINE/CR1
		rnd-1_family-137#LINE/Penelope
		rnd-1_family-15#LINE/CR1
		rnd-4_family-123#Unknown
		rnd-4_family-104#Unknown
		rnd-5_family-350#LINE/CR1
		rnd-5_family-396#LTR/ERV1
		rnd-1_family-360#LTR/Gypsy
		rnd-1_family-9#Unknown
		rnd-4_family-571#LTR/Gypsy
		rnd-1_family-303#Unknown
		rnd-1_family-498#Unknown
		rnd-5_family-357#Unknown
		rnd-1_family-176#Unknown
		rnd-4_family-715#LTR/Gypsy
		rnd-4_family-1921#LTR/Gypsy
		rnd-1_family-118#Unknown
		rnd-4_family-2296#LTR/Gypsy
		rnd-1_family-472#DNA/TcMar-Tc1
		rnd-1_family-211#LINE/Penelope
		rnd-5_family-964#LINE/RTE-BovB
		rnd-1_family-384#LTR/Gypsy
		rnd-5_family-5848#Unknown
		rnd-4_family-384#LINE/Penelope
		rnd-5_family-1154#Unknown
		rnd-4_family-169#LTR/Gypsy
		rnd-1_family-154#Unknown
		rnd-5_family-347#LTR/Gypsy
		rnd-1_family-369#DNA/TcMar-Tc1
		rnd-4_family-382#Unknown
		rnd-3_family-636#Unknown
		rnd-5_family-1707#Unknown
		rnd-1_family-161#LINE/RTE-BovB
		rnd-1_family-97#DNA/CMC-EnSpm
		rnd-1_family-368#Unknown
		rnd-1_family-46#Unknown
		rnd-3_family-449#Unknown
		rnd-1_family-462#Unknown
		rnd-5_family-4326#Unknown
		rnd-3_family-266#LINE/L2
		rnd-5_family-4871#Unknown
		rnd-5_family-1466#Unknown
		rnd-1_family-223#LINE/CR1
		rnd-1_family-260#Unknown
		rnd-3_family-114#LTR/Gypsy
		rnd-4_family-692#LTR/Gypsy
		rnd-1_family-596#Unknown
		rnd-1_family-93#LTR/Gypsy
		rnd-5_family-4521#Unknown
		rnd-1_family-120#LINE/L1-DRE
		rnd-1_family-50#Unknown
		rnd-1_family-507#Unknown
		rnd-5_family-8274#Unknown
		rnd-5_family-3273#Unknown
		rnd-5_family-5969#LINE/Penelope
		rnd-1_family-52#Unknown
		rnd-1_family-425#LTR/Gypsy
		rnd-1_family-331#LINE/CR1
		rnd-4_family-609#DNA/TcMar-ISRm11
		rnd-5_family-271#LTR/Gypsy
		rnd-1_family-509#DNA/TcMar-ISRm11
		rnd-1_family-47#LINE/CR1
		rnd-4_family-45#LTR/Gypsy
		rnd-4_family-227#DNA/CMC-EnSpm
		rnd-1_family-165#LINE
		rnd-1_family-13#LTR/Pao
		rnd-5_family-3119#Unknown
		rnd-5_family-3638#tRNA
		rnd-2_family-80#Unknown
		rnd-1_family-61#LINE/CR1
		rnd-4_family-149#Unknown
		rnd-4_family-439#LTR/Gypsy
		rnd-5_family-318#Unknown
		rnd-1_family-21#Unknown
		rnd-1_family-311#DNA/MULE-MuDR
		rnd-1_family-522#LTR/Pao
		rnd-4_family-967#Unknown
		rnd-5_family-736#Unknown
		rnd-1_family-105#Unknown
		rnd-5_family-1954#LTR/Gypsy
		rnd-1_family-493#LTR/Pao
		rnd-5_family-2867#LINE/Penelope
		rnd-4_family-348#Unknown
		rnd-1_family-485#LTR/Gypsy
		rnd-3_family-167#Unknown
		rnd-1_family-112#LINE/Penelope
		rnd-3_family-161#Unknown
		rnd-5_family-2779#Unknown
		rnd-1_family-10#Unknown
		rnd-1_family-355#LINE/CR1
		rnd-4_family-1647#Unknown
		rnd-1_family-345#Unknown
		rnd-5_family-7255#Unknown
		rnd-1_family-317#LINE/Penelope
		rnd-1_family-483#LTR/Gypsy
		rnd-4_family-1220#Unknown
		rnd-1_family-361#LTR/Gypsy
		rnd-5_family-437#Unknown
		rnd-1_family-429#Unknown
		rnd-4_family-1327#LINE/Rex-Babar
		rnd-5_family-420#LINE/Penelope
		rnd-1_family-22#Unknown
		rnd-1_family-250#LTR/Gypsy
		rnd-5_family-1039#Unknown
		rnd-5_family-2835#Unknown
		rnd-1_family-354#Unknown
		rnd-1_family-134#Unknown
		rnd-1_family-274#Unknown
		rnd-3_family-511#LINE/CR1
		rnd-1_family-616#LINE/CR1-Zenon
		rnd-1_family-142#Unknown
		rnd-4_family-1676#LTR/Gypsy
		rnd-1_family-184#Unknown
		rnd-1_family-189#LINE/Rex-Babar
		rnd-5_family-488#Unknown
		rnd-5_family-447#Unknown
		rnd-5_family-3001#Unknown
		rnd-1_family-284#Unknown
		rnd-4_family-93#LTR/Gypsy
		rnd-5_family-6492#LTR/Gypsy
		rnd-4_family-475#Unknown
		rnd-1_family-286#LINE/CR1
		rnd-5_family-1#LINE/Rex-Babar
		rnd-5_family-1626#Unknown
		rnd-5_family-1184#Unknown
		rnd-5_family-1160#Unknown
		rnd-1_family-74#Unknown
		rnd-1_family-220#Unknown
		rnd-1_family-401#Unknown
		rnd-1_family-195#LINE/L2
		rnd-5_family-267#Unknown
		rnd-1_family-77#Unknown
		rnd-1_family-412#Unknown
		rnd-5_family-1253#Unknown
		rnd-1_family-272#LINE/RTE-BovB
		rnd-1_family-193#Unknown
		rnd-3_family-314#LTR/Gypsy
		rnd-4_family-31#LTR/Gypsy
		rnd-1_family-144#LINE/CR1
		rnd-1_family-225#Unknown
		rnd-5_family-426#LTR/Gypsy
		rnd-5_family-3252#Unknown
		rnd-5_family-5#Unknown
		rnd-5_family-3380#Unknown
		rnd-4_family-498#Unknown
		rnd-1_family-48#LTR/Pao
		rnd-1_family-256#Unknown
		rnd-4_family-142#DNA/TcMar-Tc1
		rnd-4_family-280#Unknown
		rnd-1_family-62#LINE
		rnd-5_family-319#SINE/Alu
		rnd-5_family-3174#Unknown
		rnd-1_family-152#Unknown
		rnd-1_family-229#LINE
		rnd-5_family-4336#Unknown
		rnd-1_family-603#LTR/Gypsy
		rnd-1_family-249#Unknown
		rnd-1_family-179#Unknown
		rnd-1_family-606#Unknown
		rnd-1_family-207#Unknown
		rnd-1_family-574#Unknown
		rnd-5_family-982#LTR/Gypsy
		rnd-4_family-654#Unknown
		rnd-1_family-6#LINE/RTE-BovB
		rnd-1_family-374#LTR/Gypsy
		rnd-1_family-32#LTR/Pao
		rnd-5_family-252#Unknown
		rnd-1_family-278#DNA/TcMar-Tc1
		rnd-5_family-2584#Unknown
		rnd-4_family-451#LTR/Gypsy
		rnd-1_family-2#Unknown
		rnd-3_family-255#DNA/PiggyBac
		rnd-1_family-257#Unknown
		rnd-5_family-760#Unknown
		rnd-1_family-44#Unknown
		rnd-1_family-440#LINE/CR1
		rnd-1_family-12#LINE/RTE-BovB
		rnd-4_family-373#Unknown
		rnd-5_family-320#Unknown
		rnd-1_family-116#Unknown
		rnd-1_family-468#Unknown
		rnd-1_family-125#Unknown
		rnd-1_family-312#LINE/Penelope
		rnd-1_family-367#Unknown
		rnd-1_family-503#Unknown
		rnd-1_family-452#DNA/TcMar-ISRm11
		rnd-5_family-568#DNA/TcMar-ISRm11
		rnd-4_family-345#Unknown
		rnd-5_family-2699#Unknown
		rnd-4_family-3#LINE/Penelope
		rnd-1_family-200#LTR/Gypsy
		rnd-5_family-1484#LINE/L1
		rnd-4_family-600#LINE/CR1
		rnd-5_family-990#DNA/TcMar-Pogo
		rnd-4_family-151#LTR/Gypsy
		rnd-1_family-108#LINE/Penelope
		rnd-1_family-615#Unknown
		rnd-5_family-181#LTR/Gypsy
		rnd-1_family-204#Unknown
		rnd-4_family-1214#LTR/Gypsy
		rnd-4_family-869#LTR/Gypsy
		rnd-1_family-25#Unknown
		rnd-1_family-159#LINE/RTE-BovB
		rnd-4_family-128#LTR/Pao
		rnd-1_family-224#Unknown
		rnd-5_family-1000#LINE/Penelope
		rnd-1_family-496#LINE/CR1
		rnd-1_family-438#Unknown
		rnd-1_family-513#DNA/CMC-EnSpm
		rnd-5_family-2076#LTR/Gypsy
		rnd-4_family-539#LTR/Pao
		rnd-1_family-270#LINE/CR1
		rnd-1_family-495#LINE/CR1
		rnd-1_family-505#Unknown
		rnd-5_family-2798#LTR/Pao
		rnd-4_family-355#Unknown
		rnd-1_family-386#LINE/CR1
		rnd-4_family-4245#Unknown
		rnd-1_family-372#LINE/Rex-Babar
		rnd-3_family-611#Unknown
		rnd-5_family-1249#Unknown
		rnd-1_family-607#LTR/Gypsy
		rnd-1_family-580#Unknown
		rnd-1_family-375#Unknown
		rnd-5_family-4503#tRNA
		rnd-5_family-2586#LTR/Gypsy
		rnd-5_family-472#Unknown
		rnd-3_family-1000#Unknown
		rnd-1_family-597#Unknown
		rnd-3_family-44#Unknown
		rnd-1_family-214#LINE/CR1
		rnd-1_family-267#Unknown
		rnd-3_family-222#LTR/Gypsy
		rnd-1_family-138#LINE/CR1-Zenon
		rnd-5_family-453#Unknown
		rnd-5_family-8407#Unknown
		rnd-4_family-1493#LTR/Gypsy
		rnd-4_family-1703#Unknown
		rnd-3_family-203#LINE
		rnd-5_family-3607#Unknown
		rnd-4_family-1133#Unknown
		rnd-4_family-868#LINE/Rex-Babar
		rnd-1_family-473#LINE/CR1
		rnd-4_family-604#DNA/TcMar-Tc2
		rnd-1_family-461#LINE/RTE-BovB
		rnd-5_family-3494#Unknown
		rnd-1_family-198#Unknown
		rnd-1_family-5#Unknown
		rnd-3_family-966#LTR/Gypsy
		rnd-5_family-1756#Unknown
		rnd-1_family-156#LINE/CR1
		rnd-5_family-439#LINE/R2
		rnd-1_family-215#LINE/CR1
		rnd-1_family-488#LTR/Gypsy
		rnd-4_family-1840#LINE/Penelope
		rnd-1_family-241#LINE/CR1
		rnd-4_family-137#Unknown
		rnd-5_family-3697#LTR/Gypsy
juvenile juvenile 1h NEJ 3h	47	rnd-4_family-917#LINE/CR1
		rnd-1_family-519#Unknown
		rnd-5_family-625#Unknown
		rnd-5_family-1691#Unknown
		rnd-1_family-555#Unknown
		rnd-5_family-2521#Unknown
		rnd-5_family-5566#Unknown
		rnd-5_family-2885#Unknown
		rnd-1_family-469#Unknown
		rnd-3_family-254#LINE/CR1
		rnd-5_family-8149#Unknown
		rnd-5_family-1296#Unknown
		rnd-3_family-861#Unknown
		rnd-5_family-1849#Unknown
		rnd-1_family-402#Unknown
		rnd-4_family-37#Unknown
		rnd-4_family-871#Unknown
		rnd-5_family-3283#Unknown
		rnd-3_family-595#Unknown
		rnd-1_family-298#LINE/CR1
		rnd-4_family-1294#LINE/CR1
		rnd-5_family-5333#Unknown
		rnd-5_family-583#Unknown
		rnd-5_family-329#Unknown
		rnd-1_family-611#LINE
		rnd-5_family-2074#Unknown
		rnd-4_family-311#LINE/CR1
		rnd-5_family-563#LTR/Gypsy
		rnd-5_family-2211#Unknown
		rnd-4_family-124#Unknown
		rnd-5_family-1464#Unknown
		rnd-3_family-507#Unknown
		rnd-4_family-46#DNA/TcMar-ISRm11
		rnd-5_family-380#LINE/RTE-BovB
		rnd-4_family-3152#Unknown
		rnd-5_family-680#LINE/CR1
		rnd-5_family-80#Unknown
		rnd-5_family-4156#Unknown
		rnd-5_family-1790#DNA/TcMar-Pogo
		rnd-5_family-1342#Unknown
		rnd-5_family-571#Unknown
		rnd-5_family-4695#Unknown
		rnd-5_family-2793#LTR/Gypsy
		rnd-5_family-678#LINE/Penelope
		rnd-5_family-746#Unknown
		rnd-5_family-1478#Unknown
		rnd-5_family-1008#Unknown
juvenile NEJ 1h NEJ 24h	56	rnd-2_family-350#LINE/CR1
		rnd-5_family-2125#Unknown
		rnd-5_family-349#Unknown
		rnd-4_family-543#Unknown
		rnd-5_family-376#Unknown
		rnd-5_family-3748#LTR/Gypsy
		rnd-4_family-1097#Unknown
		rnd-3_family-512#LINE/CR1
		rnd-5_family-1746#Unknown
		rnd-1_family-84#Unknown
		rnd-1_family-480#LINE/CR1
		rnd-5_family-1286#LINE/CR1
		rnd-4_family-2231#Unknown
		rnd-4_family-177#Unknown
		rnd-5_family-2972#LINE/CR1
		rnd-4_family-198#DNA/TcMar-Pogo
		rnd-1_family-101#Unknown
		rnd-5_family-1460#Unknown
		rnd-3_family-931#Unknown
		rnd-4_family-35#Unknown
		rnd-5_family-2371#DNA/TcMar-ISRm11
		rnd-3_family-1019#DNA/TcMar-Tc1
		rnd-5_family-346#Unknown
		rnd-5_family-998#Unknown
		rnd-4_family-51#DNA/TcMar-Tc1
		rnd-4_family-61#Unknown
		rnd-1_family-329#Unknown
		rnd-5_family-2397#LINE/Penelope
		rnd-5_family-1272#LINE/Penelope
		rnd-5_family-62#Unknown
		rnd-5_family-1158#LTR/Gypsy
		rnd-4_family-1994#Unknown
		rnd-1_family-557#LINE/CR1
		rnd-5_family-2597#Unknown
		rnd-4_family-216#DNA/CMC-EnSpm
		rnd-4_family-84#DNA/TcMar-Tc1
		rnd-5_family-719#Unknown
		rnd-3_family-39#Unknown
		rnd-1_family-153#Unknown
		rnd-5_family-545#Unknown
		rnd-4_family-34#Unknown
		rnd-5_family-1676#LTR/Gypsy
		rnd-5_family-5114#Unknown
		rnd-5_family-1692#LTR/Pao
		rnd-5_family-972#Unknown
		rnd-5_family-3027#Unknown
		rnd-1_family-562#DNA/CMC-EnSpm
		rnd-4_family-1189#LTR/Gypsy
		rnd-5_family-1128#Unknown
		rnd-4_family-309#Unknown
		rnd-5_family-397#LTR/Gypsy
		rnd-1_family-359#Unknown
		rnd-3_family-751#LTR/Gypsy
		rnd-4_family-310#Unknown
		rnd-5_family-1461#Unknown
		rnd-1_family-545#Unknown
juvenile NEJ 24h NEJ 3h	49	rnd-3_family-139#LINE/Rex-Babar
		rnd-4_family-127#Unknown
		rnd-3_family-301#LINE/Rex-Babar
		rnd-4_family-903#Unknown
		rnd-4_family-1596#Unknown
		rnd-4_family-832#LTR/Gypsy
		rnd-5_family-2833#Unknown
		rnd-5_family-1819#Unknown
		rnd-1_family-221#LINE/CR1
		rnd-5_family-586#Unknown
		rnd-4_family-157#Unknown
		rnd-1_family-370#LINE/CR1
		rnd-4_family-1490#LINE/CR1
		rnd-5_family-5479#LINE/CR1
		rnd-5_family-1230#Unknown
		rnd-1_family-589#Unknown
		rnd-3_family-265#Unknown
		rnd-1_family-450#Unknown
		rnd-1_family-143#LTR/Gypsy
		rnd-5_family-584#LTR/Gypsy
		rnd-5_family-3943#Unknown
		rnd-1_family-458#Unknown
		rnd-4_family-1492#Unknown
		rnd-3_family-282#Unknown
		rnd-5_family-2550#Unknown
		rnd-4_family-160#Unknown
		rnd-1_family-395#LTR/Pao
		rnd-1_family-523#Unknown
		rnd-3_family-258#Unknown
		rnd-5_family-1459#LINE/RTE-BovB
		rnd-5_family-4848#Unknown
		rnd-4_family-876#DNA/TcMar-Tc1
		rnd-4_family-1056#LINE/CR1
		rnd-4_family-153#Unknown
		rnd-3_family-159#LTR/Gypsy
		rnd-5_family-5325#Unknown
		rnd-5_family-2394#LINE/Rex-Babar
		rnd-5_family-456#Unknown
		rnd-5_family-11#LINE/CR1
		rnd-4_family-990#Unknown
		rnd-5_family-4615#Unknown
		rnd-1_family-602#LINE/CR1
		rnd-5_family-937#Unknown
		rnd-1_family-453#LINE/CR1
		rnd-1_family-191#LTR/Gypsy
		rnd-5_family-4875#LTR/Pao
		rnd-3_family-88#LINE/Rex-Babar
		rnd-1_family-492#DNA/TcMar-Tc2
		rnd-4_family-20#Unknown
NEJ 1h NEJ 24h NEJ 3h	12	rnd-5_family-6452#Unknown
		rnd-1_family-248#LINE/Rex-Babar
		rnd-4_family-233#Unknown
		rnd-5_family-837#LTR/Pao
		rnd-5_family-1615#Unknown
		rnd-4_family-2726#SINE/tRNA
		rnd-4_family-711#Unknown
		rnd-3_family-276#Unknown
		rnd-5_family-3018#LTR/Gypsy
		rnd-4_family-1288#Unknown
		rnd-1_family-254#Unknown
		rnd-5_family-1425#LINE/Penelope
juvenile NEJ 1h	30	rnd-3_family-423#Unknown
		rnd-4_family-2386#Unknown
		rnd-5_family-1347#Unknown
		rnd-5_family-341#Unknown
		rnd-1_family-385#LTR/Gypsy
		rnd-4_family-484#LINE/CR1
		rnd-3_family-415#Unknown
		rnd-4_family-225#LINE/CR1
		rnd-5_family-232#Unknown
		rnd-1_family-432#LINE/Penelope
		rnd-5_family-2228#Unknown
		rnd-4_family-476#Unknown
		rnd-5_family-5679#Unknown
		rnd-5_family-1678#LTR/Gypsy
		rnd-4_family-566#Unknown
		rnd-4_family-1855#LINE/CR1
		rnd-3_family-147#LINE/CR1
		rnd-5_family-1297#Unknown
		rnd-1_family-508#Unknown
		rnd-1_family-533#Unknown
		rnd-3_family-200#DNA/TcMar-Tc2
		rnd-5_family-120#Unknown
		rnd-4_family-2251#Unknown
		rnd-3_family-374#LINE/CR1
		rnd-4_family-689#LINE/RTE-BovB
		rnd-5_family-218#Unknown
		rnd-4_family-90#Unknown
		rnd-5_family-1694#Unknown
		rnd-5_family-3587#LTR/Gypsy
		rnd-1_family-226#LINE/CR1
juvenile NEJ 3h	28	rnd-4_family-2599#Unknown
		rnd-4_family-429#LINE/CR1
		rnd-1_family-383#Unknown
		rnd-4_family-739#LTR/Gypsy
		rnd-5_family-5656#Other/DNA_virus
		rnd-5_family-1471#Unknown
		rnd-5_family-4035#Unknown
		rnd-5_family-63#Unknown
		rnd-5_family-1324#Unknown
		rnd-4_family-282#LINE/Penelope
		rnd-4_family-1560#Unknown
		rnd-5_family-163#LINE/CR1
		rnd-5_family-4158#Unknown
		rnd-5_family-138#Unknown
		rnd-1_family-618#LINE/CR1
		rnd-5_family-721#LINE/CR1-Zenon
		rnd-5_family-12912#Unknown
		rnd-5_family-14476#Unknown
		rnd-4_family-602#LINE/CR1
		rnd-5_family-1619#LINE/CR1
		rnd-5_family-1302#LTR/Pao
		rnd-4_family-48#Unknown
		rnd-5_family-2395#Unknown
		rnd-4_family-597#Unknown
		rnd-5_family-2760#Unknown
		rnd-5_family-1240#Unknown
		rnd-3_family-425#Unknown
		rnd-1_family-309#Unknown
juvenile NEJ 24h	30	rnd-5_family-5021#Unknown
		rnd-5_family-2955#LINE/CR1
		rnd-4_family-395#Unknown
		rnd-5_family-1403#Unknown
		rnd-4_family-681#Unknown
		rnd-4_family-1634#LTR/Gypsy
		rnd-5_family-484#Unknown
		rnd-5_family-884#Unknown
		rnd-1_family-418#LINE/CR1
		rnd-5_family-1783#Unknown
		rnd-4_family-670#Unknown
		rnd-5_family-3454#Unknown
		rnd-5_family-1533#Unknown
		rnd-5_family-14451#RC/Helitron
		rnd-1_family-265#LTR/Gypsy
		rnd-5_family-1447#Unknown
		rnd-5_family-1757#LTR/Gypsy
		rnd-4_family-1822#LINE/Penelope
		rnd-4_family-1904#Unknown
		rnd-5_family-2878#LINE/Rex-Babar
		rnd-3_family-191#Unknown
		rnd-5_family-589#Unknown
		rnd-5_family-975#Unknown
		rnd-1_family-446#Unknown
		rnd-1_family-590#Unknown
		rnd-4_family-150#LTR/Gypsy
		rnd-4_family-295#LTR/Gypsy
		rnd-1_family-478#Unknown
		rnd-1_family-328#Unknown
		rnd-5_family-2218#LTR/Gypsy
NEJ 1h NEJ 3h	6	rnd-5_family-487#DNA/CMC-EnSpm
		rnd-5_family-6300#LTR/Gypsy
		rnd-1_family-38#Unknown
		rnd-5_family-1652#LINE/CR1
		rnd-5_family-165#LTR/Gypsy
		rnd-5_family-1835#Unknown
NEJ 1h NEJ 24h	6	rnd-5_family-3011#Unknown
		rnd-5_family-658#Unknown
		rnd-4_family-687#LINE/CR1
		rnd-5_family-3115#Unknown
		rnd-1_family-526#Unknown
		rnd-5_family-6772#Unknown
NEJ 24h NEJ 3h	7	rnd-5_family-134#LINE/CR1
		rnd-5_family-375#Unknown
		rnd-5_family-193#Unknown
		rnd-5_family-205#Unknown
		rnd-5_family-2036#Unknown
		rnd-4_family-603#LTR/Gypsy
		rnd-5_family-2170#Unknown
juvenile	75	rnd-5_family-3067#Unknown
		rnd-1_family-544#Unknown
		rnd-5_family-272#Unknown
		rnd-4_family-1971#Unknown
		rnd-1_family-592#Unknown
		rnd-5_family-4222#Unknown
		rnd-5_family-371#Unknown
		rnd-4_family-962#LINE/CR1
		rnd-5_family-448#LINE/Penelope
		rnd-3_family-2#LINE/CR1
		rnd-1_family-620#Unknown
		rnd-3_family-112#Unknown
		rnd-1_family-591#Unknown
		rnd-5_family-557#LINE/CR1
		rnd-5_family-3288#Unknown
		rnd-4_family-764#Unknown
		rnd-5_family-1591#LTR/Gypsy
		rnd-4_family-125#LINE/CR1
		rnd-5_family-1395#Unknown
		rnd-5_family-441#LTR/Pao
		rnd-3_family-467#LINE/CR1
		rnd-4_family-963#LINE/CR1
		rnd-5_family-866#Unknown
		rnd-5_family-548#Unknown
		rnd-4_family-1229#Unknown
		rnd-5_family-9364#Unknown
		rnd-5_family-3282#Unknown
		rnd-5_family-1693#Unknown
		rnd-3_family-566#Unknown
		rnd-4_family-556#Unknown
		rnd-5_family-590#Unknown
		rnd-5_family-9365#Unknown
		rnd-4_family-77#LTR/Gypsy
		rnd-5_family-3142#Unknown
		rnd-4_family-1134#Unknown
		rnd-5_family-129#LINE/CR1
		rnd-5_family-863#Unknown
		rnd-5_family-3346#Unknown
		rnd-4_family-518#LTR/Pao
		rnd-5_family-2338#Unknown
		rnd-5_family-4611#Unknown
		rnd-5_family-1248#LTR/Pao
		rnd-5_family-1876#DNA/CMC-EnSpm
		rnd-5_family-2372#LTR/Pao
		rnd-1_family-280#Unknown
		rnd-5_family-4162#Unknown
		rnd-5_family-955#Unknown
		rnd-5_family-4831#Unknown
		rnd-1_family-572#Unknown
		rnd-1_family-484#LINE/Rex-Babar
		rnd-4_family-1622#LTR/Gypsy
		rnd-1_family-230#Unknown
		rnd-1_family-584#Unknown
		rnd-4_family-459#LINE/CR1
		rnd-5_family-196#Unknown
		rnd-5_family-588#Unknown
		rnd-5_family-41#Unknown
		rnd-1_family-356#Unknown
		rnd-5_family-771#LINE/CR1
		rnd-2_family-380#DNA
		rnd-5_family-335#Unknown
		rnd-5_family-2922#LTR/Pao
		rnd-5_family-313#LTR/Pao
		rnd-5_family-720#Unknown
		rnd-5_family-704#LTR/Pao
		rnd-4_family-508#Unknown
		rnd-1_family-297#Unknown
		rnd-1_family-246#Unknown
		rnd-4_family-1036#LINE/Penelope
		rnd-5_family-2210#Unknown
		rnd-5_family-3201#DNA/TcMar-Pogo
		rnd-4_family-117#LINE/CR1
		rnd-4_family-114#LINE/RTE-RTE
		rnd-5_family-5305#Unknown
		rnd-3_family-547#LTR/Gypsy
NEJ 1h	11	rnd-1_family-614#Unknown
		rnd-1_family-261#Unknown
		rnd-5_family-4115#Unknown
		rnd-5_family-3145#Unknown
		rnd-4_family-191#LINE/CR1
		rnd-5_family-1263#Unknown
		rnd-5_family-1677#LTR/Gypsy
		rnd-1_family-585#Unknown
		rnd-1_family-617#LINE/CR1
		rnd-4_family-1930#LINE/CR1
		rnd-5_family-4259#Unknown
NEJ 3h	8	rnd-5_family-4019#Unknown
		rnd-5_family-4008#tRNA
		rnd-5_family-1270#Unknown
		rnd-4_family-892#Unknown
		rnd-5_family-1123#Unknown
		rnd-1_family-547#Unknown
		rnd-5_family-3850#Unknown
		rnd-5_family-2673#LINE/CR1
NEJ 24h	14	rnd-1_family-467#LTR/Gypsy
		rnd-5_family-183#LINE/CR1
		rnd-3_family-410#Unknown
		rnd-5_family-5510#LINE/CR1-Zenon
		rnd-5_family-2677#LINE/CR1
		rnd-5_family-1185#Unknown
		rnd-5_family-502#LINE/CR1
		rnd-4_family-932#Unknown
		rnd-5_family-336#Unknown
		rnd-4_family-1680#Unknown
		rnd-4_family-284#Unknown
		rnd-5_family-3876#Unknown
		rnd-4_family-1365#Unknown
		rnd-5_family-1658#Unknown

## Sheet: Wald_test_comparisons
Raw results, obtained from https://bioinformatics.psb.ugent.be/webtools/Venn/.
Lists below show the lists of transposons with statistically significant differences in expression(accodring to Wald test),unique or shared between 6 stages of Fasciola hepatica lifecycle.
Stages with shared repeats	Total number of shared elements	List of shared repeats
Egg Juvenile Metacercaria NEJ 1h NEJ 24h NEJ 3h	11	rnd-1_family-304#LTR/Gypsy
		rnd-1_family-255#LTR/Gypsy
		rnd-3_family-1131#LTR/Gypsy
		rnd-1_family-378#LTR/Gypsy
		rnd-4_family-660#LTR/Gypsy
		rnd-1_family-294#LINE/CR1
		rnd-4_family-1189#LTR/Gypsy
		rnd-1_family-509#DNA/TcMar-ISRm11
		rnd-5_family-7436#LTR/Gypsy
		rnd-5_family-426#LTR/Gypsy
		rnd-5_family-3494#Unknown
Egg Juvenile Metacercaria NEJ 1h NEJ 3h	1	rnd-5_family-1462#Unknown
Egg Juvenile Metacercaria NEJ 1h NEJ 24h	4	rnd-4_family-189#Unknown
		rnd-5_family-916#LTR/Gypsy
		rnd-5_family-710#Unknown
		rnd-1_family-613#Unknown
Egg Metacercaria NEJ 1h NEJ 24h NEJ 3h	29	rnd-1_family-376#LINE/CR1
		rnd-5_family-1421#LTR/Pao
		rnd-5_family-3096#Unknown
		rnd-5_family-434#RC/Helitron
		rnd-5_family-7402#Unknown
		rnd-1_family-217#LINE
		rnd-5_family-2893#Unknown
		rnd-5_family-1075#LTR/Gypsy
		rnd-5_family-510#LINE/CR1
		rnd-5_family-735#Unknown
		rnd-5_family-2145#DNA/TcMar-Tc1
		rnd-5_family-3#LTR/Gypsy
		rnd-5_family-807#Unknown
		rnd-4_family-2059#LTR/Pao
		rnd-5_family-5031#Unknown
		rnd-1_family-405#Unknown
		rnd-4_family-1524#Unknown
		rnd-5_family-736#Unknown
		rnd-5_family-768#Unknown
		rnd-5_family-1253#Unknown
		rnd-5_family-1832#Unknown
		rnd-5_family-4336#Unknown
		rnd-4_family-134#Unknown
		rnd-5_family-1829#Unknown
		rnd-3_family-504#Unknown
		rnd-1_family-270#LINE/CR1
		rnd-1_family-188#LINE/CR1
		rnd-2_family-40#Unknown
		rnd-3_family-44#Unknown
Juvenile Metacercaria NEJ 1h NEJ 24h NEJ 3h	14	rnd-5_family-1247#LTR/Gypsy
		rnd-1_family-437#LINE/CR1
		rnd-1_family-566#Unknown
		rnd-1_family-17#Simple_repeat
		rnd-1_family-351#Unknown
		rnd-1_family-350#LTR/Gypsy
		rnd-5_family-126#LTR/Gypsy
		rnd-5_family-8406#Unknown
		rnd-4_family-948#Unknown
		rnd-5_family-2586#LTR/Gypsy
		rnd-3_family-222#LTR/Gypsy
		rnd-4_family-1493#LTR/Gypsy
		rnd-1_family-5#Unknown
		rnd-4_family-351#Unknown
Egg Juvenile Metacercaria NEJ 1h	1	rnd-1_family-80#LINE/CR1
Egg Metacercaria NEJ 1h NEJ 3h	2	rnd-1_family-594#Unknown
		rnd-5_family-325#Unknown
Egg Metacercaria NEJ 1h NEJ 24h	3	rnd-1_family-263#LINE/Rex-Babar
		rnd-4_family-1700#DNA/CMC-EnSpm
		rnd-5_family-488#Unknown
Egg Metacercaria NEJ 24h NEJ 3h	1	rnd-1_family-19#LINE/CR1
Juvenile Metacercaria NEJ 1h NEJ 24h	1	rnd-1_family-30#Unknown
Juvenile Metacercaria NEJ 24h NEJ 3h	1	rnd-5_family-1936#LTR/Gypsy
Metacercaria NEJ 1h NEJ 24h NEJ 3h	115	rnd-4_family-105#LTR/Gypsy
		rnd-3_family-41#DNA/TcMar-Tc1
		rnd-4_family-1693#Unknown
		rnd-5_family-5385#Unknown
		rnd-4_family-1099#LTR/Gypsy
		rnd-1_family-444#LINE/CR1
		rnd-1_family-109#LTR/Pao
		rnd-4_family-481#LTR/Gypsy
		rnd-1_family-445#LINE/CR1
		rnd-1_family-521#LTR/Gypsy
		rnd-1_family-91#LINE/CR1-Zenon
		rnd-3_family-301#LINE/Rex-Babar
		rnd-5_family-6893#Unknown
		rnd-1_family-150#LTR/Gypsy
		rnd-5_family-1459#LINE/RTE-BovB
		rnd-3_family-302#LINE/Rex-Babar
		rnd-1_family-575#LINE
		rnd-4_family-1066#Unknown
		rnd-1_family-557#LINE/CR1
		rnd-1_family-99#LINE/L2
		rnd-1_family-339#LINE/CR1
		rnd-1_family-183#Unknown
		rnd-1_family-549#Unknown
		rnd-1_family-190#LINE/Penelope
		rnd-1_family-559#LINE
		rnd-1_family-338#DNA/TcMar-Tc1
		rnd-5_family-1404#Unknown
		rnd-2_family-82#Unknown
		rnd-1_family-583#LTR/Gypsy
		rnd-1_family-548#LINE/Penelope
		rnd-4_family-143#Unknown
		rnd-1_family-129#Unknown
		rnd-1_family-283#LINE/CR1
		rnd-1_family-529#LINE/RTE-BovB
		rnd-1_family-69#LINE/CR1
		rnd-1_family-222#Unknown
		rnd-4_family-324#Unknown
		rnd-1_family-73#Unknown
		rnd-4_family-147#LTR/Gypsy
		rnd-1_family-363#LINE/CR1
		rnd-1_family-387#LINE/CR1
		rnd-5_family-2113#Unknown
		rnd-1_family-477#Unknown
		rnd-5_family-4808#LTR/Gypsy
		rnd-1_family-447#LINE/L1-DRE
		rnd-1_family-370#LINE/CR1
		rnd-4_family-667#Unknown
		rnd-1_family-88#LINE/CR1
		rnd-4_family-679#Unknown
		rnd-1_family-421#Unknown
		rnd-1_family-212#LINE/Penelope
		rnd-1_family-68#Unknown
		rnd-1_family-235#Unknown
		rnd-1_family-502#DNA/MULE-MuDR
		rnd-1_family-242#LINE/Rex-Babar
		rnd-1_family-166#DNA/hAT-Ac
		rnd-1_family-556#Unknown
		rnd-1_family-537#DNA/CMC-EnSpm
		rnd-5_family-282#Unknown
		rnd-1_family-464#LINE/CR1
		rnd-5_family-1019#Unknown
		rnd-1_family-578#Unknown
		rnd-4_family-707#LINE/RTE-BovB
		rnd-1_family-176#Unknown
		rnd-4_family-1921#LTR/Gypsy
		rnd-5_family-1156#Unknown
		rnd-5_family-1154#Unknown
		rnd-5_family-123#LTR/Pao
		rnd-1_family-85#LINE/RTE-BovB
		rnd-1_family-97#DNA/CMC-EnSpm
		rnd-2_family-2#Unknown
		rnd-3_family-264#Unknown
		rnd-4_family-692#LTR/Gypsy
		rnd-1_family-596#Unknown
		rnd-1_family-93#LTR/Gypsy
		rnd-1_family-148#LINE/Rex-Babar
		rnd-5_family-8274#Unknown
		rnd-1_family-147#LINE/RTE-BovB
		rnd-1_family-165#LINE
		rnd-1_family-499#LTR/Pao
		rnd-5_family-3638#tRNA
		rnd-4_family-439#LTR/Gypsy
		rnd-2_family-7#Unknown
		rnd-1_family-361#LTR/Gypsy
		rnd-1_family-308#LINE/Penelope
		rnd-4_family-47#Unknown
		rnd-4_family-101#LTR/Gypsy
		rnd-4_family-475#Unknown
		rnd-4_family-1759#Unknown
		rnd-5_family-1184#Unknown
		rnd-1_family-193#Unknown
		rnd-1_family-57#LTR/Pao
		rnd-1_family-219#LINE
		rnd-1_family-144#LINE/CR1
		rnd-1_family-62#LINE
		rnd-5_family-3174#Unknown
		rnd-5_family-876#Unknown
		rnd-1_family-420#LINE/CR1
		rnd-1_family-32#LTR/Pao
		rnd-4_family-590#LINE/Penelope
		rnd-5_family-678#LINE/Penelope
		rnd-1_family-108#LINE/Penelope
		rnd-1_family-170#LINE/Penelope
		rnd-3_family-157#Unknown
		rnd-1_family-496#LINE/CR1
		rnd-1_family-567#LTR/Gypsy
		rnd-5_family-2798#LTR/Pao
		rnd-4_family-1004#LTR/Gypsy
		rnd-5_family-4503#tRNA
		rnd-1_family-138#LINE/CR1-Zenon
		rnd-5_family-1231#LINE/Penelope
		rnd-4_family-510#LTR/Gypsy
		rnd-1_family-241#LINE/CR1
		rnd-1_family-395#LTR/Pao
		rnd-5_family-3697#LTR/Gypsy
Juvenile NEJ 1h NEJ 24h NEJ 3h	1	rnd-4_family-1061#Unknown
Egg Juvenile Metacercaria	1	rnd-4_family-908#Unknown
Egg Metacercaria NEJ 1h	4	rnd-1_family-384#LTR/Gypsy
		rnd-5_family-2584#Unknown
		rnd-1_family-539#Unknown
		rnd-1_family-418#LINE/CR1
Egg Metacercaria NEJ 3h	1	rnd-1_family-162#LINE/CR1
Juvenile Metacercaria NEJ 1h	1	rnd-4_family-133#LTR/Gypsy
Metacercaria NEJ 1h NEJ 3h	9	rnd-5_family-1620#Unknown
		rnd-4_family-464#Unknown
		rnd-1_family-15#LINE/CR1
		rnd-5_family-823#LTR/Gypsy
		rnd-5_family-127#LTR/Gypsy
		rnd-4_family-2252#Unknown
		rnd-5_family-1790#DNA/TcMar-Pogo
		rnd-4_family-1492#Unknown
		rnd-1_family-164#LTR/Pao
Metacercaria NEJ 1h NEJ 24h	48	rnd-1_family-245#LINE/CR1
		rnd-2_family-350#LINE/CR1
		rnd-4_family-717#LTR/Gypsy
		rnd-4_family-900#Unknown
		rnd-1_family-293#LINE/Rex-Babar
		rnd-5_family-1006#Unknown
		rnd-3_family-309#LTR/Gypsy
		rnd-1_family-81#Unknown
		rnd-1_family-247#LTR/Gypsy
		rnd-1_family-550#Unknown
		rnd-4_family-68#Unknown
		rnd-5_family-1710#LTR/Pao
		rnd-1_family-271#Unknown
		rnd-5_family-3299#Unknown
		rnd-1_family-132#LINE/CR1-Zenon
		rnd-1_family-104#Unknown
		rnd-4_family-668#DNA/CMC-EnSpm
		rnd-1_family-352#LINE/CR1
		rnd-1_family-482#Unknown
		rnd-1_family-393#Unknown
		rnd-5_family-727#LINE/CR1
		rnd-5_family-598#Unknown
		rnd-5_family-5566#Unknown
		rnd-5_family-1593#DNA/MULE-MuDR
		rnd-3_family-653#LINE/CR1
		rnd-4_family-104#Unknown
		rnd-4_family-715#LTR/Gypsy
		rnd-4_family-1733#LTR/Gypsy
		rnd-5_family-5848#Unknown
		rnd-5_family-4972#LTR/Gypsy
		rnd-1_family-368#Unknown
		rnd-3_family-266#LINE/L2
		rnd-1_family-41#LINE
		rnd-1_family-143#LTR/Gypsy
		rnd-5_family-1615#Unknown
		rnd-1_family-130#Unknown
		rnd-4_family-414#DNA/TcMar-Tc1
		rnd-1_family-60#LINE/Penelope
		rnd-4_family-120#LINE/CR1
		rnd-1_family-249#Unknown
		rnd-1_family-204#Unknown
		rnd-3_family-323#Unknown
		rnd-4_family-755#DNA/CMC-EnSpm
		rnd-1_family-372#LINE/Rex-Babar
		rnd-3_family-546#LTR/Gypsy
		rnd-1_family-490#DNA/CMC-EnSpm
		rnd-5_family-4145#Unknown
		rnd-1_family-577#LTR/Pao
Metacercaria NEJ 24h NEJ 3h	8	rnd-1_family-348#Unknown
		rnd-1_family-321#LINE/RTE-BovB
		rnd-1_family-413#LINE/CR1
		rnd-1_family-485#LTR/Gypsy
		rnd-5_family-2779#Unknown
		rnd-1_family-433#LTR/Gypsy
		rnd-4_family-1449#DNA/CMC-EnSpm
		rnd-1_family-42#Unknown
Egg Juvenile NEJ 1h	1	rnd-1_family-386#LINE/CR1
Egg Juvenile NEJ 3h	2	rnd-3_family-172#LTR/Gypsy
		rnd-5_family-2948#Unknown
Egg Juvenile NEJ 24h	1	rnd-1_family-341#LTR/Gypsy
Egg NEJ 24h NEJ 3h	1	rnd-4_family-669#Unknown
Juvenile NEJ 1h NEJ 24h	1	rnd-5_family-1157#LTR/Gypsy
Juvenile NEJ 24h NEJ 3h	1	rnd-4_family-137#Unknown
NEJ 1h NEJ 24h NEJ 3h	12	rnd-1_family-332#LINE/RTE-BovB
		rnd-4_family-94#LINE
		rnd-4_family-3040#DNA/hAT-Ac
		rnd-5_family-3307#LTR/Gypsy
		rnd-5_family-321#Unknown
		rnd-3_family-314#LTR/Gypsy
		rnd-1_family-196#Unknown
		rnd-5_family-1028#LTR/Gypsy
		rnd-3_family-428#LTR/Gypsy
		rnd-5_family-882#Unknown
		rnd-5_family-1249#Unknown
		rnd-1_family-226#LINE/CR1
Egg Metacercaria	5	rnd-1_family-528#Unknown
		rnd-5_family-1148#Unknown
		rnd-4_family-382#Unknown
		rnd-1_family-349#Unknown
		rnd-1_family-574#Unknown
Metacercaria NEJ 1h	40	rnd-5_family-55#Unknown
		rnd-1_family-23#LINE/CR1
		rnd-4_family-594#LINE/CR1
		rnd-1_family-315#LINE/CR1-Zenon
		rnd-1_family-275#Unknown
		rnd-1_family-554#LTR/Gypsy
		rnd-1_family-373#LINE/CR1
		rnd-5_family-681#Unknown
		rnd-1_family-454#Unknown
		rnd-1_family-326#LINE/RTE-BovB
		rnd-1_family-582#Unknown
		rnd-3_family-610#Unknown
		rnd-1_family-520#DNA/CMC-EnSpm
		rnd-4_family-1317#LTR/Gypsy
		rnd-5_family-286#LINE/Penelope
		rnd-1_family-202#Unknown
		rnd-1_family-292#Unknown
		rnd-1_family-448#Unknown
		rnd-1_family-163#Unknown
		rnd-1_family-173#LINE/Penelope
		rnd-4_family-292#Unknown
		rnd-4_family-1117#Unknown
		rnd-1_family-409#Unknown
		rnd-1_family-506#Unknown
		rnd-1_family-237#LINE/Rex-Babar
		rnd-1_family-285#Unknown
		rnd-5_family-3273#Unknown
		rnd-4_family-967#Unknown
		rnd-5_family-397#LTR/Gypsy
		rnd-1_family-140#Unknown
		rnd-1_family-189#LINE/Rex-Babar
		rnd-4_family-427#Unknown
		rnd-1_family-116#Unknown
		rnd-1_family-24#LINE/L2
		rnd-1_family-239#LINE/CR1
		rnd-4_family-128#LTR/Pao
		rnd-1_family-495#LINE/CR1
		rnd-1_family-505#Unknown
		rnd-1_family-553#Unknown
		rnd-1_family-407#Unknown
Metacercaria NEJ 3h	11	rnd-1_family-377#DNA/TcMar-Tc1
		rnd-3_family-453#Unknown
		rnd-1_family-379#LINE/CR1
		rnd-5_family-830#Unknown
		rnd-4_family-130#LTR/Gypsy
		rnd-1_family-435#LINE/CR1
		rnd-1_family-287#Unknown
		rnd-1_family-586#Unknown
		rnd-5_family-217#LINE/CR1
		rnd-5_family-2685#Unknown
		rnd-3_family-966#LTR/Gypsy
Metacercaria NEJ 24h	12	rnd-4_family-1706#Unknown
		rnd-4_family-592#Unknown
		rnd-5_family-1741#LTR/Gypsy
		rnd-1_family-103#Unknown
		rnd-1_family-82#LINE/Penelope
		rnd-1_family-210#Unknown
		rnd-4_family-1491#LINE/CR1
		rnd-1_family-112#LINE/Penelope
		rnd-1_family-536#LINE/RTE-BovB
		rnd-5_family-1160#Unknown
		rnd-3_family-102#Unknown
		rnd-5_family-573#LTR/Gypsy
Egg Juvenile	1	rnd-1_family-157#Unknown
Egg NEJ 1h	1	rnd-5_family-582#Unknown
Egg NEJ 3h	5	rnd-1_family-344#LINE/CR1
		rnd-1_family-546#LTR/Pao
		rnd-5_family-911#Unknown
		rnd-5_family-3033#LTR/Pao
		rnd-5_family-2835#Unknown
Egg NEJ 24h	6	rnd-5_family-1158#LTR/Gypsy
		rnd-1_family-117#LINE
		rnd-5_family-1171#Unknown
		rnd-1_family-532#Unknown
		rnd-5_family-7255#Unknown
		rnd-1_family-56#Unknown
Juvenile NEJ 3h	2	rnd-4_family-169#LTR/Gypsy
		rnd-1_family-76#Unknown
Juvenile NEJ 24h	1	rnd-5_family-1681#Unknown
NEJ 1h NEJ 3h	2	rnd-1_family-336#Unknown
		rnd-5_family-822#DNA/Ginger-1
NEJ 1h NEJ 24h	4	rnd-1_family-389#LTR/Gypsy
		rnd-4_family-154#Unknown
		rnd-1_family-289#LINE/RTE-BovB
		rnd-4_family-45#LTR/Gypsy
NEJ 24h NEJ 3h	26	rnd-1_family-587#Unknown
		rnd-3_family-89#LINE
		rnd-1_family-37#LINE/Penelope
		rnd-4_family-805#LTR/Gypsy
		rnd-1_family-71#Unknown
		rnd-1_family-96#LINE/CR1
		rnd-1_family-31#Unknown
		rnd-2_family-59#LINE/CR1
		rnd-1_family-434#LINE/RTE-BovB
		rnd-4_family-1484#LTR/Gypsy
		rnd-1_family-449#Unknown
		rnd-4_family-393#LINE/Rex-Babar
		rnd-5_family-3713#Unknown
		rnd-1_family-223#LINE/CR1
		rnd-1_family-331#LINE/CR1
		rnd-1_family-243#LINE/CR1
		rnd-2_family-80#Unknown
		rnd-4_family-149#Unknown
		rnd-5_family-3234#LTR/Gypsy
		rnd-1_family-317#LINE/Penelope
		rnd-5_family-99#LTR/Gypsy
		rnd-5_family-5#Unknown
		rnd-4_family-345#Unknown
		rnd-4_family-454#Unknown
		rnd-5_family-2076#LTR/Gypsy
		rnd-5_family-8845#tRNA
Metacercaria	50	rnd-1_family-517#Unknown
		rnd-1_family-524#LTR/Gypsy
		rnd-1_family-392#Unknown
		rnd-1_family-34#LINE/Penelope
		rnd-3_family-236#LINE/CR1
		rnd-1_family-102#LTR/Pao
		rnd-1_family-87#LINE/Penelope
		rnd-5_family-3791#Unknown
		rnd-1_family-511#Unknown
		rnd-4_family-1200#DNA/CMC-EnSpm
		rnd-4_family-167#LINE/Penelope
		rnd-1_family-53#Unknown
		rnd-1_family-408#Unknown
		rnd-5_family-2982#Unknown
		rnd-5_family-928#LINE/CR1
		rnd-1_family-410#Unknown
		rnd-1_family-417#LINE/L2
		rnd-1_family-158#LTR/Gypsy
		rnd-1_family-84#Unknown
		rnd-1_family-295#Unknown
		rnd-4_family-335#Unknown
		rnd-1_family-481#Unknown
		rnd-5_family-1476#Unknown
		rnd-5_family-1100#LINE/CR1
		rnd-1_family-601#LTR/Gypsy
		rnd-2_family-72#Unknown
		rnd-1_family-213#Unknown
		rnd-5_family-92#LTR/Gypsy
		rnd-1_family-118#Unknown
		rnd-3_family-449#Unknown
		rnd-1_family-612#LINE/Penelope
		rnd-3_family-114#LTR/Gypsy
		rnd-1_family-411#Unknown
		rnd-1_family-561#Unknown
		rnd-1_family-274#Unknown
		rnd-5_family-447#Unknown
		rnd-3_family-208#Unknown
		rnd-1_family-394#Unknown
		rnd-4_family-142#DNA/TcMar-Tc1
		rnd-5_family-1302#LTR/Pao
		rnd-5_family-252#Unknown
		rnd-1_family-44#Unknown
		rnd-1_family-12#LINE/RTE-BovB
		rnd-1_family-468#Unknown
		rnd-1_family-581#Unknown
		rnd-1_family-200#LTR/Gypsy
		rnd-5_family-990#DNA/TcMar-Pogo
		rnd-5_family-2707#Unknown
		rnd-1_family-214#LINE/CR1
		rnd-1_family-192#Unknown
Egg	52	rnd-1_family-541#Unknown
		rnd-5_family-225#Unknown
		rnd-1_family-320#Unknown
		rnd-4_family-956#LINE/L2
		rnd-3_family-184#LINE/CR1
		rnd-4_family-893#DNA/TcMar-Tc1
		rnd-1_family-563#DNA/CMC-EnSpm
		rnd-5_family-503#Unknown
		rnd-5_family-625#Unknown
		rnd-5_family-4345#LTR/Gypsy
		rnd-4_family-2366#Unknown
		rnd-1_family-516#LINE/RTE-BovB
		rnd-1_family-131#Unknown
		rnd-1_family-197#Unknown
		rnd-5_family-764#Unknown
		rnd-4_family-1822#LINE/Penelope
		rnd-1_family-40#LTR/Gypsy
		rnd-1_family-497#Unknown
		rnd-1_family-543#Unknown
		rnd-5_family-1009#Unknown
		rnd-5_family-963#Unknown
		rnd-5_family-1252#Unknown
		rnd-2_family-3#LTR/Gypsy
		rnd-1_family-415#Unknown
		rnd-5_family-2233#LTR/Pao
		rnd-1_family-604#DNA/CMC-EnSpm
		rnd-4_family-347#DNA/CMC-EnSpm
		rnd-1_family-154#Unknown
		rnd-5_family-4326#Unknown
		rnd-1_family-61#LINE/CR1
		rnd-1_family-311#DNA/MULE-MuDR
		rnd-1_family-471#Unknown
		rnd-3_family-167#Unknown
		rnd-3_family-161#Unknown
		rnd-1_family-10#Unknown
		rnd-5_family-496#Unknown
		rnd-5_family-420#LINE/Penelope
		rnd-1_family-371#LINE/CR1
		rnd-1_family-127#LINE/L2
		rnd-4_family-1676#LTR/Gypsy
		rnd-1_family-595#Unknown
		rnd-1_family-610#Unknown
		rnd-1_family-74#Unknown
		rnd-1_family-419#LINE/Penelope
		rnd-3_family-339#LINE/CR1
		rnd-4_family-280#Unknown
		rnd-1_family-439#Unknown
		rnd-1_family-312#LINE/Penelope
		rnd-5_family-568#DNA/TcMar-ISRm11
		rnd-5_family-10804#Unknown
		rnd-5_family-31#RC/Helitron
		rnd-1_family-206#Unknown
Juvenile	3	rnd-1_family-233#Unknown
		rnd-1_family-211#LINE/Penelope
		rnd-1_family-146#Unknown
NEJ 1h	25	rnd-1_family-523#Unknown
		rnd-5_family-673#Unknown
		rnd-1_family-145#LINE/CR1
		rnd-5_family-931#Unknown
		rnd-5_family-683#Unknown
		rnd-5_family-8068#Unknown
		rnd-1_family-314#Unknown
		rnd-1_family-423#Unknown
		rnd-1_family-94#LINE/RTE-BovB
		rnd-5_family-165#LTR/Gypsy
		rnd-5_family-3016#LINE/CR1
		rnd-1_family-113#Unknown
		rnd-2_family-12#LTR/Pao
		rnd-4_family-349#Unknown
		rnd-1_family-330#LINE/CR1
		rnd-1_family-299#LTR/Gypsy
		rnd-4_family-718#LTR/Gypsy
		rnd-5_family-396#LTR/ERV1
		rnd-1_family-307#LINE/CR1
		rnd-5_family-2217#Unknown
		rnd-1_family-355#LINE/CR1
		rnd-1_family-483#LTR/Gypsy
		rnd-3_family-88#LINE/Rex-Babar
		rnd-1_family-374#LTR/Gypsy
		rnd-5_family-472#Unknown
NEJ 3h	34	rnd-4_family-2538#LTR/Gypsy
		rnd-1_family-0#LINE/CR1
		rnd-5_family-1711#DNA/CMC-EnSpm
		rnd-4_family-1812#Unknown
		rnd-1_family-95#LINE
		rnd-5_family-1007#Unknown
		rnd-1_family-298#LINE/CR1
		rnd-3_family-506#LTR/Gypsy
		rnd-1_family-416#Unknown
		rnd-5_family-2402#Unknown
		rnd-3_family-993#LTR/Gypsy
		rnd-5_family-190#Unknown
		rnd-1_family-182#Unknown
		rnd-1_family-340#Unknown
		rnd-1_family-365#Unknown
		rnd-3_family-542#DNA/TcMar-Tc1
		rnd-5_family-2070#LTR/Gypsy
		rnd-5_family-779#Unknown
		rnd-1_family-318#Unknown
		rnd-4_family-501#LINE/Rex-Babar
		rnd-1_family-252#Unknown
		rnd-1_family-92#LINE/Penelope
		rnd-1_family-369#DNA/TcMar-Tc1
		rnd-1_family-571#Unknown
		rnd-1_family-507#Unknown
		rnd-5_family-5969#LINE/Penelope
		rnd-5_family-680#LINE/CR1
		rnd-4_family-359#DNA/TcMar-ISRm11
		rnd-1_family-278#DNA/TcMar-Tc1
		rnd-1_family-125#Unknown
		rnd-1_family-205#Unknown
		rnd-4_family-869#LTR/Gypsy
		rnd-5_family-1849#Unknown
		rnd-4_family-1400#LTR/Gypsy
NEJ 24h	38	rnd-5_family-1937#LINE/CR1
		rnd-4_family-190#LINE/CR1
		rnd-3_family-820#LINE/CR1
		rnd-5_family-1739#LTR/Gypsy
		rnd-1_family-324#Unknown
		rnd-5_family-3410#Unknown
		rnd-5_family-6267#LINE
		rnd-1_family-111#LINE/Penelope
		rnd-1_family-98#Unknown
		rnd-5_family-878#Unknown
		rnd-4_family-84#DNA/TcMar-Tc1
		rnd-4_family-110#LTR/Gypsy
		rnd-4_family-89#Unknown
		rnd-4_family-34#Unknown
		rnd-1_family-489#Unknown
		rnd-1_family-357#Unknown
		rnd-1_family-8#LINE/RTE-BovB
		rnd-1_family-79#LINE/Penelope
		rnd-4_family-465#Unknown
		rnd-1_family-171#Unknown
		rnd-4_family-1620#LTR/Gypsy
		rnd-5_family-1466#Unknown
		rnd-5_family-4521#Unknown
		rnd-1_family-194#Unknown
		rnd-4_family-225#LINE/CR1
		rnd-4_family-93#LTR/Gypsy
		rnd-5_family-417#LTR/Pao
		rnd-3_family-1019#DNA/TcMar-Tc1
		rnd-5_family-3938#Unknown
		rnd-1_family-291#LINE/Penelope
		rnd-1_family-358#LINE
		rnd-1_family-438#Unknown
		rnd-5_family-2228#Unknown
		rnd-5_family-3770#LTR/Gypsy
		rnd-4_family-604#DNA/TcMar-Tc2
		rnd-1_family-156#LINE/CR1
		rnd-1_family-36#LINE/CR1
		rnd-4_family-1840#LINE/Penelope
