# Supplementary material for: Expression of Transposable Elements throughout the Fasciola hepatica Trematode Life Cycle
Source: Noncoding RNA. 2024 Jul 3;10(4):39. doi: 10.3390/ncrna10040039 (PMC11270206; doi:10.3390/ncrna10040039)
Supplement: Supplementary file 1 [file ncrna-10-00039-s001.zip › table_s2.xlsx]

## Sheet: sleuth_significant
The table contains information on statistically significant results of differential expression of repeats (according to LRT, likelihood ratio test) when comparing all samples against each other with sleuth R package.
	target_id	pval	qval	test_stat	rss	degrees_free	mean_obs	var_obs	tech_var	sigma_sq	smooth_sigma_sq	final_sigma_sq		Column names:
1	rnd-1_family-376#LINE/CR1	2.1222821186359e-11	2.24325219939815e-08	61.6058000831386	62.9258305408315	6	4.02922775081635	4.19505536938877	0.0788956357335951	4.11615973365517	0.203506845599192	4.11615973365517		1, `target_id`: Unique identifier of the gene or transcript,
2	rnd-1_family-529#LINE/RTE-BovB	5.43597989894995e-11	2.87291537659505e-08	59.596432606872	65.9209584592544	6	5.7834403998008	4.39473056395029	0.0212882969770958	4.3734422669732	0.173101934608288	4.3734422669732		2, `pval`: p-value expressing the statistical significance of differences in gene or transcript expression,
3	rnd-5_family-4336#Unknown	1.91741655815399e-10	6.75569767322921e-08	56.8962778415465	118.247346261068	6	4.3288984223306	7.88315641740453	0.0636024857549135	7.81955393164961	0.193719759883213	7.81955393164961		3, `qval`: an adjusted p-value (e,g,, FDR-adjusted p-value) that takes into account correction for multiple testing,
4	rnd-5_family-2145#DNA/TcMar-Tc1	4.04766115769356e-10	1.06959446092052e-07	55.2915916231118	103.482436990841	6	11.4754494456763	6.89882913272274	0.000198887431181577	6.89863024529156	0.499582882616531	6.89863024529156		4, `test_stat`: value of a test statistic calculated to test for differences in expression,
5	rnd-1_family-255#LTR/Gypsy	1.11019146565234e-09	2.34694475838905e-07	53.1192081160082	15.8253075077193	6	4.25792603263663	1.05502050051462	0.0217171933384038	1.03330330717622	0.195807656327061	1.03330330717622		5, `rss`: Residual sum of squares (residual sum of squares) from the regression model,
6	rnd-4_family-2059#LTR/Pao	2.95415579271584e-09	4.46077524700092e-07	51.0056631391517	12.8690246601636	6	5.51764371475827	0.857934977344237	0.00541791790756321	0.852517059436674	0.17240592491242	0.852517059436674		6, `degrees_free`: Degrees of freedom associated with the test statistic,
7	rnd-5_family-1462#Unknown	2.70360046728894e-09	4.46077524700092e-07	51.1973381521447	16.3082735723044	6	4.2746739660028	1.08721823815363	0.0189322058894203	1.06828603226421	0.195295561185265	1.06828603226421		7, `mean_obs`: The mean value of the observed expression of a gene or transcript,
8	rnd-1_family-235#Unknown	5.8391450119745e-09	7.71497034707131e-07	49.5301593516386	12.5349981073382	6	4.68447104769381	0.835666540489211	0.0203914464945975	0.815275093994613	0.183276199417285	0.815275093994613		8, `var_obs`: The variance of the observed expression of a gene or transcript,
9	rnd-1_family-294#LINE/CR1	8.32513075721404e-09	9.7774035670836e-07	48.7606818078847	14.5290598652828	6	5.82351914471398	0.968603991018856	0.00491229282818274	0.963691698190673	0.173256379130902	0.963691698190673		9, `tech_var`: Technical variance (technical variability) in gene expression,
10	rnd-1_family-17#Simple_repeat	2.15061021611856e-08	1.62371071316951e-06	46.6967990842624	11.6577380852484	6	5.33854919321501	0.777182539016557	0.00867442444835567	0.768508114568201	0.172519958500758	0.768508114568201		10, `sigma_sq`: The variance of the model for the gene or transcript,
11	rnd-1_family-464#LINE/CR1	2.04385707338389e-08	1.62371071316951e-06	46.8077094749073	21.8835130882103	6	4.42782423344927	1.45890087254735	0.0234214007130818	1.43547947183427	0.191111606587447	1.43547947183427		11, `smooth_sigma_sq`: Model variance after smoothing,
12	rnd-1_family-566#Unknown	2.10511256591641e-08	1.62371071316951e-06	46.7433825980531	38.6796079057352	6	1.54648750389411	2.57864052704902	0.069621541395633	2.50901898565338	0.61816255805826	2.50901898565338		12, `final_sigma_sq`: Final value of model variance after appropriate corrections and transformations,
13	rnd-1_family-93#LTR/Gypsy	2.01944532739877e-08	1.62371071316951e-06	46.8338819789073	11.3522927779174	6	10.7490821979124	0.756819518527825	3.93968877969794e-05	0.756780121640028	0.388548717657653	0.756780121640028
14	rnd-4_family-1921#LTR/Gypsy	2.13980649420607e-08	1.62371071316951e-06	46.7077711657761	14.2078647167441	6	7.63037081978236	0.947190981116276	0.000808291421789797	0.946382689694487	0.188028746632347	0.946382689694487
15	rnd-1_family-157#Unknown	2.92102242690275e-08	1.71528928068678e-06	46.0293228511862	16.5656521511351	6	3.49447972503027	1.10437681007567	0.0393579126584921	1.06501889741718	0.215019318598122	1.06501889741718
16	rnd-1_family-69#LINE/CR1	2.54852208510683e-08	1.71528928068678e-06	46.3268204394621	9.5081872667291	6	7.5577336532336	0.633879151115273	0.00094119318849197	0.632937957926781	0.186515135455886	0.632937957926781
17	rnd-5_family-123#LTR/Pao	2.82190428382491e-08	1.71528928068678e-06	46.1046217177674	16.1888239041972	6	3.84605102667944	1.07925492694648	0.0390314491915146	1.04022347775496	0.209617843126895	1.04022347775496
18	rnd-5_family-768#Unknown	2.75376526014701e-08	1.71528928068678e-06	46.157929859372	32.6090776991734	6	3.85718496401453	2.17393851327823	0.0825925452873321	2.0913459679909	0.209272933026981	2.0913459679909
19	rnd-1_family-351#Unknown	3.43604561819703e-08	1.91152643075488e-06	45.6749793501351	12.9089811356539	6	5.16829890395037	0.860598742376926	0.00873349383186069	0.851865248545065	0.173313662392258	0.851865248545065
20	rnd-1_family-91#LINE/CR1-Zenon	4.0286514004256e-08	2.12914226512493e-06	45.327554112828	9.36495503868638	6	7.27459569877722	0.624330335912425	0.00125116623607337	0.623079169676352	0.181535457471041	0.623079169676352
21	rnd-5_family-126#LTR/Gypsy	4.99825345193663e-08	2.51578757080811e-06	44.8562821671035	10.4935015479608	6	4.26780858267916	0.69956676986405	0.0170459035631636	0.682520866300887	0.195504150398609	0.682520866300887
22	rnd-1_family-499#LTR/Pao	6.05412133868526e-08	2.78226358912623e-06	44.4371012867451	7.58194304862299	6	6.85160886301438	0.505462869908199	0.00144107655745018	0.504021793350749	0.176697043378276	0.504021793350749
23	rnd-5_family-426#LTR/Gypsy	5.87756145545596e-08	2.78226358912623e-06	44.5018598612016	15.1075187511694	6	3.86954422454245	1.00716791674463	0.0359719095430757	0.971196007201554	0.20888445802151	0.971196007201554
24	rnd-4_family-189#Unknown	6.87978076120709e-08	2.79689548638303e-06	44.1572746251058	23.8213533461626	6	5.8017715900603	1.5880902230775	0.0117121097526248	1.57637811332488	0.17317173156879	1.57637811332488
25	rnd-4_family-660#LTR/Gypsy	6.81694453032083e-08	2.79689548638303e-06	44.1773626817272	14.3235761124459	6	4.36957862322778	0.954905074163058	0.022381534352825	0.932523539810234	0.192632206034113	0.932523539810234
26	rnd-5_family-1421#LTR/Pao	6.60339717332257e-08	2.79689548638303e-06	44.2470364036048	7.55209985939713	6	6.86988322097003	0.503473323959808	0.00153098486679186	0.501942339093017	0.176843890259311	0.501942339093017
27	rnd-4_family-1189#LTR/Gypsy	7.36442740771089e-08	2.88303695183348e-06	44.0082111376059	9.78043423469415	6	3.86868936322177	0.652028948979611	0.0314238054104654	0.620605143569145	0.208911510103996	0.620605143569145
28	rnd-1_family-350#LTR/Gypsy	8.45704769108553e-08	3.19253550338479e-06	43.7051478635595	12.2201504023273	6	3.58406346432246	0.814676693488484	0.0356625177257955	0.779014175762689	0.214059366665418	0.779014175762689
29	rnd-3_family-1131#LTR/Gypsy	1.35005205733862e-07	4.81960882852308e-06	42.6790437729425	22.1024487550431	6	3.00345222791618	1.47349658366954	0.0938783165519687	1.37961826711757	0.226396798157788	1.37961826711757
30	rnd-5_family-1710#LTR/Pao	1.3679116826461e-07	4.81960882852308e-06	42.6501797816787	45.1533739589406	6	3.48141183006845	3.01022493059604	0.108294401535548	2.90193052906049	0.215190324996096	2.90193052906049
31	rnd-1_family-445#LINE/CR1	1.48083157384596e-07	5.04915797921026e-06	42.4759337026348	27.6864855008946	6	2.599416684312	1.84576570005964	0.184722133092329	1.66104356696731	0.260772293324327	1.66104356696731
32	rnd-4_family-1693#Unknown	1.71697726893622e-07	5.49953022201692e-06	42.1507137707497	10.2493603545302	6	4.1970121321048	0.683290690302016	0.0265834747530164	0.656707215548999	0.197753321732543	0.656707215548999
33	rnd-5_family-7402#Unknown	1.70345792419145e-07	5.49953022201692e-06	42.1680951379466	160.769217042834	6	6.02415664061285	10.7179478028556	0.0206798806356628	10.69726792222	0.174058425153189	10.69726792222
34	rnd-4_family-948#Unknown	1.77099483224059e-07	5.50571040493619e-06	42.0825982992286	18.6583850079895	6	5.1432121092057	1.24389233386597	0.0136479017067002	1.23024443215927	0.173499969812242	1.23024443215927
35	rnd-5_family-3#LTR/Gypsy	1.89110913895259e-07	5.71114959963681e-06	41.9382629092772	13.5279362646597	6	4.35957137419468	0.90186241764398	0.020599152302064	0.881263265341916	0.192891487273161	0.881263265341916
36	rnd-1_family-393#Unknown	2.02007802155064e-07	5.93117352438617e-06	41.7931088639621	8.92724825893511	6	4.36408583639649	0.595149883929008	0.0182849575088785	0.576864926420129	0.192773829365475	0.576864926420129
37	rnd-5_family-3494#Unknown	2.65052248271885e-07	7.57189801144277e-06	41.1949743708862	72.6821453014589	6	6.95720053642297	4.84547635343059	0.00441558182636184	4.84106077160423	0.177622056872135	4.84106077160423
38	rnd-1_family-421#Unknown	2.79124103349932e-07	7.76405729581259e-06	41.0809665221604	8.09536429187778	6	4.39483488561333	0.539690952791853	0.0174293323430454	0.522261620448807	0.191990733722218	0.522261620448807
39	rnd-1_family-420#LINE/CR1	3.71072227482874e-07	1.00570088320358e-05	40.4528669105352	31.3411273584376	6	2.792186703884	2.08940849056251	0.170413674186037	1.91899481637647	0.237809958592814	1.91899481637647
40	rnd-5_family-1184#Unknown	4.45043209846223e-07	1.17602668201864e-05	40.0513950399053	8.10453869609863	6	6.49200678159589	0.540302579739909	0.00244615834901519	0.537856421390894	0.174920282715914	0.537856421390894
41	rnd-1_family-283#LINE/CR1	4.58097611643619e-07	1.18099798904221e-05	39.9875050208381	9.21855720476171	6	4.10078014433884	0.614570480317446	0.0275347816995808	0.587035698617866	0.201015338502314	0.587035698617866
42	rnd-1_family-490#DNA/CMC-EnSpm	5.34251191679139e-07	1.34453216572583e-05	39.6474874410309	7.37347838051634	6	4.18300598231915	0.491565225367756	0.0257871611588645	0.465778064208891	0.198216327664944	0.465778064208891
43	rnd-5_family-736#Unknown	6.47556508553293e-07	1.59178425474612e-05	39.2218087479597	17.8127861017801	6	5.12167180339545	1.187519073452	0.0182802357138944	1.16923883773811	0.173675728572414	1.16923883773811
44	rnd-4_family-667#Unknown	6.89098071608784e-07	1.65540150384201e-05	39.0841001472847	5.68328719567811	6	8.3265999685528	0.378885813045207	0.000348027164151323	0.378537785881056	0.207871569645484	0.378537785881056
45	rnd-1_family-219#LINE	8.19101634552626e-07	1.88215310374375e-05	38.701073535019	10.2868062821468	6	4.87404019729197	0.685787085476454	0.0116086711764002	0.674178414300054	0.177837300799361	0.674178414300054
46	rnd-3_family-44#Unknown	8.18518387469348e-07	1.88215310374375e-05	38.7026530059214	73.9525429103062	6	3.77782153205131	4.93016952735375	0.0743311859053654	4.85583834144838	0.211420237008804	4.85583834144838
47	rnd-5_family-1231#LINE/Penelope	8.47127020627238e-07	1.90513459745317e-05	38.6264674651998	25.661647853091	6	3.00053972537474	1.7107765235394	0.104413810848028	1.60636271269137	0.226471576056595	1.60636271269137
48	rnd-1_family-217#LINE	9.55514004793207e-07	2.10412146472171e-05	38.3593471688972	5.57032783174721	6	5.02996784672489	0.371355188783147	0.00879347340013136	0.362561715383016	0.17468730364907	0.362561715383016
49	rnd-2_family-82#Unknown	9.75930637389352e-07	2.10522180351132e-05	38.3124208341003	5.55719185721231	6	5.18392378439263	0.370479457147487	0.00806722110717215	0.362412236040315	0.173207333902989	0.362412236040315
50	rnd-1_family-339#LINE/CR1	1.01971412343555e-06	2.13006535767584e-05	38.2149935757697	22.8835824669606	6	3.72438469759933	1.52557216446404	0.045150081654527	1.48042208280951	0.212416875754721	1.48042208280951
51	rnd-4_family-143#Unknown	1.02775149708106e-06	2.13006535767584e-05	38.197561410283	16.2208036096923	6	3.09071968494717	1.08138690731282	0.123060611977775	0.958326295335046	0.224621963734171	0.958326295335046
52	rnd-1_family-270#LINE/CR1	1.08779032551675e-06	2.16942334730416e-05	38.0714762503836	9.49354909320576	6	3.52873282777657	0.632903272880384	0.0488414564691523	0.584061816411232	0.214618700371027	0.584061816411232
53	rnd-1_family-304#LTR/Gypsy	1.08563522211418e-06	2.16942334730416e-05	38.0758811155941	15.4590934701574	6	3.11189689468386	1.03060623134383	0.0711983760076325	0.959407855336194	0.224264235919289	0.959407855336194
54	rnd-1_family-338#DNA/TcMar-Tc1	1.22477534497387e-06	2.36693213032356e-05	37.807929690376	8.17667337964137	6	3.92746060143619	0.545111558642759	0.0383731588955297	0.506738399747228	0.206996887090108	0.506738399747228
55	rnd-5_family-2584#Unknown	1.23161085305389e-06	2.36693213032356e-05	37.7955585141554	38.6856642176683	6	1.42730278148904	2.57904428117789	0.153335069574383	2.4257092116035	0.703881606996349	2.4257092116035
56	rnd-4_family-120#LINE/CR1	1.32659928074348e-06	2.50395614240331e-05	37.6303708491559	8.44394316507118	6	3.51563598030901	0.562929544338078	0.0412576157801445	0.521671928557934	0.214764819813146	0.521671928557934
57	rnd-4_family-324#Unknown	1.42959313337439e-06	2.65101744206444e-05	37.4640488173997	6.03495958514651	6	5.46274307255912	0.402330639009768	0.00616057437834732	0.39617006463142	0.172376169965821	0.39617006463142
58	rnd-1_family-150#LTR/Gypsy	1.57921896128009e-06	2.87799041736734e-05	37.2425075369461	18.5569786270434	6	2.68676021731669	1.23713190846956	0.164179434521917	1.07295247394764	0.249572712755942	1.07295247394764
59	rnd-1_family-241#LINE/CR1	1.6435106760014e-06	2.94439116022623e-05	37.1536556905609	8.84273916794706	6	6.16816866847306	0.589515944529804	0.00296297730346694	0.586552967226337	0.174532824294364	0.586552967226337
60	rnd-5_family-5385#Unknown	1.7703914702973e-06	3.11883964017374e-05	36.9880092441023	13.0905922779945	6	5.09903086346212	0.872706151866302	0.0115233976719252	0.861182754194376	0.173876706132297	0.861182754194376
61	rnd-1_family-537#DNA/CMC-EnSpm	1.82055184414687e-06	3.15030835759956e-05	36.925756091326	6.00779520269839	6	7.78111691876891	0.400519680179893	0.00058780623788743	0.399931873942005	0.191489530182786	0.399931873942005
62	rnd-1_family-548#LINE/Penelope	1.86595783046765e-06	3.15030835759956e-05	36.8708557793419	4.58978014482103	6	5.00042017955654	0.305985342988069	0.00825675891003353	0.297728584078035	0.175154506386026	0.297728584078035
63	rnd-3_family-172#LTR/Gypsy	1.87766723300636e-06	3.15030835759956e-05	36.8569132155212	6.21867557680274	6	8.89970448749504	0.414578371786849	0.000152017425885738	0.414426354360964	0.232510744668455	0.414426354360964
64	rnd-1_family-5#Unknown	2.06924670384916e-06	3.41749025932588e-05	36.6403030992255	15.8073812339712	6	5.02129581133239	1.05382541559808	0.00908922730780162	1.04473618829028	0.174817289973108	1.04473618829028
65	rnd-4_family-1066#Unknown	2.14684209892442e-06	3.43820014933805e-05	36.5581898905815	19.1472769087203	6	2.66591456471449	1.27648512724802	0.205777236786548	1.07070789046147	0.252125327717646	1.07070789046147
66	rnd-4_family-47#Unknown	2.14501554323045e-06	3.43820014933805e-05	36.5600886816979	10.6404191656044	6	3.59282805375148	0.709361277706959	0.0591032607479129	0.650258016959047	0.21397446939399	0.650258016959047
67	rnd-5_family-10804#Unknown	2.21363287979737e-06	3.4922536626057e-05	36.4898378145649	34.7518075087618	6	7.41779928552795	2.31678716725079	0.00655976651947175	2.31022740073132	0.183873677246528	2.31022740073132
68	rnd-1_family-97#DNA/CMC-EnSpm	2.34606650925905e-06	3.64675338277474e-05	36.360165316199	18.762540691067	6	10.2310793047719	1.25083604607113	7.0140062324442e-05	1.25076590600881	0.329717505367162	1.25076590600881
69	rnd-1_family-370#LINE/CR1	2.60769720576831e-06	3.9497289628228e-05	36.1240844433161	46.543220527189	6	2.11318464650565	3.10288136847927	0.191189701217228	2.91169166726204	0.35944266683563	2.91169166726204
70	rnd-5_family-2113#Unknown	2.61571454491576e-06	3.9497289628228e-05	36.1172273574869	9.38574625958344	6	3.86308476938602	0.625716417305562	0.0397839035723528	0.58593251373321	0.209088204264144	0.58593251373321
71	rnd-5_family-807#Unknown	2.67939098537216e-06	3.98889615709629e-05	36.063495914801	23.3599915493727	6	3.38941459828785	1.55733276995818	0.0732291949529164	1.48410357500526	0.216832964402095	1.48410357500526
72	rnd-3_family-157#Unknown	3.03091173629707e-06	4.44954681286945e-05	35.7879688265191	6.19024889362312	6	6.44508255794501	0.412683259574875	0.00216125949869874	0.410522000076176	0.174843359533834	0.410522000076176
73	rnd-5_family-4145#Unknown	3.11844341939696e-06	4.51533519767478e-05	35.7243016075361	18.7647705881631	6	3.14945821036001	1.25098470587754	0.097058560003918	1.15392614587362	0.22362138038168	1.15392614587362
74	rnd-1_family-138#LINE/CR1-Zenon	3.34644447450008e-06	4.6541997494034e-05	35.5664470817533	5.69222884820768	6	6.97452297561332	0.379481923213846	0.0015161307934671	0.377965792420379	0.17779154292666	0.377965792420379
75	rnd-1_family-437#LINE/CR1	3.31397527600116e-06	4.6541997494034e-05	35.5882626740599	21.2996850723518	6	2.53812213949345	1.41997900482346	0.155131538510751	1.2648474663127	0.269498620522085	1.2648474663127
76	rnd-4_family-707#LINE/RTE-BovB	3.33504777373963e-06	4.6541997494034e-05	35.5740803298094	6.56481925385862	6	4.10772005136222	0.437654616923908	0.0232198368026807	0.414434780121227	0.200775177931225	0.414434780121227
77	rnd-1_family-379#LINE/CR1	3.61102921400095e-06	4.89340753743462e-05	35.3961340630369	5.52855999346495	6	4.71908836158362	0.368570666230996	0.0131959474288549	0.355374718802142	0.18220598505431	0.355374718802142
78	rnd-1_family-395#LTR/Pao	3.60657921700971e-06	4.89340753743462e-05	35.3988946836232	9.65259410309016	6	4.01312857947794	0.643506273539345	0.0263966647075604	0.617109608831784	0.204067065177801	0.617109608831784
79	rnd-1_family-176#Unknown	3.6635394898472e-06	4.90172308958037e-05	35.3638112569626	4.33571261420299	6	6.86622383897177	0.289047507613533	0.00154789356745862	0.287499614046074	0.176814042212873	0.287499614046074
80	rnd-1_family-387#LINE/CR1	3.75916735553756e-06	4.96679986850401e-05	35.306111651572	25.9203802177976	6	3.73773385703874	1.72802534785317	0.0524014263219546	1.67562392153122	0.212196114039512	1.67562392153122
81	rnd-1_family-497#Unknown	3.84062849360887e-06	5.01178310832664e-05	35.2580979634616	19.0395937625055	6	8.49977081951019	1.2693062508337	0.000245117532149378	1.26906113330155	0.214449788687236	1.26906113330155
82	rnd-5_family-8406#Unknown	3.92139590141752e-06	5.05477496072965e-05	35.2114811653721	13.7101934335055	6	4.80019947656645	0.914012895567035	0.0190685762922778	0.894944319274757	0.179809897435237	0.894944319274757
83	rnd-4_family-475#Unknown	4.00486948550563e-06	5.10017716407162e-05	35.1642936109278	6.92463751532207	6	6.22282204458546	0.461642501021471	0.00278784709416716	0.458854653927304	0.174660782001671	0.458854653927304
84	rnd-1_family-502#DNA/MULE-MuDR	4.58443732675884e-06	5.76875030283821e-05	34.8613350407199	15.5625482505114	6	6.1937963555813	1.03750321670076	0.00379602096237039	1.03370719573839	0.174597267238384	1.03370719573839
85	rnd-1_family-42#Unknown	4.81023951911922e-06	5.98167431965766e-05	34.7534906785265	4.17177538793457	6	9.68992930638722	0.278118359195638	8.82624649976759e-05	0.27803009673064	0.282183371614764	0.282183371614764
86	rnd-2_family-2#Unknown	5.13628418718558e-06	6.28127013841039e-05	34.6063233735871	4.05988568043092	6	8.68317831705928	0.270659045362061	0.000218463017099856	0.270440582344961	0.222214392873641	0.270440582344961
87	rnd-5_family-7436#LTR/Gypsy	5.17001421042293e-06	6.28127013841039e-05	34.5916313433378	22.2724538929463	6	4.81901833856441	1.48483025952976	0.0143161788217572	1.470514080708	0.179284856611058	1.470514080708
88	rnd-1_family-332#LINE/RTE-BovB	5.59941080949892e-06	6.72565593822768e-05	34.4124870322195	4.17241427381863	6	5.7505616649174	0.278160951587909	0.00410872740235087	0.274052224185558	0.172981140199455	0.274052224185558
89	rnd-4_family-439#LTR/Gypsy	5.94206670789054e-06	7.05703877555091e-05	34.2790554055383	4.6069129488349	6	4.36998001603065	0.307127529922327	0.0167702969499484	0.290357232972378	0.192621923346041	0.290357232972378
90	rnd-3_family-546#LTR/Gypsy	6.22396335028552e-06	7.30969917916866e-05	34.1748890293467	4.86204962878202	6	6.48995501001459	0.324136641918801	0.00196237973641782	0.322174262182383	0.174916175084325	0.322174262182383
91	rnd-1_family-99#LINE/L2	6.34179872962763e-06	7.36624313979825e-05	34.1327274924487	5.96103269677877	6	4.88128916044217	0.397402179785252	0.0108110756670015	0.38659110411825	0.17765750687647	0.38659110411825
92	rnd-5_family-8274#Unknown	6.68167663307512e-06	7.67666543604392e-05	34.0153378203797	13.9862914986641	6	8.83875490710583	0.93241943324427	0.000287830655003168	0.932131602589268	0.229483600991401	0.932131602589268
93	rnd-1_family-88#LINE/CR1	6.77610834901906e-06	7.70144787625069e-05	33.983773415842	5.42435492172572	6	5.71363008905067	0.361623661448382	0.00867577732211436	0.352947884126267	0.172853722730333	0.352947884126267
94	rnd-4_family-900#Unknown	7.52266684491597e-06	8.45899878199594e-05	33.7485901333711	13.3053773648615	6	3.78233962597284	0.887025157657431	0.0398994659394548	0.847125691717976	0.211320908273277	0.847125691717976
95	rnd-1_family-361#LTR/Gypsy	7.80893519154386e-06	8.6083975559815e-05	33.6645040992625	10.0163531898632	6	3.47646791938067	0.667756879324214	0.0458347674170392	0.621922111907175	0.215258168711415	0.621922111907175
96	rnd-4_family-351#Unknown	7.81841216058869e-06	8.6083975559815e-05	33.661772997596	6.07224749628974	6	7.54271042636138	0.404816499752649	0.000842174520514451	0.403974325232135	0.186214346309626	0.403974325232135
97	rnd-1_family-405#Unknown	8.00503428245517e-06	8.72301158407744e-05	33.6086505123632	4.33119093822254	6	4.35856814296493	0.288746062548169	0.0161754255375343	0.272570637010635	0.192917786525188	0.272570637010635
98	rnd-5_family-6893#Unknown	8.37900248169112e-06	9.03735267668113e-05	33.5058004161583	22.6930124562041	6	10.4210552808079	1.51286749708027	8.10577683121465e-05	1.51278643931196	0.349616576437376	1.51278643931196
99	rnd-3_family-222#LTR/Gypsy	8.84155363684897e-06	9.43992140823168e-05	33.3847113837107	9.20483707132775	6	3.78373393573227	0.613655804755183	0.0279588741884113	0.585696930566772	0.211289728195719	0.585696930566772
100	rnd-5_family-2798#LTR/Pao	8.97091809322713e-06	9.48226042454108e-05	33.3519693942004	4.66932803918058	6	5.63453682616838	0.311288535945372	0.00473120325257048	0.306557332692801	0.172619510067882	0.306557332692801
101	rnd-4_family-147#LTR/Gypsy	9.12290498892016e-06	9.54743621117684e-05	33.3140948456901	8.89839834301896	6	3.34588724085276	0.593226556201264	0.068299797832711	0.524926758368553	0.217980418229632	0.524926758368553
102	rnd-4_family-94#LINE	9.42900836946245e-06	9.77104102600177e-05	33.2396786160555	16.9212149456884	6	3.68438956570895	1.12808099637923	0.0721908412617497	1.05589015511748	0.21298754076267	1.05589015511748
103	rnd-1_family-363#LINE/CR1	1.03147449933792e-05	0.00010403899349946	33.0371286383954	25.9597998595085	6	4.37160019814081	1.73065332396723	0.0253708893267245	1.70528243464051	0.19258051122126	1.70528243464051
104	rnd-5_family-1593#DNA/MULE-MuDR	1.03002737898573e-05	0.00010403899349946	33.0402970653621	4.36062310706027	6	5.34900941021915	0.290708207137351	0.00569261105711603	0.285015596080235	0.172495184347079	0.285015596080235
105	rnd-5_family-5031#Unknown	1.0334999354251e-05	0.00010403899349946	33.0327014018973	30.3751392268605	6	1.74914025773047	2.0250092817907	0.186934501418137	1.83807478037256	0.501074844242813	1.83807478037256
106	rnd-1_family-386#LINE/CR1	1.10604254885733e-05	0.000110291223975679	32.8795600466797	6.86833075931499	6	4.92566841794943	0.457888717287666	0.0125421727022232	0.445346544585442	0.176620069382037	0.445346544585442
107	rnd-2_family-350#LINE/CR1	1.12271916548933e-05	0.000110907865226376	32.8457648506687	20.7235071773666	6	2.07578326626324	1.38156714515777	0.176893688951956	1.20467345620582	0.370737449017081	1.20467345620582
108	rnd-5_family-1075#LTR/Gypsy	1.15009092268982e-05	0.000112559824563254	32.7913604964769	5.99384526634438	6	3.88410806963819	0.399589684422959	0.0352840133211949	0.364305671101764	0.208419634871433	0.364305671101764
109	rnd-1_family-129#Unknown	1.33548615278846e-05	0.000128328078499764	32.4535537541733	4.17706984040428	6	4.93396048326637	0.278471322693618	0.00915493721562517	0.269316385477994	0.176439130007859	0.269316385477994
110	rnd-3_family-504#Unknown	1.33354045307296e-05	0.000128328078499764	32.4568512540836	5.99043270162906	6	3.83314689589457	0.399362180108604	0.0305904297921815	0.368771750316422	0.210009704145168	0.368771750316422
111	rnd-5_family-5566#Unknown	1.38116910953588e-05	0.000131522139529678	32.3774707701198	31.3738159931769	6	1.17745155396341	2.09158773287846	0.14858477872655	1.94300295415191	0.934954847778148	1.94300295415191
112	rnd-5_family-1790#DNA/TcMar-Pogo	1.41466796858746e-05	0.000133509289535442	32.3232490797059	15.9220494542609	6	2.55108019503605	1.06146996361739	0.139219017158767	0.922250946458624	0.267588421427641	0.922250946458624
113	rnd-1_family-447#LINE/L1-DRE	1.47151692726892e-05	0.000137645432931261	32.2340814677511	6.05673888331788	6	4.54507887742762	0.403782592221192	0.0136715179604509	0.390111074260741	0.187657568670995	0.390111074260741
114	rnd-1_family-80#LINE/CR1	1.52731297503402e-05	0.000139428242812251	32.1498259602554	5.202326819932	6	6.91722486864229	0.346821787995466	0.00135664978632035	0.345465138209146	0.177250054442465	0.345465138209146
115	rnd-4_family-1200#DNA/CMC-EnSpm	1.53014911695564e-05	0.000139428242812251	32.1456251092297	4.51461840484057	6	5.57961002486675	0.300974560322705	0.00569470545577076	0.295279854866934	0.172496375106255	0.295279854866934
116	rnd-4_family-669#Unknown	1.52280115239885e-05	0.000139428242812251	32.1565247666616	5.14956238790509	6	6.14259209924109	0.343304159193673	0.00292371876098885	0.340380440432684	0.174461417611802	0.340380440432684
117	rnd-5_family-3299#Unknown	1.6147717405099e-05	0.000145881515360595	32.0237100302248	25.9946768897577	6	3.38362118436303	1.73297845931718	0.0768288860826356	1.65614957323455	0.216969435659144	1.65614957323455
118	rnd-1_family-546#LTR/Pao	1.70880689478918e-05	0.000153068549812895	31.8954514337688	4.45842909657169	6	4.5853184752365	0.297228606438113	0.0122727815900428	0.28495582484807	0.186400077497788	0.28495582484807
119	rnd-5_family-882#Unknown	1.75767413412225e-05	0.000156122820148506	31.8315358516015	7.68960079099292	6	3.47486431877385	0.512640052732861	0.0506816522809469	0.461958400451914	0.215280569162535	0.461958400451914
120	rnd-1_family-73#Unknown	1.90189768558306e-05	0.000167525487805108	31.6526866321506	9.97154548166206	6	3.21932845587168	0.664769698777471	0.0662116492276424	0.598558049549828	0.222165036138063	0.598558049549828
121	rnd-1_family-320#Unknown	1.93709260703124e-05	0.000169215445093555	31.6110840256733	4.52292626916403	6	4.71622415865938	0.301528417944269	0.0149103789728657	0.286618038971403	0.182293714202874	0.286618038971403
122	rnd-1_family-19#LINE/CR1	1.98140566271746e-05	0.000171667687335439	31.5597558102222	6.45615447387358	6	6.7232990302311	0.430410298258238	0.00169985441091965	0.428710443847319	0.175820895422797	0.428710443847319
123	rnd-1_family-197#Unknown	2.11831545997263e-05	0.000180569309773474	31.408070508801	8.12803646754317	6	4.61016869239655	0.541869097836211	0.0119380921961235	0.529931005640088	0.185616165108524	0.529931005640088
124	rnd-1_family-243#LINE/CR1	2.11204744089547e-05	0.000180569309773474	31.4147999821061	3.1770410368615	6	8.505055653256	0.211802735790767	0.000282034219396724	0.21152070157137	0.214661809380909	0.214661809380909
125	rnd-1_family-117#LINE	2.24462792008448e-05	0.000189805736922343	31.2765064438985	4.9700731819493	6	4.26044640727362	0.331338212129953	0.0183763468780078	0.312961865251946	0.195729895924031	0.312961865251946
126	rnd-1_family-173#LINE/Penelope	2.34635941279435e-05	0.000193757960884658	31.1757728442914	4.56907439170141	6	3.69167560446761	0.304604959446761	0.0380650566456395	0.266539902801121	0.212892513259622	0.266539902801121
127	rnd-1_family-81#Unknown	2.34448344200372e-05	0.000193757960884658	31.1775909398877	5.83932655684221	6	3.83442017688291	0.389288437122814	0.0368071982281525	0.352481238894662	0.209971869950269	0.352481238894662
128	rnd-5_family-4503#tRNA	2.33208669039037e-05	0.000193757960884658	31.1896415953192	3.77282109035738	6	8.16419780061722	0.251521406023826	0.000356799237661169	0.251164606786164	0.202329535291022	0.251164606786164
129	rnd-4_family-1700#DNA/CMC-EnSpm	2.43385561931048e-05	0.000199425224000867	31.0925375746775	14.5668396051976	6	3.40697841743543	0.971122640346505	0.0482220893264304	0.922900551020075	0.216446729268507	0.922900551020075
130	rnd-5_family-1148#Unknown	2.46929757062084e-05	0.000200772887088171	31.0596622332532	12.2021239481836	6	5.78916224125251	0.813474929878903	0.00411160409774854	0.809363325781155	0.17312355146087	0.809363325781155
131	rnd-4_family-1484#LTR/Gypsy	2.69596012742677e-05	0.000217528996541229	30.8598619815334	13.9142168581028	6	2.49330429075065	0.927614457206853	0.157733447341327	0.769881009865526	0.276395966682001	0.769881009865526
132	rnd-4_family-104#Unknown	2.75060204824674e-05	0.000220256542802789	30.8141880051716	4.45526152826544	6	5.44060647846852	0.297017435217696	0.00582874788113673	0.291188687336559	0.172379170499502	0.291188687336559
133	rnd-1_family-147#LINE/RTE-BovB	3.22015541951982e-05	0.000249178288282339	30.455122263138	7.83677753832807	6	5.43816654857298	0.522451835888538	0.00594118470983404	0.516510651178704	0.172380061006469	0.516510651178704
134	rnd-1_family-30#Unknown	3.18332434335345e-05	0.000249178288282339	30.4813481803226	20.0576461971985	6	4.07042265347657	1.33717641314656	0.0270453029131737	1.31013111023339	0.202070450653737	1.31013111023339
135	rnd-1_family-448#Unknown	3.16129240439906e-05	0.000249178288282339	30.4971802455668	18.3751555901966	6	2.35721457539555	1.22501037267977	0.206140835130851	1.01886953754892	0.300489901774236	1.01886953754892
136	rnd-1_family-71#Unknown	3.18375357815568e-05	0.000249178288282339	30.4810408126199	3.63843987503735	6	9.26186869067192	0.242562658335823	0.000123140407533242	0.24243951792829	0.252738515095333	0.252738515095333
137	rnd-4_family-1004#LTR/Gypsy	3.24678249056741e-05	0.000249178288282339	30.4363465471992	10.4530775460443	6	3.06002798169496	0.696871836402953	0.0877457277698616	0.609126108633091	0.225168930971903	0.609126108633091
138	rnd-4_family-590#LINE/Penelope	3.2532264695329e-05	0.000249178288282339	30.4318255803903	38.9257368075698	6	2.70377588655491	2.59504912050465	0.187167165721415	2.40788195478324	0.247540868680963	2.40788195478324
139	rnd-4_family-1099#LTR/Gypsy	3.52312018702201e-05	0.000267909211344048	30.2500263384681	4.53000520938598	6	4.7585152242147	0.302000347292399	0.0108320274155413	0.291168319876857	0.181017622303301	0.291168319876857
140	rnd-5_family-3174#Unknown	3.58077672357284e-05	0.000270348642629749	30.212981130297	4.21541167830339	6	8.5383853367311	0.281027445220225	0.000237128624396194	0.28079031659583	0.216014699935467	0.28079031659583
141	rnd-4_family-956#LINE/L2	3.70621728513347e-05	0.000275878286646907	30.1343829707858	8.61787945150203	6	3.46765421922493	0.574525296766802	0.0427288219300888	0.531796474836713	0.215383775506698	0.531796474836713
142	rnd-5_family-2948#Unknown	3.6988324211586e-05	0.000275878286646907	30.1389366739065	8.42802897665766	6	3.28749200960358	0.561868598443844	0.0722728832965539	0.48959571514729	0.220027078033922	0.48959571514729
143	rnd-1_family-559#LINE	3.7711349116023e-05	0.000278747524584869	30.0947352944505	5.84322623704782	6	4.06709233099135	0.389548415803188	0.0219772602275663	0.367571155575622	0.202186510149209	0.367571155575622
144	rnd-3_family-41#DNA/TcMar-Tc1	3.80684018808911e-05	0.000279432644361819	30.0732157706436	8.09491866082304	6	3.24179043455421	0.539661244054869	0.0864348375584771	0.453226406496392	0.221560846873767	0.453226406496392
145	rnd-1_family-132#LINE/CR1-Zenon	3.87178787759311e-05	0.000281297457856063	30.0345792512844	3.47588576656331	6	6.68701203430584	0.231725717770888	0.00174943751172792	0.22997628025916	0.175622057930464	0.22997628025916
146	rnd-1_family-556#Unknown	3.91344022161774e-05	0.000281297457856063	30.0101370643956	19.2896296339782	6	2.60003136759616	1.28597530893188	0.151588199376121	1.13438710955576	0.260688624633084	1.13438710955576
147	rnd-3_family-428#LTR/Gypsy	3.98795839062718e-05	0.000281297457856063	29.9670443803936	4.73705602728727	6	6.71500165654314	0.315803735152485	0.00156236917745451	0.31424136597503	0.175773532728264	0.31424136597503
148	rnd-4_family-101#LTR/Gypsy	3.88879280648765e-05	0.000281297457856063	30.0245692228901	11.362416285518	6	4.05996314355885	0.757494419034532	0.0251887317436782	0.732305687290854	0.202435067701828	0.732305687290854
149	rnd-4_family-715#LTR/Gypsy	3.99192229691669e-05	0.000281297457856063	29.9647744999858	6.65666028939612	6	3.11869799653411	0.443777352626408	0.070695850913733	0.373081501712675	0.224150045369941	0.373081501712675
150	rnd-5_family-1156#Unknown	3.9864530661594e-05	0.000281297457856063	29.9679069704335	21.5661820323581	6	3.37278868005634	1.43774546882388	0.0851666183627089	1.35257885046117	0.217237416524864	1.35257885046117
151	rnd-5_family-1247#LTR/Gypsy	4.12312539878831e-05	0.000288618777915182	29.8908752459547	4.6982071583597	6	4.81453428066272	0.313213810557314	0.00990653385815176	0.303307276699162	0.179408700835382	0.303307276699162
152	rnd-1_family-143#LTR/Gypsy	4.53917285727629e-05	0.000315651691456647	29.6710500732319	22.5819791513303	6	1.68110374784008	1.50546527675536	0.226863939773909	1.27860133698145	0.53676978026061	1.27860133698145
153	rnd-5_family-727#LINE/CR1	4.62751517007718e-05	0.000319691734298796	29.6269478488712	25.6257610621407	6	1.50041885312788	1.70838407080938	0.215356744154554	1.49302732665482	0.649659236319531	1.49302732665482
154	rnd-1_family-56#Unknown	4.72125506329599e-05	0.000324049779344407	29.5810530353661	2.94866352716599	6	7.43408589645779	0.196577568477733	0.00082980038539086	0.195747768092342	0.184162789203517	0.195747768092342
155	rnd-4_family-510#LTR/Gypsy	4.76448355782693e-05	0.000324907040040198	29.5601914769297	6.28240927319367	6	3.65829784947935	0.418827284879578	0.0343885738906737	0.384438710988905	0.213301554244188	0.384438710988905
156	rnd-5_family-681#Unknown	4.83191884809692e-05	0.000327393475797336	29.5280191093283	10.8130851423856	6	2.90827364271532	0.720872342825705	0.133544611245509	0.587327731580196	0.22976322614186	0.587327731580196
157	rnd-5_family-1019#Unknown	4.95528185382883e-05	0.000333613561751406	29.4702978993488	24.4473829000386	6	1.58470965691578	1.62982552666924	0.213118128716644	1.4167073979526	0.593496469847488	1.4167073979526
158	rnd-5_family-1171#Unknown	4.98739321949469e-05	0.00033365029322822	29.4555063084953	7.62535796457148	6	5.9770994536228	0.508357197638099	0.00473703133017085	0.503620166307928	0.173875561955878	0.503620166307928
159	rnd-3_family-102#Unknown	5.1870750492554e-05	0.000344826309878174	29.3655887316548	4.49579694343893	6	4.68675450345553	0.299719796229262	0.0126826178214643	0.287037178407798	0.183205015312141	0.287037178407798
160	rnd-4_family-668#DNA/CMC-EnSpm	5.322304656406e-05	0.000351604751363822	29.3066189764857	2.80416984321361	6	9.33514615944572	0.186944656214241	0.0001147443990132	0.186829911815228	0.257328697365549	0.257328697365549
161	rnd-2_family-7#Unknown	5.45508042001017e-05	0.000358137888444146	29.250144290311	6.23735423993879	6	3.64119412769398	0.41582361599592	0.04202101099836	0.37380260499756	0.213489237745393	0.37380260499756
162	rnd-5_family-3096#Unknown	5.82976545978972e-05	0.000380374203148009	29.0978205735203	9.88265496636578	6	4.7747382717506	0.658843664424384	0.0146769998239079	0.644166664600478	0.180540869053421	0.644166664600478
163	rnd-3_family-302#LINE/Rex-Babar	5.99911258382052e-05	0.000389022208656337	29.0321270623702	7.69178078365933	6	3.3952755969167	0.512785385577289	0.0530829577923619	0.459702427784927	0.216699575325185	0.459702427784927
164	rnd-1_family-103#Unknown	6.10529341405579e-05	0.000393493606015669	28.9918664360051	6.30541199204321	6	3.07184967502532	0.420360799469548	0.0613508277517615	0.359009971717786	0.224952078011991	0.359009971717786
165	rnd-3_family-314#LTR/Gypsy	6.28375041696527e-05	0.000402540860044381	28.9257359533919	5.17736646076798	6	4.62407238546373	0.345157764051198	0.012336230105138	0.33282153394606	0.185176681663122	0.33282153394606
166	rnd-1_family-505#Unknown	6.5295181908603e-05	0.000415765104080683	28.8376406066505	6.44698677086186	6	5.31805392819973	0.429799118057458	0.008311876042597	0.421487242014861	0.17257588614884	0.421487242014861
167	rnd-1_family-550#Unknown	7.0704347289086e-05	0.000444848185027166	28.6547725033066	3.93306228194058	6	5.24649865127765	0.262204152129372	0.00702227409761106	0.255181878031761	0.172852539051113	0.255181878031761
168	rnd-5_family-2586#LTR/Gypsy	7.0307695459571e-05	0.000444848185027166	28.6677039703986	4.75062712481395	6	4.05947669879376	0.316708474987597	0.0201740665608824	0.296534408426714	0.202452031680827	0.296534408426714
169	rnd-5_family-1252#Unknown	7.16846155609684e-05	0.000448346974248187	28.6231194462961	11.6271729659715	6	4.40706571379834	0.775144864398097	0.0178738073760006	0.757271057022096	0.191670910695307	0.757271057022096
170	rnd-4_family-68#Unknown	7.25196149498993e-05	0.000450901370600256	28.5964929241461	6.95993893194174	6	7.74127795270902	0.463995928796116	0.000629802805313993	0.463366125990802	0.190532365186188	0.463366125990802
171	rnd-1_family-190#LINE/Penelope	7.48576627335366e-05	0.000460709647964783	28.5235193317455	3.70008727712433	6	5.47656141690731	0.246672485141622	0.0055225937860727	0.241149891355549	0.172378805165043	0.241149891355549
172	rnd-1_family-62#LINE	7.49688358088389e-05	0.000460709647964783	28.5201058449252	12.7624104493129	6	3.55448229135124	0.850827363287525	0.136170760518027	0.714656602769498	0.214350084017435	0.714656602769498
173	rnd-1_family-444#LINE/CR1	7.55338721283372e-05	0.000461498860344812	28.5028338238502	23.3067707768444	6	3.19399579077421	1.55378471845629	0.106991311379001	1.44679340707729	0.222754326022169	1.44679340707729
174	rnd-1_family-496#LINE/CR1	8.1187483424372e-05	0.000493190632066444	28.3367258900986	25.4555424019631	6	4.87415087679626	1.69703616013087	0.013570933487957	1.68346522664291	0.177834535131181	1.68346522664291
175	rnd-5_family-1154#Unknown	8.25501393071895e-05	0.000498602841415424	28.2984019247384	11.3684232973705	6	2.4597061876621	0.757894886491363	0.164104294985103	0.59379059150626	0.281880978799285	0.59379059150626
176	rnd-3_family-653#LINE/CR1	8.74958878789107e-05	0.000525472463000049	28.1643736350486	12.436402426139	6	2.59364335546324	0.829093495075935	0.186214995816371	0.642878499259565	0.261561721452391	0.642878499259565
177	rnd-1_family-433#LTR/Gypsy	8.94846145638683e-05	0.000534379873412479	28.112579844347	9.45978541828698	6	2.78032680902099	0.630652361219132	0.105837970261094	0.524814390958038	0.238972699619475	0.524814390958038
178	rnd-5_family-678#LINE/Penelope	9.20947481592956e-05	0.00054687724047402	28.0463025803265	59.0434852707792	6	1.72111612746775	3.93623235138528	0.118314104502352	3.81791824688293	0.515366471672463	3.81791824688293
179	rnd-1_family-574#Unknown	9.29531161012126e-05	0.000548890747033418	28.0249117921148	7.59408651691239	6	4.46579629901742	0.506272434460826	0.016275868626723	0.489996565834103	0.190041025184707	0.489996565834103
180	rnd-1_family-308#LINE/Penelope	9.36285089355599e-05	0.000549807410804927	28.0082175972962	14.7392503607678	6	4.18966542883572	0.982616690717856	0.0212142351515295	0.961402455566326	0.197995553678056	0.961402455566326
181	rnd-1_family-539#Unknown	9.99453950893119e-05	0.000583659019941451	27.8576017520649	7.0973780608314	6	5.48516428504549	0.47315853738876	0.00518232194974324	0.467976215439017	0.172382137553392	0.467976215439017
182	rnd-1_family-10#Unknown	0.000102105914055964	0.000592999731632716	27.8082395572045	3.91297400333852	6	7.8214634568296	0.260864933555901	0.000439524753328058	0.260425408802573	0.192490553559339	0.260425408802573
183	rnd-1_family-613#Unknown	0.000102924668432767	0.000594488385428605	27.7898023893657	27.2329944663264	6	1.72944079312412	1.81553296442176	0.115624437486874	1.69990852693489	0.511062179678674	1.69990852693489
184	rnd-1_family-532#Unknown	0.000103719709616246	0.000595824636219414	27.7720373801492	3.35156871695248	6	6.35800096129672	0.223437914463499	0.00240372232985152	0.221034192133647	0.174794866532716	0.221034192133647
185	rnd-4_family-1759#Unknown	0.000105325900077035	0.000601780953413112	27.7365543049213	35.2430767285689	6	2.11601964760275	2.34953844857126	0.160431799997649	2.18910664857361	0.358612626413651	2.18910664857361
186	rnd-1_family-419#LINE/Penelope	0.000107231958159242	0.000609377310614619	27.6951339918058	2.79108612392916	6	5.832904203404	0.186072408261944	0.00315796619350479	0.182914442068439	0.173293427877508	0.182914442068439
187	rnd-3_family-167#Unknown	0.000109381602668406	0.000618269272836925	27.6492843468558	33.6167924012235	6	7.84315817519006	2.2411194934149	0.00314507922040813	2.23797441419449	0.193042103612877	2.23797441419449
188	rnd-1_family-506#Unknown	0.000111566677458431	0.000627265840816815	27.6035825125233	13.3958802711012	6	6.71520930843672	0.893058684740082	0.0021507533736271	0.890907931366455	0.175774704310274	0.890907931366455
189	rnd-1_family-247#LTR/Gypsy	0.000112620621966288	0.000629841256181832	27.5818540070344	3.80709356590983	6	4.75305562360658	0.253806237727322	0.0115355041027836	0.242270733624539	0.181179804727084	0.242270733624539
190	rnd-1_family-60#LINE/Penelope	0.00011503530787096	0.000639959581155814	27.5328199313556	2.59691093923677	6	5.61488771906919	0.173127395949118	0.00429952639628615	0.168827869552832	0.172571277735802	0.172571277735802
191	rnd-1_family-528#Unknown	0.000118498329763387	0.000655773479371206	27.4642440742117	10.6792256607595	6	2.82391033522341	0.711948377383968	0.0833222713011585	0.62862610608281	0.23504588232955	0.62862610608281
192	rnd-1_family-454#Unknown	0.000122151491844368	0.000672341686505481	27.3940163241256	17.6630042111306	6	3.01961700970999	1.17753361407537	0.275452400844737	0.902081213230637	0.226005459267285	0.902081213230637
193	rnd-5_family-1249#Unknown	0.00012276437606013	0.000672341686505481	27.3824379361578	10.0329966463754	6	5.55388866749787	0.668866443091693	0.00720785105065237	0.661658592041042	0.172452084848298	0.661658592041042
194	rnd-1_family-263#LINE/Rex-Babar	0.000128171000152799	0.000691207893681169	27.2827034841823	3.0073464587946	6	5.21684701044205	0.20048976391964	0.00643005692711136	0.194059706992529	0.17300683181419	0.194059706992529
195	rnd-1_family-583#LTR/Gypsy	0.000127789691363633	0.000691207893681169	27.2895999188073	23.0139814774329	6	2.12262065529821	1.53426543182886	0.217182589575104	1.31708284225376	0.356693951334915	1.31708284225376
196	rnd-5_family-1829#Unknown	0.000127529894735693	0.000691207893681169	27.2943103089219	18.0829575566967	6	3.02471301406982	1.20553050377978	0.0795738558497579	1.12595664793002	0.225889757137182	1.12595664793002
197	rnd-1_family-222#Unknown	0.000131699713976164	0.000702001526457241	27.2198271338932	4.54403095340876	6	4.47590834773793	0.302935396893917	0.0176993651482471	0.28523603174567	0.189746880265325	0.28523603174567
198	rnd-1_family-249#Unknown	0.000132502237572171	0.000702001526457241	27.2057597313904	6.48550327718567	6	3.55583797154248	0.432366885145712	0.0564837053288788	0.375883179816833	0.214336460059325	0.375883179816833
199	rnd-1_family-557#LINE/CR1	0.000132649430107528	0.000702001526457241	27.2031887342445	21.0759672869769	6	3.77458808956585	1.40506448579846	0.0384821970930613	1.3665822887054	0.211489746277577	1.3665822887054
200	rnd-4_family-692#LTR/Gypsy	0.000132829049471569	0.000702001526457241	27.2000551551646	10.5684502549729	6	2.4247288151672	0.704563350331528	0.16444109417795	0.540122256153579	0.287899611841009	0.540122256153579
201	rnd-1_family-344#LINE/CR1	0.0001343774720643	0.00070322879960437	27.1732141392687	3.7482531506823	6	6.53419940797904	0.24988354337882	0.0019940995071394	0.247889443871681	0.175019851022549	0.247889443871681
202	rnd-1_family-352#LINE/CR1	0.000134391880340665	0.00070322879960437	27.1729658171095	6.49759258555649	6	3.49044369184171	0.433172839037099	0.042078903818982	0.391093935218117	0.215070903888528	0.391093935218117
203	rnd-1_family-371#LINE/CR1	0.000138018203356485	0.000716224594758958	27.1112886491983	5.96209166355985	6	3.29219331507191	0.397472777570656	0.0470975965496029	0.350375181021054	0.219842208503524	0.350375181021054
204	rnd-1_family-57#LTR/Pao	0.000138230669187159	0.000716224594758958	27.1077247911747	7.75307245933816	6	4.75688685863111	0.516871497289211	0.013036943989235	0.503834553299976	0.181065906497396	0.503834553299976
205	rnd-1_family-482#Unknown	0.000141680506184071	0.000730518512373476	27.0506028174047	3.23808547612403	6	4.44693152354216	0.215872365074935	0.0135947603235942	0.202277604751341	0.190580010095774	0.202277604751341
206	rnd-1_family-233#Unknown	0.000143798127334697	0.000736689737674441	27.0162159163189	5.94526529421336	6	4.51080131170229	0.396351019614224	0.0172683530078856	0.379082666606338	0.188707717619126	0.379082666606338
207	rnd-5_family-568#DNA/TcMar-ISRm11	0.00014427131097314	0.000736689737674441	27.0086005145334	4.10605468364196	6	3.49565978015902	0.273736978909464	0.0360868119296095	0.237650166979854	0.215004433793269	0.237650166979854
208	rnd-1_family-85#LINE/RTE-BovB	0.000169540543844552	0.000861559398286978	26.634077385084	2.47082015069818	6	5.84141997705774	0.164721343379879	0.00411448015675312	0.160606863223125	0.173327274925651	0.173327274925651
209	rnd-1_family-196#Unknown	0.000176984118606664	0.000892775572588498	26.5342383841385	2.76645721310233	6	7.74360941029303	0.184430480873489	0.000491103675212556	0.183939377198276	0.190587530267945	0.190587530267945
210	rnd-4_family-154#Unknown	0.000177372630315596	0.000892775572588498	26.5291418201314	11.0738758336244	6	2.68531085110309	0.738258388908296	0.139261287135074	0.598997101773223	0.24974790179607	0.598997101773223
211	rnd-1_family-104#Unknown	0.000184206156503378	0.000922776812436355	26.4412554753026	3.44304155875244	6	4.04290146293016	0.22953610391683	0.0234051599148479	0.206130944001982	0.203030168740057	0.206130944001982
212	rnd-5_family-1832#Unknown	0.00019342737602685	0.000964399700284812	26.3276288874166	13.7558806949311	6	3.03820718493662	0.917058712995406	0.0912747838380892	0.825783929157316	0.22559896759537	0.825783929157316
213	rnd-5_family-99#LTR/Gypsy	0.000197575995527535	0.000980459282969973	26.2782413756473	3.76862895834136	6	5.64023470596394	0.251241930556091	0.00498525239828803	0.246256678157803	0.17263430899027	0.246256678157803
214	rnd-1_family-485#LTR/Gypsy	0.000201233619172217	0.000989352402210774	26.2355403821684	3.67680748449042	6	3.79644545562983	0.245120498966028	0.0283606154128892	0.216759883553139	0.210993658965638	0.216759883553139
215	rnd-5_family-4345#LTR/Gypsy	0.000201240081812031	0.000989352402210774	26.2354656137429	6.9145340629582	6	5.14245659708669	0.460968937530547	0.0073024016031399	0.453666535927407	0.173505884581182	0.453666535927407
216	rnd-3_family-301#LINE/Rex-Babar	0.000205795337197488	0.00100706329360067	26.1833449731693	4.06998998263516	6	3.82635558240921	0.271332665509011	0.0271069138192334	0.244225751689777	0.21020714309794	0.244225751689777
217	rnd-4_family-347#DNA/CMC-EnSpm	0.000208469846466644	0.00101544989730527	26.1532713448596	6.71592185869743	6	4.77882810548086	0.447728123913162	0.00916190519060653	0.438566218722556	0.18042197173198	0.438566218722556
218	rnd-1_family-418#LINE/CR1	0.000214091358405033	0.00103804846712899	26.0912817088584	5.75801385266465	6	4.21203151159903	0.383867590177644	0.0244654453772788	0.359402144800365	0.19726272761209	0.359402144800365
219	rnd-1_family-162#LINE/CR1	0.00021517380783759	0.00103853294467732	26.0795298690928	6.60456613379011	6	5.66043002110673	0.440304408919341	0.00502059452359445	0.435283814395746	0.172689542519638	0.435283814395746
220	rnd-1_family-6#LINE/RTE-BovB	0.000218435624095497	0.00104948388485882	26.0444667010411	1.08198983681017	6	10.5508875782273	0.0721326557873446	3.06621587974182e-05	0.0721019936285471	0.364300783769421	0.364300783769421
221	rnd-1_family-368#Unknown	0.000225637390622196	0.00107917973704824	25.9688451879633	26.7628477769105	6	2.64956322227129	1.78418985179404	0.124756149040687	1.65943370275335	0.254178475116965	1.65943370275335
222	rnd-5_family-325#Unknown	0.000227283268864885	0.00108215502337921	25.9518972074436	4.58186545534239	6	3.36220257108621	0.305457697022826	0.0480712005518595	0.257386496470967	0.217516165743589	0.257386496470967
223	rnd-1_family-28#LTR/Gypsy	0.000233365561968663	0.00110613183408465	25.8902996544058	1.46919267557235	6	10.6931764978928	0.0979461783714903	2.75146861380497e-05	0.0979186636853521	0.381475816384625	0.381475816384625
224	rnd-1_family-336#Unknown	0.000236016947033362	0.00111370496881368	25.8639421627038	4.1856382851096	6	8.10416912385395	0.27904255234064	0.00035530199655474	0.278687250344085	0.20042830846882	0.278687250344085
225	rnd-1_family-312#LINE/Penelope	0.000238896039808636	0.00111731466406075	25.8356497016706	6.8743549375957	6	3.3446510768032	0.458290329173047	0.0461709845229558	0.412119344650091	0.218017380033593	0.412119344650091
226	rnd-5_family-911#Unknown	0.000238604162885643	0.00111731466406075	25.8385025769372	30.9865559301306	6	9.96522614529982	2.06577039534204	0.000223489991258332	2.06554690535078	0.30478126841273	2.06554690535078
227	rnd-1_family-36#LINE/CR1	0.000247062722659376	0.00115041981432141	25.7571896450968	1.94132672695651	6	8.85604082627895	0.129421781797101	0.000180329652419223	0.129241452144682	0.230331654547023	0.230331654547023
228	rnd-1_family-245#LINE/CR1	0.000258532249349063	0.00119854643667526	25.6512111212808	2.1425050622117	6	4.93281414291523	0.142833670814113	0.0103594590627557	0.132474211751357	0.176463888629284	0.176463888629284
229	rnd-1_family-274#Unknown	0.000272084856508019	0.00125040736229989	25.5318037327122	3.76410710552515	6	3.94702351201241	0.250940473701676	0.0229992689451645	0.227941204756512	0.206338956141931	0.227941204756512
230	rnd-4_family-1061#Unknown	0.000271787440788044	0.00125040736229989	25.5343606445002	49.6719371188755	6	3.68442468218334	3.3114624745917	0.0857122152004913	3.22575025939121	0.212987091181044	3.22575025939121
231	rnd-3_family-993#LTR/Gypsy	0.000275260175796141	0.00125952383470355	25.5046756577735	2.4999659187718	6	7.18138754915209	0.166664394584786	0.000901145805085535	0.165763248779701	0.180207189772126	0.180207189772126
232	rnd-1_family-156#LINE/CR1	0.000276732807977979	0.00126080421565829	25.4921988940293	3.72594914855042	6	3.72861087977976	0.248396609903362	0.0313342916175412	0.217062318285821	0.212348811956289	0.217062318285821
233	rnd-1_family-202#Unknown	0.00028133866051671	0.00127628739985478	25.4535944001261	3.50769149319546	6	4.07430438546145	0.233846099546364	0.0239506966102923	0.209895402936072	0.201935228962041	0.209895402936072
234	rnd-4_family-717#LTR/Gypsy	0.000285480519929972	0.00128954234857257	25.4194072510683	2.9409883150577	6	5.03220548123095	0.196065887670513	0.00778444814930674	0.188281439521206	0.174654750162799	0.188281439521206
235	rnd-5_family-286#LINE/Penelope	0.00029232142120582	0.00131482443495554	25.363998521858	17.7993983091912	6	2.6351427016175	1.18662655394608	0.14013761263216	1.04648894131392	0.256027715091026	1.04648894131392
236	rnd-2_family-80#Unknown	0.000294856599332103	0.00132060773514421	25.3437885421567	7.24011453082741	6	6.41091987544945	0.48267430205516	0.00249972195579304	0.480174580099367	0.174809736405243	0.480174580099367
237	rnd-4_family-481#LTR/Gypsy	0.000305096282682533	0.00136070367424235	25.2638658286081	6.65629471387856	6	4.33396745549634	0.443752980925237	0.0203584060053722	0.423394574919865	0.193579517567404	0.423394574919865
238	rnd-1_family-357#Unknown	0.000308541011283061	0.00137028507952183	25.2375722746047	2.32903568662486	6	4.78023286317084	0.155269045774991	0.0101749961941393	0.145094049580852	0.180381259092232	0.180381259092232
239	rnd-1_family-96#LINE/CR1	0.000316133611496386	0.00139813065837523	25.1806251357714	2.19220843862519	6	8.578017701969	0.146147229241679	0.00024952234586859	0.145897706895811	0.217659124651897	0.217659124651897
240	rnd-1_family-578#Unknown	0.000326092173903742	0.00143616428256773	25.1079420577855	4.18742848749233	6	4.3774888740167	0.279161899166155	0.0185423948674245	0.260619504298731	0.192431259851251	0.260619504298731
241	rnd-5_family-3638#tRNA	0.000335298776515209	0.00147058426048372	25.0426670731041	11.6907314421837	6	4.15985113691233	0.779382096145583	0.0308149673326351	0.748567128812948	0.198992088396599	0.748567128812948
242	rnd-1_family-509#DNA/TcMar-ISRm11	0.000339381446398397	0.00148233962331862	25.0142841352535	14.4575209990049	6	2.25303283257927	0.963834733266994	0.235378585542952	0.728456147724041	0.32279558295031	0.728456147724041
243	rnd-5_family-5848#Unknown	0.000354278394928705	0.00154103812115079	24.9134979539285	17.1094906011334	6	2.02085239067042	1.14063270674223	0.243864428214589	0.89676827852764	0.388531214571698	0.89676827852764
244	rnd-5_family-2835#Unknown	0.00035867837835919	0.00155378297510518	24.8845274496505	9.0442677367835	6	3.21241355683859	0.602951182452233	0.0973596484479731	0.50559153400426	0.222334703991525	0.50559153400426
245	rnd-1_family-594#Unknown	0.000367850468691247	0.00158056075368556	24.8252453253956	6.87919557223469	6	4.3658727735589	0.458613038148979	0.0157868486295045	0.442826189519475	0.192727570114399	0.442826189519475
246	rnd-5_family-397#LTR/Gypsy	0.000366736941344044	0.00158056075368556	24.8323642688159	11.6886013933783	6	3.53019613755748	0.779240092891885	0.0481991539115183	0.731040938980367	0.214602830728362	0.731040938980367
247	rnd-1_family-165#LINE	0.000386082538813306	0.00165218317216868	24.7116097062558	5.87494488323037	6	4.61021030859934	0.391662992215358	0.0132302555841134	0.378432736631245	0.185614850081893	0.378432736631245
248	rnd-3_family-89#LINE	0.000390659992305503	0.00166503069301176	24.6839098953607	5.77377083205535	6	2.87075462685911	0.384918055470357	0.086348507184349	0.298569548286008	0.231782085513627	0.298569548286008
249	rnd-4_family-465#Unknown	0.0003993427816552	0.00169326663410357	24.6322343558351	5.02516102785098	6	4.0703431208958	0.335010735190065	0.0252103978649085	0.309800337325157	0.20207322184374	0.309800337325157
250	rnd-5_family-434#RC/Helitron	0.000400488797091668	0.00169326663410357	24.6254966555717	8.04608404107055	6	4.65156509471777	0.536405602738037	0.0150612371495784	0.521344365588458	0.184308521114545	0.521344365588458
251	rnd-1_family-8#LINE/RTE-BovB	0.000404998293073777	0.00170551074015531	24.5991672968111	2.21839504014807	6	8.2136857614826	0.147893002676539	0.000404760102657188	0.147488242573881	0.203955992711664	0.203955992711664
252	rnd-1_family-271#Unknown	0.000423780047508385	0.00177257617510279	24.4925254706688	10.5695548558191	6	3.52059797237455	0.704636990387943	0.0371111928177082	0.667525797570234	0.214708551235988	0.667525797570234
253	rnd-1_family-41#LINE	0.000424277930275314	0.00177257617510279	24.489762264861	2.31675629266405	6	6.43908994979592	0.154450419510936	0.00209598497918403	0.152354434531753	0.174836098084127	0.174836098084127
254	rnd-4_family-133#LTR/Gypsy	0.000429616100726886	0.00178781188373354	24.4603348661215	2.95817089903663	6	5.1153512152765	0.197211393269109	0.00641269569418475	0.190798697574924	0.173730138837725	0.190798697574924
255	rnd-1_family-292#Unknown	0.000433349533418864	0.00179627630126957	24.4399669431946	7.14484170418013	6	3.88294057750732	0.476322780278675	0.0457522577597127	0.430570522518962	0.208457164273778	0.430570522518962
256	rnd-1_family-582#Unknown	0.000444018145140606	0.00183330929458446	24.3827020297848	9.7245932545662	6	2.84998633196726	0.64830621697108	0.0837791599448657	0.564527057026214	0.233118181721362	0.564527057026214
257	rnd-3_family-309#LTR/Gypsy	0.000450017794190437	0.00185085139478324	24.3510904215686	2.52900632104866	6	4.47856907338605	0.168600421403244	0.0134287681982845	0.155171653204959	0.189668918197837	0.189668918197837
258	rnd-5_family-3033#LTR/Pao	0.000457732961683392	0.00187528581588894	24.3110441411485	12.2410806079138	6	2.67819339710612	0.816072040527585	0.124785163083616	0.691286877443969	0.250613131414874	0.691286877443969
259	rnd-4_family-137#Unknown	0.000461531222443955	0.00188354634024425	24.2915723316191	16.0801724470598	6	3.00328573298011	1.07201149647065	0.109674767238649	0.962336729232005	0.226401035892209	0.962336729232005
260	rnd-1_family-477#Unknown	0.000478791801189052	0.00194647282252626	24.2050275259164	3.85582972175151	6	4.14125724626111	0.257055314783433	0.0242112730163833	0.232844041767051	0.199623058082947	0.232844041767051
261	rnd-3_family-264#Unknown	0.000480710979980416	0.00194678737869464	24.1955950855485	2.99014802735018	6	4.79609298691004	0.199343201823346	0.00896225130074669	0.190380950522599	0.179926255012005	0.190380950522599
262	rnd-1_family-170#LINE/Penelope	0.000503696553454906	0.00203208876718258	24.0854184439163	2.20407698062745	6	7.02866607762655	0.146938465375163	0.00113254523133651	0.145805920143827	0.178353745096871	0.178353745096871
263	rnd-1_family-211#LINE/Penelope	0.000520515799989055	0.0020919589375986	24.0078896079417	2.52277585299297	6	4.15978096473415	0.168185056866198	0.0213253792556046	0.146859677610594	0.198994457124586	0.198994457124586
264	rnd-4_family-1822#LINE/Penelope	0.000523353590864461	0.00209539676342324	23.9950522002665	38.8331367491428	6	2.28727275847117	2.58887578327619	0.265712460867369	2.32316332240882	0.315044660901119	2.32316332240882
265	rnd-1_family-188#LINE/CR1	0.00053220777834771	0.0021228061196737	23.9554339118181	3.02233459634668	6	4.40904835772945	0.201488973089779	0.0162856830647194	0.185203290025059	0.191618367194842	0.191618367194842
266	rnd-2_family-59#LINE/CR1	0.000548170489292458	0.00217825641797793	23.8856192678749	5.17325690654249	6	2.88488865437647	0.344883793769499	0.0736182342055826	0.271265559563917	0.230965105326436	0.271265559563917
267	rnd-1_family-31#Unknown	0.00055558146659174	0.00219943674227517	23.8538836288188	1.57776929679141	6	7.77727674249612	0.105184619786094	0.000489174282436854	0.104695445503657	0.191395918834504	0.191395918834504
268	rnd-1_family-342#LINE/L1-DRE	0.000560078361237756	0.00220896577547876	23.8348291718434	1.90871554944265	6	4.58518107344507	0.127247703296176	0.0121678843776296	0.115079818918547	0.186404401396666	0.186404401396666
269	rnd-1_family-108#LINE/Penelope	0.00059503638224422	0.00232853965820429	23.6916388732446	2.30365613389025	6	6.27594117836398	0.153577075592683	0.00338387292359172	0.150193202669092	0.174747705076459	0.174747705076459
270	rnd-1_family-571#Unknown	0.000597004964402424	0.00232853965820429	23.6838234612592	2.98734445822625	6	4.14176314054017	0.199156297215083	0.0190397691650413	0.180116528050042	0.199605807852816	0.199605807852816
271	rnd-3_family-966#LTR/Gypsy	0.000592634321532068	0.00232853965820429	23.7012097385737	3.09065634036962	6	5.34986921028197	0.206043756024642	0.00571446208411896	0.200329293940523	0.172493259149067	0.200329293940523
272	rnd-2_family-40#Unknown	0.000651528232328939	0.00253185787342533	23.4768676139681	2.04039193440938	6	4.99408876998695	0.136026128960626	0.00792580066632555	0.1281003282943	0.175263373731946	0.175263373731946
273	rnd-1_family-68#Unknown	0.000656688593996376	0.00253761283652371	23.4581706226793	3.64770549078735	6	4.04862216643579	0.24318036605249	0.0210732579365638	0.222107108115926	0.202830633035618	0.222107108115926
274	rnd-5_family-4808#LTR/Gypsy	0.00065781070691343	0.00253761283652371	23.4541241108385	16.5738744393139	6	1.91834950865878	1.10492496262093	0.189657386732554	0.915267575888375	0.425884289998686	0.915267575888375
275	rnd-1_family-517#Unknown	0.000705345409180431	0.00271109126364987	23.2886571203838	10.270305547879	6	4.95079341314057	0.684687036525267	0.0200358772536482	0.664651159271619	0.176085251771052	0.664651159271619
276	rnd-5_family-1936#LTR/Gypsy	0.000737162391980276	0.00282311829102591	23.1839182299702	2.57044680048999	6	4.6300866076435	0.171363120032666	0.01117671693055	0.160186403102116	0.184986575334858	0.184986575334858
277	rnd-1_family-575#LINE	0.000793787501702544	0.00300728813369028	23.0080482892518	15.9631479392934	6	2.37089392396467	1.06420986261956	0.210818896522365	0.853390966097196	0.297829300490154	0.853390966097196
278	rnd-4_family-149#Unknown	0.000788362776034265	0.00300728813369028	23.0243537933115	5.24332885292911	6	3.63589995290725	0.34955525686194	0.0407246647684436	0.308830592093497	0.213545057416276	0.308830592093497
279	rnd-5_family-582#Unknown	0.000791266797838471	0.00300728813369028	23.0156112993434	30.8051657449588	6	1.6419550505491	2.05367771633059	0.285699717415939	1.76797799891465	0.558899006949255	1.76797799891465
280	rnd-1_family-32#LTR/Pao	0.000828712916707281	0.00312486848243681	22.9056201851598	6.12198953759626	6	4.0167411609214	0.40813263583975	0.025395290416781	0.382737345422969	0.203941487675704	0.382737345422969
281	rnd-5_family-2893#Unknown	0.000830736086627003	0.00312486848243681	22.8998173484392	13.3999688975292	6	5.66980925172492	0.893331259835277	0.00530432456018545	0.888026935275091	0.172716603501295	0.888026935275091
282	rnd-1_family-610#Unknown	0.000848529426523746	0.00318048086466525	22.8493723475971	5.19087498822552	6	2.88727421859537	0.346058332548368	0.074845250263274	0.271213082285094	0.230834173065116	0.271213082285094
283	rnd-1_family-331#LINE/CR1	0.000861157151196846	0.00321311581994874	22.8141984236181	5.51637932404058	6	3.76974621724504	0.367758621602705	0.0370791003397423	0.330679521262963	0.211591424604672	0.330679521262963
284	rnd-1_family-61#LINE/CR1	0.000863315887289918	0.00321311581994874	22.8082361020118	4.07000214951471	6	7.73017991185231	0.271333476634314	0.000618358388935646	0.270715118245379	0.190271214990075	0.270715118245379
285	rnd-1_family-318#Unknown	0.000868805741427952	0.0032222023462784	22.793139103253	4.42594310257155	6	5.24068919493437	0.29506287350477	0.00876799100371942	0.28629488250105	0.172880862667408	0.28629488250105
286	rnd-5_family-830#Unknown	0.000877296424965615	0.00324231580835194	22.7699733552156	17.9417804292191	6	1.66506162749527	1.19611869528127	0.280290887235883	0.91582780804539	0.545692346889512	0.91582780804539
287	rnd-4_family-1733#LTR/Gypsy	0.000899782345613889	0.00331383254116335	22.7096708654286	8.22983938535446	6	2.68994314606643	0.548655959023631	0.0911190740993383	0.457536884924293	0.249189163061321	0.457536884924293
288	rnd-5_family-963#Unknown	0.000931692591164878	0.00341944121132387	22.6265864265746	9.56238685793348	6	6.96208737699989	0.637492457195566	0.00114755329271416	0.636344903902851	0.177669362298667	0.636344903902851
289	rnd-1_family-341#LTR/Gypsy	0.000940531921028941	0.00343993854853838	22.6040654234531	4.79846538693095	6	3.7784872701989	0.319897692462063	0.0313666638045663	0.288531028657497	0.211405763399883	0.288531028657497
290	rnd-1_family-317#LINE/Penelope	0.00097754887111265	0.003555068945396	22.5119561312149	1.98009861371768	6	6.04096937767326	0.132006574247845	0.00355484246181655	0.128451731786029	0.174121375832101	0.174121375832101
291	rnd-5_family-735#Unknown	0.000978737051192275	0.003555068945396	22.5090566116308	8.39892681893537	6	3.03571377773872	0.559928454595691	0.0934858057896829	0.466442648806008	0.225651103631381	0.466442648806008
292	rnd-5_family-3697#LTR/Gypsy	0.000987804459192607	0.0035757168265979	22.4870424909985	4.4195206717499	6	4.31716700416184	0.294634711449993	0.0212372528260849	0.273397458623908	0.194049197518878	0.273397458623908
293	rnd-1_family-23#LINE/CR1	0.00103054731442837	0.00368577812296763	22.3858707795173	1.18618758398996	6	9.19818616003721	0.0790791722659967	0.000119260661589767	0.0789599116044076	0.24889068504588	0.24889068504588
294	rnd-1_family-237#LINE/Rex-Babar	0.0010321573551546	0.00368577812296763	22.3821408014099	2.23238604145423	6	4.93592253935373	0.148825736096949	0.00871606337516035	0.140109672721788	0.176396945748364	0.176396945748364
295	rnd-4_family-45#LTR/Gypsy	0.00102537395842635	0.00368577812296763	22.3978947043257	7.59886883883344	6	2.36264238688964	0.50659125592223	0.157274236951024	0.349317018971205	0.299427268265617	0.349317018971205
296	rnd-5_family-1556#LTR/Gypsy	0.00102622255040445	0.00368577812296763	22.3959183296773	4.17163407149667	6	3.2467401202625	0.278108938099778	0.0446038966418949	0.233505041457883	0.221415717658305	0.233505041457883
297	rnd-4_family-1492#Unknown	0.0010424740583024	0.00371008444318395	22.3583747510485	24.5306072684434	6	1.3280370775355	1.63537381789622	0.200904588157078	1.43446922973915	0.78659905682581	1.43446922973915
298	rnd-5_family-2402#Unknown	0.00105983877208816	0.00375922678556101	22.3188888462869	7.34268605807022	6	3.25084788300458	0.489512403871348	0.0563759933342994	0.433136410537049	0.221291715067914	0.433136410537049
299	rnd-4_family-893#DNA/TcMar-Tc1	0.00108821232079495	0.00383413474360087	22.2557156341838	6.64982641871924	6	2.6560799614462	0.443321761247949	0.109611296306	0.333710464941949	0.253354722735127	0.333710464941949
300	rnd-5_family-1302#LTR/Pao	0.00108681279026211	0.00383413474360087	22.2587935771867	28.1813333342431	6	1.76539735315811	1.87875555561621	0.244624138209843	1.63413141740636	0.49303891454527	1.63413141740636
301	rnd-5_family-928#LINE/CR1	0.00110187766765976	0.00386938436782848	22.2258642993206	8.87515578322133	6	2.56324253772681	0.591677052214755	0.155902067986059	0.435774984228696	0.26582821232431	0.435774984228696
302	rnd-1_family-148#LINE/Rex-Babar	0.00113976919001168	0.00398919216504088	22.1449532097034	2.69873402660166	6	5.75454499039766	0.179915601773444	0.00437797393161474	0.175537627841829	0.172995437519945	0.175537627841829
303	rnd-1_family-275#Unknown	0.00115571939167363	0.00403166797689447	22.1116804315468	3.04626201454558	6	3.66467598240146	0.203084134303038	0.0448620792874338	0.158222055015605	0.213228212208589	0.213228212208589
304	rnd-5_family-1837#Unknown	0.00115959846319727	0.00403189334078786	22.1036566164026	3.54976498489748	6	3.4709239678612	0.236650998993165	0.0430791985012288	0.193571800491936	0.215336458925581	0.215336458925581
305	rnd-4_family-134#Unknown	0.00117813200417296	0.00408290337183874	22.0656799238254	9.3452304198409	6	3.57293382508235	0.623015361322727	0.0413350792506694	0.581680282072057	0.214167528930703	0.581680282072057
306	rnd-1_family-21#Unknown	0.00118353676981706	0.00408822995325696	22.05471542577	6.92915000694894	6	4.46081902435759	0.461943333796596	0.0149590616993062	0.44698427209729	0.190184505880289	0.44698427209729
307	rnd-3_family-506#LTR/Gypsy	0.00119284968668496	0.00410697758575244	22.0359372503282	2.10069168308319	6	5.69895397521255	0.140046112205546	0.00379829409599215	0.136247818109554	0.17280595034697	0.17280595034697
308	rnd-1_family-193#Unknown	0.00120120926681031	0.00411043489331911	22.0192033743607	4.12384053883743	6	3.17333194028387	0.274922702589162	0.0514317922115431	0.223490910377619	0.223178007525924	0.223490910377619
309	rnd-1_family-74#Unknown	0.00120163139265431	0.00411043489331911	22.0183614110457	2.75255842630153	6	8.02886611752526	0.183503895086769	0.000386524610250812	0.183117370476518	0.198152337445481	0.198152337445481
310	rnd-5_family-1006#Unknown	0.00121198684315349	0.00413248417165559	21.9977969598413	15.1145731402618	6	2.59622147133408	1.00763820935079	0.122631792768867	0.885006416581923	0.261208395344763	0.885006416581923
311	rnd-2_family-3#LTR/Gypsy	0.0012253601678806	0.00416464854485466	21.9714928623926	1.87989953981537	6	7.53884041903362	0.125326635987691	0.000631038096963091	0.124695597890728	0.186137538781259	0.186137538781259
312	rnd-4_family-105#LTR/Gypsy	0.00127282895846973	0.00431211605481573	21.8803461622086	7.6753846944095	6	2.59837051576712	0.511692312960633	0.106978951272458	0.404713361688175	0.260914862559171	0.404713361688175
313	rnd-4_family-345#Unknown	0.00130045417902442	0.00439162960775977	21.828823816477	3.42034379518841	6	4.03145178867574	0.228022919679227	0.0223576200759237	0.205665299603304	0.203429352463822	0.205665299603304
314	rnd-1_family-252#Unknown	0.00133240987407284	0.00448521413023883	21.7705465313197	1.84440432276351	6	4.54297872091574	0.122960288184234	0.0126639159920968	0.110296372192138	0.187722573934921	0.187722573934921
315	rnd-5_family-496#Unknown	0.00133821125555289	0.00449044221307746	21.7601137055742	5.97051676846598	6	3.99535032863026	0.398034451231065	0.034134389529594	0.363900061701471	0.204683515729915	0.363900061701471
316	rnd-5_family-2070#LTR/Gypsy	0.00134785449379811	0.00450848797450824	21.7428696141643	3.13136982428409	6	3.39243685778422	0.208757988285606	0.0437158448769839	0.165042143408622	0.216763603421604	0.216763603421604
317	rnd-1_family-206#Unknown	0.00138540613978395	0.00461947725473703	21.6768522028432	4.60562890837701	6	3.12572516281339	0.307041927225134	0.0577978052851533	0.24924412193998	0.224031589842182	0.24924412193998
318	rnd-1_family-15#LINE/CR1	0.00139745246133596	0.00464499135733366	21.656045308302	1.26167036917184	6	8.87323322895457	0.0841113579447889	0.000184488289638344	0.0839268696551508	0.231183319749497	0.231183319749497
319	rnd-1_family-205#Unknown	0.00140672694157867	0.00466116105720581	21.6401454366233	2.56432525018637	6	3.56041592031056	0.170955016679091	0.0393801441846865	0.131574872494405	0.214290739692199	0.214290739692199
320	rnd-1_family-242#LINE/Rex-Babar	0.00143274714805796	0.00473254292342896	21.5960795035405	6.93604224821281	6	2.51326584400384	0.462402816547521	0.117623111993032	0.344779704554489	0.273266833073039	0.344779704554489
321	rnd-1_family-204#Unknown	0.00144761839575319	0.00476676836233993	21.5712454245315	5.57037329230552	6	4.81455919599128	0.371358219487035	0.0118147263582366	0.359543493128798	0.179408010474467	0.359543493128798
322	rnd-1_family-289#LINE/RTE-BovB	0.00149681155425929	0.00487161452986403	21.4908405735104	6.66160569745576	6	4.94446642052454	0.444107046497051	0.011042363746745	0.433064682750306	0.176216113548332	0.433064682750306
323	rnd-1_family-596#Unknown	0.00148954070459434	0.00487161452986403	21.5025601066181	16.8461371199476	6	2.23782005083962	1.12307580799651	0.149685333228374	0.973390474768132	0.326381582650648	0.973390474768132
324	rnd-4_family-1524#Unknown	0.00149789472299509	0.00487161452986403	21.4890994396303	15.4140865799179	6	1.77090033789808	1.02760577199453	0.21137379050421	0.816231981490319	0.490360286487734	0.816231981490319
325	rnd-5_family-7255#Unknown	0.00149617261368081	0.00487161452986403	21.4918682139579	17.0945261832427	6	2.18351252494117	1.13963507888285	0.217209487545922	0.922425591336928	0.339945809887965	0.922425591336928
326	rnd-1_family-577#LTR/Pao	0.00151522282241184	0.00491285436591816	21.4614118908897	7.1677373300275	6	3.67381373400744	0.477849155335166	0.0447286822402269	0.433120473094939	0.21311944878486	0.433120473094939
327	rnd-5_family-282#Unknown	0.00152651731245049	0.00493433883565799	21.4435315396505	21.7164318845544	6	2.08133425488946	1.44776212563696	0.194307845615202	1.25345428002176	0.369020108104784	1.25345428002176
328	rnd-3_family-339#LINE/CR1	0.0015474276279396	0.00498667988637852	21.4107676800998	4.23367601284581	6	5.11920086197223	0.282245067523054	0.00651689424083314	0.275728173282221	0.17369684451467	0.275728173282221
329	rnd-1_family-468#Unknown	0.00157126896698143	0.00504811944711054	21.3739361463689	4.42312264031922	6	6.84570856852727	0.294874842687948	0.00190242765178589	0.292972415036162	0.176650809674766	0.292972415036162
330	rnd-1_family-144#LINE/CR1	0.0015994353640447	0.00512303993877347	21.3311217272137	7.52778877784026	6	5.27556017240974	0.501852585189351	0.00671524633435839	0.495137338854992	0.172724374029425	0.495137338854992
331	rnd-4_family-464#Unknown	0.00162234399403007	0.00516511325810177	21.2968403146571	7.12214356005856	6	2.63294394572705	0.47480957067057	0.143708770758219	0.331100799912351	0.256312925641889	0.331100799912351
332	rnd-5_family-1739#LTR/Gypsy	0.00162160863325625	0.00516511325810177	21.2979333560055	1.85265658349326	6	4.14209203660823	0.123510438899551	0.0203647953387257	0.103145643560825	0.199594595339125	0.199594595339125
333	rnd-3_family-610#Unknown	0.00162772384164969	0.00516667898085203	21.288858425336	2.24307367673044	6	4.33411249064199	0.149538245115363	0.0175232495140276	0.132014995601335	0.193575524002428	0.193575524002428
334	rnd-1_family-223#LINE/CR1	0.00164445221970478	0.00517317260782129	21.2642031205555	1.82334952279273	6	5.6045041929398	0.121556634852849	0.00446604288018117	0.117090591972668	0.172547618892279	0.172547618892279
335	rnd-1_family-285#Unknown	0.00164111690061516	0.00517317260782129	21.2690992593042	3.32586660611315	6	5.88979446303018	0.221724440407543	0.00329198020114463	0.218432460206398	0.173522454060102	0.218432460206398
336	rnd-3_family-161#Unknown	0.00163880523993451	0.00517317260782129	21.2724984201472	3.09386809751754	6	4.02761243427683	0.206257873167836	0.0239750885784094	0.182282784589427	0.203563116322268	0.203563116322268
337	rnd-1_family-536#LINE/RTE-BovB	0.00167200552541638	0.00524424284974811	21.2241237179159	14.8267141062285	6	2.64564065242939	0.988447607081903	0.145194557186862	0.843253049895041	0.254677864072197	0.843253049895041
338	rnd-5_family-447#Unknown	0.00172215786489165	0.00538556468399549	21.1528032954262	4.20042708249673	6	5.34921921862504	0.280028472166449	0.00642070560264757	0.273607766563801	0.172494713012723	0.273607766563801
339	rnd-5_family-1157#LTR/Gypsy	0.00175658976760545	0.00547703653203234	21.1050059501732	5.7969350555777	6	4.40473801447424	0.386462337038513	0.0155870184138851	0.370875318624628	0.191732353643927	0.370875318624628
340	rnd-5_family-1160#Unknown	0.00183512113447552	0.00570506776217829	20.9993344582099	8.28361599084105	6	2.63997122409705	0.55224106605607	0.133083464933312	0.419157601122758	0.255404423619901	0.419157601122758
341	rnd-1_family-407#Unknown	0.00187697968776285	0.00581808659813881	20.9448038895536	20.2497096251475	6	1.53936168062197	1.3499806416765	0.229324625997663	1.12065601567884	0.622905761322903	1.12065601567884
342	rnd-4_family-169#LTR/Gypsy	0.00189475656010507	0.00585601661997385	20.9220044023947	2.70539713153018	6	5.49513149387734	0.180359808768679	0.00468534674656111	0.175674462022118	0.172387581156891	0.175674462022118
343	rnd-1_family-37#LINE/Penelope	0.00193378683681664	0.00595922066039415	20.8726720290252	1.22091262207439	6	6.88706364975944	0.0813941748049596	0.00117612971543304	0.0802180450895266	0.176986989183631	0.176986989183631
344	rnd-1_family-321#LINE/RTE-BovB	0.00194990021863947	0.00599140852064512	20.8525889618415	4.38992653166109	6	3.11944498484628	0.292661768777406	0.0603167904751345	0.232344978302271	0.224137484760797	0.232344978302271
345	rnd-1_family-0#LINE/CR1	0.00197360196200574	0.00604665876475382	20.8233411201011	2.11837779543943	6	8.34056353328256	0.141225186362629	0.00034359207764648	0.140881594284982	0.208375928629378	0.208375928629378
346	rnd-1_family-4#LINE/RTE-BovB	0.00199842516123157	0.00610501559370453	20.7930754181552	0.637707595006533	6	8.79490984384524	0.0425138396671021	0.000204752328001481	0.0423090873391007	0.227369264209398	0.227369264209398
347	rnd-1_family-389#LTR/Gypsy	0.00201932094737219	0.00610723671985998	20.7678818669828	12.8416798596548	6	1.72852073751365	0.856111990643652	0.28215154755746	0.573960443086192	0.511535428584312	0.573960443086192
348	rnd-3_family-636#Unknown	0.00202226381452317	0.00610723671985998	20.7643542192871	1.81571036741953	6	4.02297930022574	0.121047357827969	0.0225513514186334	0.0984960064093355	0.20372444880171	0.20372444880171
349	rnd-4_family-592#Unknown	0.00201295263696602	0.00610723671985998	20.7755328738661	2.54585609378407	6	4.00491856953666	0.169723739585605	0.0246655285140271	0.145058211071578	0.204352091307845	0.204352091307845
350	rnd-5_family-488#Unknown	0.00201104305946287	0.00610723671985998	20.7778316892431	10.9608479642424	6	4.56633797463893	0.730723197616159	0.0144220263102894	0.71630117130587	0.186995704344388	0.71630117130587
351	rnd-1_family-543#Unknown	0.00202971830094155	0.00611228559571288	20.755440857299	2.35019939416484	6	6.51183836853176	0.156679959610989	0.00155557912488417	0.155124380486105	0.17496349484284	0.17496349484284
352	rnd-4_family-128#LTR/Pao	0.00209919765107888	0.00630355658292719	20.6738706442746	1.68238872098869	6	4.84142458882014	0.112159248065912	0.0098338526444149	0.102325395421497	0.178678646766205	0.178678646766205
353	rnd-1_family-98#Unknown	0.00213984282078761	0.00640740470700426	20.6273675813596	4.63048629113308	6	2.81057516748051	0.308699086075538	0.0821415338712623	0.226557552204276	0.236148767543348	0.236148767543348
354	rnd-1_family-127#LINE/L2	0.00216741297072361	0.00647162573461824	20.5963129010378	3.49587827837802	6	9.22860353808948	0.233058551891867	0.000130783665842714	0.232927768226025	0.250712402724321	0.250712402724321
355	rnd-5_family-2685#Unknown	0.00221238746132566	0.00658730576513019	20.5464734764738	5.01821413962996	6	4.1011376541841	0.334547609308664	0.0245985858798479	0.309949023428816	0.201002954863046	0.309949023428816
356	rnd-1_family-439#Unknown	0.00222653436827517	0.00661080569456982	20.5310008716723	4.53520519060657	6	3.35479314056667	0.302347012707104	0.0928557040247406	0.209491308682364	0.217721648337559	0.217721648337559
357	rnd-1_family-372#LINE/Rex-Babar	0.00224063690065001	0.00663404258819906	20.5156721342794	4.46054301784203	6	4.45117572525837	0.297369534522802	0.0145669631861608	0.282802571336641	0.19045991713533	0.282802571336641
358	rnd-1_family-291#LINE/Penelope	0.0022532279960442	0.00665268712798524	20.5020657148819	3.18802581440865	6	3.9484348886805	0.21253505429391	0.0244397405762561	0.188095313717654	0.206291171046617	0.206291171046617
359	rnd-4_family-454#Unknown	0.0022676326634568	0.00667656747987142	20.4865903123433	3.84598042293592	6	6.32662509706143	0.256398694862395	0.0021861954628679	0.254212499399527	0.174790463400872	0.254212499399527
360	rnd-5_family-217#LINE/CR1	0.00227516687088321	0.00668014272923209	20.4785342894243	4.91664704911978	6	3.05348736014542	0.327776469941319	0.0819297474469284	0.24584672249439	0.22529332843502	0.24584672249439
361	rnd-1_family-9#Unknown	0.0022893663442598	0.0067032139221125	20.4634219811512	3.92152604399161	6	6.51225841443787	0.261435069599441	0.0019256995261187	0.259509370073322	0.174964478906511	0.259509370073322
362	rnd-4_family-84#DNA/TcMar-Tc1	0.00233520985397049	0.00681855473935582	20.4152490557365	17.4081170324427	6	1.50797219707357	1.16054113549618	0.245109986204949	0.915431149291232	0.644358450590162	0.915431149291232
363	rnd-1_family-112#LINE/Penelope	0.00237570529201557	0.00691768731035939	20.3734584293579	1.47776569924804	6	7.10215360324961	0.098517713283203	0.000976239385175759	0.0975414738980271	0.179195976708332	0.179195976708332
364	rnd-1_family-84#Unknown	0.00238707398089994	0.00693169559838253	20.3618512156808	18.3608087119103	6	1.30951985854804	1.22405391412736	0.239174017433438	0.984879896693918	0.803283769345515	0.984879896693918
365	rnd-1_family-417#LINE/L2	0.0024141783450377	0.0069911959197393	20.3343945931332	6.32670894170221	6	2.88956451572095	0.421780596113481	0.0725374109483576	0.349243185165123	0.230710304487808	0.349243185165123
366	rnd-4_family-93#LTR/Gypsy	0.00243941842913251	0.00704498710271328	20.3090959123177	10.1636641301781	6	2.10845609242429	0.677577608678538	0.220979898374386	0.456597710304152	0.360835184486969	0.456597710304152
367	rnd-4_family-594#LINE/CR1	0.00249780462806599	0.00719394956911648	20.2515404653993	13.2911365686937	6	2.8130285484735	0.886075771246248	0.144034325652604	0.742041445593645	0.235939611657139	0.742041445593645
368	rnd-5_family-420#LINE/Penelope	0.00253709583863235	0.00728725625389781	20.2135433115024	10.3217118684916	6	3.06062744483894	0.688114124566105	0.0661198872799874	0.621994237286118	0.225157698907411	0.621994237286118
369	rnd-1_family-340#Unknown	0.00261890482364668	0.00750184931868438	20.13623900436	3.8602228942276	6	3.09877209702784	0.257348192948507	0.0621534409750783	0.195194751973428	0.224485044890252	0.224485044890252
370	rnd-1_family-145#LINE/CR1	0.00264056718520004	0.00754345814799039	20.1161642534874	2.54552991658767	6	4.72538351554243	0.169701994439178	0.0112736127784432	0.158428381660735	0.182013768365539	0.182013768365539
371	rnd-1_family-330#LINE/CR1	0.00269885035218446	0.00766850758671768	20.0629404987413	3.42979125973858	6	3.99829497403693	0.228652750649239	0.0242297427778178	0.204423007871421	0.204581615247304	0.204581615247304
372	rnd-1_family-53#Unknown	0.00269688076892937	0.00766850758671768	20.0647207121627	3.92044469445972	6	5.31852017123541	0.261362979630648	0.00666940356045368	0.254693576070194	0.172574503164113	0.254693576070194
373	rnd-1_family-349#Unknown	0.00273126628863917	0.00769852924557762	20.0338220505252	1.40492322938476	6	5.17046250494854	0.0936615486256509	0.00635424076087617	0.0873073078647746	0.173298500143032	0.173298500143032
374	rnd-1_family-94#LINE/RTE-BovB	0.00272022679195217	0.00769852924557762	20.0437005040852	2.57204669057143	6	4.16982367566304	0.171469779371429	0.0250981466093349	0.146371632762094	0.198656506329033	0.198656506329033
375	rnd-5_family-1615#Unknown	0.00272400493210038	0.00769852924557762	20.0403153201045	33.4870409098675	6	1.49146538025046	2.23246939399117	0.15447099540496	2.07799839858621	0.65601361663339	2.07799839858621
376	rnd-1_family-146#Unknown	0.0027512293353749	0.00772212551210426	20.0160571053631	5.74029636635795	6	3.62712604329197	0.382686424423863	0.0380151335984283	0.344671290825435	0.213635627626283	0.344671290825435
377	rnd-1_family-293#LINE/Rex-Babar	0.00275424911831912	0.00772212551210426	20.0133807874794	2.39792246450297	6	5.44594824200287	0.159861497633531	0.00861389821763878	0.151247599415892	0.172377613703326	0.172377613703326
378	rnd-1_family-130#Unknown	0.00281093249346375	0.00781883064629259	19.9636688960982	3.93120267631021	6	3.10061909096604	0.262080178420681	0.0784093305286248	0.183670847892056	0.224453844798538	0.224453844798538
379	rnd-1_family-213#Unknown	0.00280387390261303	0.00781883064629259	19.9698057473569	1.88357895091163	6	4.14500644462306	0.125571930060775	0.0190955407803044	0.106476389280471	0.199495321021624	0.199495321021624
380	rnd-1_family-236#Unknown	0.00281067993793697	0.00781883064629259	19.9638882123442	7.61734112483694	6	3.59299825533389	0.507822741655796	0.0728218425821153	0.435000899073681	0.213972819768061	0.435000899073681
381	rnd-4_family-1117#Unknown	0.00282510672474053	0.00783763204212794	19.951390884192	10.6082667986136	6	3.88740687515213	0.707217786574239	0.0258770219684847	0.681340764605754	0.208313350855895	0.681340764605754
382	rnd-1_family-595#Unknown	0.00286494270974648	0.00792734147696867	19.9172033298221	2.49423327636692	6	4.61417374030053	0.166282218424461	0.0137058899843274	0.152576328440134	0.185489592579844	0.185489592579844
383	rnd-1_family-102#LTR/Pao	0.00289802828656159	0.00799795273863081	19.8891598147809	1.84879021730158	6	7.62551482218736	0.123252681153439	0.000531536861961511	0.122721144291477	0.187924472763363	0.187924472763363
384	rnd-1_family-471#Unknown	0.00293077587207421	0.00804631193969464	19.8617087229456	3.89683654177343	6	5.53281880214353	0.259789102784896	0.00442608488167356	0.255363017903222	0.172422836561743	0.255363017903222
385	rnd-1_family-76#Unknown	0.00292362181689214	0.00804631193969464	19.8676800653184	3.18608303829713	6	4.86095989693241	0.212405535886475	0.0101801555465932	0.202225380339882	0.178168519938956	0.202225380339882
386	rnd-1_family-378#LTR/Gypsy	0.00297617101945574	0.00814977400923501	19.8241465279004	3.87894965988465	6	3.83816883889372	0.25859664399231	0.0294956187299491	0.229101025262361	0.209858961821153	0.229101025262361
387	rnd-2_family-12#LTR/Pao	0.00299613713383484	0.00818324793401401	19.8078022366852	3.01978798568332	6	8.35221953992563	0.201319199045555	0.000276757116839425	0.201042441928715	0.20880038483878	0.20880038483878
388	rnd-1_family-47#LINE/CR1	0.00302679390871128	0.00824567309666966	19.7829122170756	0.573333105131428	6	8.84753924374988	0.0382222070087618	0.000169943310713921	0.0380522636980479	0.229913534030616	0.229913534030616
389	rnd-1_family-411#Unknown	0.00305661095092914	0.00830549556589229	19.7589387491108	1.34985410599084	6	4.50073184085433	0.0899902737327226	0.0133331434843704	0.0766571302483522	0.189011113726338	0.189011113726338
390	rnd-1_family-553#Unknown	0.00306906964807733	0.00831796568722498	19.7489892183825	10.3967602080449	6	2.16214581591162	0.693117347202993	0.231277797430067	0.461839549772927	0.345628528380819	0.461839549772927
391	rnd-4_family-908#Unknown	0.00313158977739201	0.00846570433427968	19.6996479375309	3.62218377737712	6	4.62299843603693	0.241478918491808	0.0120228547935916	0.229456063698216	0.185210632021127	0.229456063698216
392	rnd-5_family-4972#LTR/Gypsy	0.00320559101340722	0.0086436471968659	19.6424723311925	3.74866375092133	6	4.32655448962617	0.249910916728089	0.0164042073909238	0.233506709337165	0.193785042217523	0.233506709337165
393	rnd-4_family-571#LTR/Gypsy	0.00322947450753413	0.00868588945156125	19.624293682267	1.828754937433	6	5.19894446541768	0.121916995828867	0.00662803171829505	0.115288964110572	0.173111956807021	0.173111956807021
394	rnd-1_family-481#Unknown	0.00341299267661926	0.00915617578473745	19.4888318774179	7.44010550431134	6	2.50519950380421	0.496007033620756	0.11295107715772	0.383055956463036	0.274520008921476	0.383055956463036
395	rnd-4_family-280#Unknown	0.00342376082992223	0.00916181062589315	19.4811056262042	3.54831459894984	6	4.48309488364155	0.236554306596656	0.0162505859821332	0.220303720614523	0.189535787800569	0.220303720614523
396	rnd-2_family-269#Unknown	0.00349604807042886	0.00930811791043653	19.4298438823099	0.913383422994095	6	8.30392444703643	0.0608922281996063	0.000284550637625875	0.0606076775619804	0.207062073280854	0.207062073280854
397	rnd-5_family-5#Unknown	0.00349271058257804	0.00930811791043653	19.4321877879661	2.29995791237345	6	3.86298160454025	0.153330527491563	0.0262433161768225	0.127087211314741	0.209091445787164	0.209091445787164
398	rnd-4_family-393#LINE/Rex-Babar	0.0035281822650182	0.00937007199528704	19.4073870621526	8.1740811965051	6	2.66237931162441	0.544938746433673	0.138133687586064	0.406805058847609	0.252565372328772	0.406805058847609
399	rnd-4_family-167#LINE/Penelope	0.00359970611754659	0.00953606357455325	19.3581101087773	3.11654343433	6	4.543106638068	0.207769562288667	0.0132050660826717	0.194564496205995	0.187718616739255	0.194564496205995
400	rnd-5_family-916#LTR/Gypsy	0.00360933612238232	0.00953767070339529	19.351548422622	3.89517923223269	6	4.8790351703687	0.259678615482179	0.00919291467124292	0.250485700810936	0.177713117797099	0.250485700810936
401	rnd-4_family-807#LTR/Gypsy	0.0036185342854459	0.00953813152048958	19.3452968908212	8.12047256523137	6	2.62884724158809	0.541364837682091	0.137778987058105	0.403585850623986	0.256846655157303	0.403585850623986
402	rnd-5_family-1459#LINE/RTE-BovB	0.00365107330180537	0.00959996139305543	19.3233053196392	8.10080096623096	6	2.90378114384277	0.540053397748731	0.107416212664424	0.432637185084307	0.229980398345384	0.432637185084307
403	rnd-1_family-374#LTR/Gypsy	0.00370784619381441	0.00972504572422292	19.2853884486756	3.20596865342692	6	3.47278044035753	0.213731243561795	0.0490206711546249	0.16471057240717	0.215309975056415	0.215309975056415
404	rnd-4_family-755#DNA/CMC-EnSpm	0.00379198991805641	0.00992112213709314	19.2302189803926	1.83969560238296	6	7.67150137096063	0.122646373492197	0.000565816060650093	0.122080557431547	0.188929836532903	0.188929836532903
405	rnd-4_family-805#LTR/Gypsy	0.00382108633718122	0.00994800063645456	19.2114187758555	10.4877066699883	6	2.06994188703813	0.69918044466589	0.201899214439991	0.497281230225899	0.372560330949737	0.497281230225899
406	rnd-5_family-252#Unknown	0.0038148730408889	0.00994800063645456	19.2154216674661	10.4585520151607	6	2.50131185446671	0.697236801010716	0.143136141793068	0.554100659217648	0.275129426770702	0.554100659217648
407	rnd-3_family-114#LTR/Gypsy	0.00386316007955787	0.0100328260542817	19.1844785599108	3.75737045493997	6	3.26153632902858	0.250491363662665	0.0489951414592184	0.201496222203446	0.220953212703035	0.220953212703035
408	rnd-5_family-598#Unknown	0.00392252387406333	0.0101620287619729	19.1469493272306	5.52435623567332	6	3.49858032485923	0.368290415711555	0.0534742720349477	0.314816143676607	0.214967968578494	0.314816143676607
409	rnd-1_family-169#LINE/RTE-BovB	0.00401795095801458	0.0103584735673693	19.0877648635821	1.41984740832836	6	6.60154275275851	0.0946564938885576	0.00303444475501001	0.0916220491335476	0.175238504041035	0.175238504041035
410	rnd-5_family-2076#LTR/Gypsy	0.00400908401386884	0.0103584735673693	19.09320620766	15.8212462832801	6	3.2987552025401	1.05474975221867	0.0791357854154339	0.975613966803237	0.219584758696816	0.975613966803237
411	rnd-1_family-140#Unknown	0.00405964253441877	0.0104404918707558	19.062335838789	7.64145960366213	6	3.28925856688506	0.509430640244142	0.0703487964009946	0.439081843843147	0.219958259595618	0.439081843843147
412	rnd-1_family-461#LINE/RTE-BovB	0.00411914052603897	0.0105677949903476	19.0264829031086	2.79148100646563	6	4.39736631840748	0.186098733764375	0.016184940535052	0.169913793229324	0.191925160274131	0.191925160274131
413	rnd-4_family-1131#Unknown	0.00419917904660429	0.0107470514582584	18.9790394108106	2.97400825146784	6	5.87012803641221	0.198267216764522	0.00345011514126957	0.194817101623253	0.173442651457278	0.194817101623253
414	rnd-5_family-1849#Unknown	0.00422803620658744	0.0107947687689926	18.9621496626475	14.0862772035752	6	1.45051034674843	0.939085146905016	0.22712354366612	0.711961603238896	0.686085697113864	0.711961603238896
415	rnd-5_family-1620#Unknown	0.00425186115768459	0.0108294391413798	18.9482895271669	1.92188767075077	6	4.74385863620826	0.128125844716718	0.00976720542961655	0.118358639287101	0.181454849368001	0.181454849368001
416	rnd-1_family-116#Unknown	0.00432414513601389	0.0109607228027978	18.9066961671762	1.49630957409822	6	5.26600309320959	0.0997539716065478	0.00913121029179817	0.0906227613147497	0.172764068029026	0.172764068029026
417	rnd-4_family-2366#Unknown	0.00432383623365828	0.0109607228027978	18.9068724710736	11.7237721164921	6	3.37523520748154	0.781584807766143	0.0964386074710373	0.685146200295105	0.217175399098688	0.685146200295105
418	rnd-1_family-521#LTR/Gypsy	0.00438596453660181	0.0110908241990146	18.8716574649949	4.94992652704032	6	3.5153812456108	0.329995101802688	0.0401404944529507	0.289854607349737	0.214767740406349	0.289854607349737
419	rnd-1_family-567#LTR/Gypsy	0.00439701978658991	0.0110922432325192	18.8654421244409	2.21318134355505	6	4.09228176808238	0.14754542290367	0.0191817376129459	0.128363685290724	0.201310049962007	0.201310049962007
420	rnd-4_family-427#Unknown	0.00441586803675532	0.0111132678925009	18.8548804712517	4.17121277601028	6	3.0708062077625	0.278080851734019	0.0699582149659506	0.208122636768068	0.224970852960189	0.224970852960189
421	rnd-1_family-12#LINE/RTE-BovB	0.00449269419552609	0.0112797571607389	18.8122796105935	0.900570912904668	6	7.50731621715568	0.0600380608603112	0.000667811823408508	0.0593702490369027	0.185522163287495	0.185522163287495
422	rnd-5_family-1601#Unknown	0.00450722691813321	0.0112894285603479	18.8043008306362	1.58226060707883	6	3.91790429644981	0.105484040471922	0.0229704599964646	0.0825135804754573	0.207315001775827	0.207315001775827
423	rnd-1_family-586#Unknown	0.004606118170475	0.0115098508420616	18.7506626853758	7.18244806314596	6	2.37643301810912	0.478829870876398	0.125479294686812	0.353350576189586	0.296768302113438	0.353350576189586
424	rnd-4_family-888#LTR/Gypsy	0.00464800249161596	0.0115871194189577	18.7282816546393	2.05184768519108	6	4.99072953384596	0.136789845679405	0.00811414336435708	0.128675702315048	0.175322349378341	0.175322349378341
425	rnd-1_family-27#LINE/RTE-BovB	0.00480635829436175	0.01193087786766	18.6453997703231	0.852317176495757	6	7.96494590504355	0.0568211450997171	0.000525584624272209	0.0562955604754449	0.196313752698783	0.196313752698783
426	rnd-4_family-1493#LTR/Gypsy	0.00480847111790269	0.01193087786766	18.6443119825905	6.05562567958756	6	3.3946856467062	0.403708378639171	0.0427927799204902	0.36091559871868	0.216712793159002	0.36091559871868
427	rnd-1_family-154#Unknown	0.00489386306461887	0.0120466643588607	18.6007322960928	5.73151512172791	6	3.92300602352528	0.382101008115194	0.0236437782056695	0.358457229909525	0.207145459344569	0.358457229909525
428	rnd-1_family-413#LINE/CR1	0.00488638556388385	0.0120466643588607	18.6045187853678	6.44652484635095	6	3.78885803367142	0.429768323090063	0.0308821456240703	0.398886177465993	0.211172968187612	0.398886177465993
429	rnd-4_family-2247#Unknown	0.00488887878841854	0.0120466643588607	18.6032556300556	9.52792869575141	6	1.90652625976947	0.635195246383428	0.242610085616728	0.3925851607667	0.430564957363121	0.430564957363121
430	rnd-5_family-8845#tRNA	0.00490072438439935	0.0120466643588607	18.5972627749645	12.8028862053011	6	1.57719254028676	0.85352574702007	0.275630723368573	0.577895023651497	0.59824581202393	0.59824581202393
431	rnd-1_family-348#Unknown	0.0049278009588574	0.0120851174327431	18.5836170502908	15.3718497542682	6	1.69900426735424	1.02478998361788	0.242770921230705	0.782019062387172	0.527046343166473	0.782019062387172
432	rnd-5_family-2982#Unknown	0.00499299197528385	0.0122166493469329	18.551059488592	3.92448269546811	6	2.94033765114182	0.261632179697874	0.0906383968256147	0.170993782872259	0.228385166475926	0.228385166475926
433	rnd-5_family-3742#Unknown	0.00504554446435231	0.012304467023535	18.5251131567453	3.49062056164293	6	3.45667960552052	0.232708037442862	0.0429229916062224	0.18978504583664	0.215549140347913	0.215549140347913
434	rnd-5_family-673#Unknown	0.00505216526794153	0.012304467023535	18.5218629615481	18.3635780817894	6	2.0144026769373	1.22423853878596	0.181178449043615	1.04306008974234	0.390718326229158	1.04306008974234
435	rnd-3_family-266#LINE/L2	0.00512270054611359	0.0124475735109013	18.4874913597239	17.251117489647	6	2.22179851497202	1.1500744993098	0.142831250450964	1.00724324885883	0.330256860879595	1.00724324885883
436	rnd-1_family-95#LINE	0.00515240487591335	0.0124910365913771	18.4731539344378	2.03667022880609	6	4.55754303229837	0.135778015253739	0.0387914667220749	0.0969865485316644	0.18727030740701	0.18727030740701
437	rnd-1_family-563#DNA/CMC-EnSpm	0.00522654677476291	0.0126417847618407	18.4377151776545	2.77502362917444	6	4.5454794626279	0.185001575278296	0.0193263798219129	0.165675195456383	0.187645160996581	0.187645160996581
438	rnd-4_family-3040#DNA/hAT-Ac	0.00530157395131804	0.01276483750921	18.4023469369664	3.61435321714012	6	8.81558848938915	0.240956881142675	0.000196073268683125	0.240760807873992	0.228359918884591	0.240760807873992
439	rnd-5_family-438#LINE/R2	0.00529936724652736	0.01276483750921	18.4033802322736	29.5726468154694	6	6.15698566939831	1.97150978769796	0.00477717916301324	1.96673260853495	0.174502433357969	1.96673260853495
440	rnd-1_family-392#Unknown	0.00534567751514119	0.0128417753034187	18.3817824597504	4.50340500370578	6	4.67334376701159	0.300227000247052	0.0111438940927609	0.289083106154291	0.183624033620168	0.289083106154291
441	rnd-1_family-549#Unknown	0.00538021353066314	0.012895432430637	18.3657938197264	4.11253619968379	6	4.74220220543034	0.274169079978919	0.0103380127088095	0.26383106727011	0.181504621940874	0.26383106727011
442	rnd-1_family-192#Unknown	0.00554097891057511	0.013250712010131	18.2926545542069	8.0821520192465	6	5.14084310243494	0.538810134616434	0.0121092679047612	0.526700866711672	0.173518576618695	0.526700866711672
443	rnd-4_family-604#DNA/TcMar-Tc2	0.00558751599050885	0.01333183837916	18.2718671307105	3.20211118574767	6	3.70187114983336	0.213474079049845	0.0331363880591872	0.180337690990658	0.212753300300351	0.212753300300351
444	rnd-1_family-415#Unknown	0.00570346317213314	0.0135654320245524	18.2207974869879	1.88495513510161	6	4.58271113204155	0.12566367567344	0.0113676342550769	0.114296041418363	0.186482101820361	0.186482101820361
445	rnd-1_family-82#LINE/Penelope	0.00571108538403576	0.0135654320245524	18.2174756323351	0.935131081172681	6	6.88699847495749	0.0623420720781787	0.00124580082399571	0.061096271254183	0.176986437085542	0.176986437085542
446	rnd-1_family-311#DNA/MULE-MuDR	0.00572709741072146	0.0135729640428982	18.210511384118	1.60426636059691	6	6.48823003495826	0.106951090706461	0.00185253850605258	0.105098552200408	0.174912774369357	0.174912774369357
447	rnd-5_family-3234#LTR/Gypsy	0.0057739744300761	0.0136534473659741	18.1902308787923	3.71419000687006	6	3.52272951951164	0.247612667124671	0.0389702290997762	0.208642438024895	0.214684730262878	0.214684730262878
448	rnd-1_family-109#LTR/Pao	0.00590534795389667	0.013932930328725	18.1342345184534	8.44823172998984	6	6.51508881890432	0.563215448665989	0.00184962538713921	0.56136582327885	0.174971184271249	0.56136582327885
449	rnd-4_family-855#Unknown	0.00595335095792991	0.014014904148178	18.114074914458	10.932185896616	6	1.6983784711437	0.728812393107731	0.287425592827901	0.44138680027983	0.527382186965953	0.527382186965953
450	rnd-1_family-166#DNA/hAT-Ac	0.00607644807255995	0.0142729013615464	18.0630904626217	3.74031072842802	6	6.13973398052223	0.249354048561868	0.00401476830066168	0.245339280261206	0.174453028415077	0.245339280261206
451	rnd-1_family-184#Unknown	0.00619890344491211	0.0145057202112873	18.0133563645509	1.04935257276685	6	4.76938179928523	0.069956838184457	0.0103009985754676	0.0596558396089893	0.180697394888695	0.180697394888695
452	rnd-3_family-453#Unknown	0.00620301375165738	0.0145057202112873	18.0117035810743	2.21480080381652	6	3.57748916553403	0.147653386921101	0.0391731007171734	0.108480286203928	0.214123158435265	0.214123158435265
453	rnd-5_family-710#Unknown	0.00623860435250721	0.0145567434891835	17.9974366035685	2.8864571524971	6	3.37153989414815	0.19243047683314	0.042762950344178	0.149667526488962	0.217269414882729	0.217269414882729
454	rnd-5_family-573#LTR/Gypsy	0.00626950630846323	0.0145966259208054	17.9851130100702	15.175199064164	6	1.53121645506287	1.01167993761093	0.301043018140249	0.710636919470685	0.628384445684318	0.710636919470685
455	rnd-1_family-226#LINE/CR1	0.00641313852874548	0.0148624890134038	17.9285953317271	22.6062049341441	6	1.7248959355712	1.50708032894294	0.344878895626613	1.16220143331632	0.51340587736005	1.16220143331632
456	rnd-1_family-355#LINE/CR1	0.00642588219406392	0.0148624890134038	17.9236402730099	4.46833556555955	6	3.03337732600857	0.29788903770397	0.0654194203494858	0.232469617354484	0.225700589829006	0.232469617354484
457	rnd-5_family-876#Unknown	0.00642207321039405	0.0148624890134038	17.9251203029946	9.89209183143945	6	2.79913682261585	0.65947278876263	0.157786726496104	0.501686062266526	0.237162339055789	0.501686062266526
458	rnd-5_family-150#Unknown	0.00648410586949656	0.0149644102708687	17.9011219642362	9.23841096079736	6	1.99986121855991	0.615894064053157	0.220585856756894	0.395308207296263	0.395727145553922	0.395727145553922
459	rnd-4_family-1676#LTR/Gypsy	0.00657286367266535	0.0151362024008873	17.8671688230328	4.27561450429156	6	4.09268323888279	0.285040966952771	0.020170207905407	0.264870759047364	0.20129611371867	0.264870759047364
460	rnd-1_family-100#Unknown	0.00660787892730609	0.0151508200133678	17.8538963035727	1.1270704889081	6	4.62573572593404	0.0751380325938731	0.011948763637396	0.0631892689564772	0.185124100424706	0.185124100424706
461	rnd-4_family-1929#Unknown	0.00660367258339407	0.0151508200133678	17.8554871090753	5.62032482185604	6	3.41045276519957	0.374688321457069	0.0420072708319941	0.332681050625075	0.216374994984495	0.332681050625075
462	rnd-5_family-680#LINE/CR1	0.00667497575499621	0.015271535439461	17.8286526572697	12.3362653026889	6	2.45673275513692	0.822417686845926	0.0834476412533382	0.738970045592587	0.282380091969386	0.738970045592587
463	rnd-1_family-118#Unknown	0.00683596274246212	0.0155724409887553	17.7690739557467	1.28002281400296	6	4.9205194415331	0.0853348542668641	0.00907326978595473	0.0762615844809094	0.17673455502966	0.17673455502966
464	rnd-1_family-335#LINE/L1-DRE	0.00682797552001588	0.0155724409887553	17.7719976874581	3.50763444754693	6	2.78050153297274	0.233842296503129	0.0818465401081553	0.151995756394973	0.238955029815474	0.238955029815474
465	rnd-1_family-397#Unknown	0.00694850850243762	0.0157947816926378	17.7282246767669	2.6494305774329	6	3.30806595407275	0.176628705162194	0.0438522640898657	0.132776441072328	0.219234463683843	0.219234463683843
466	rnd-1_family-34#LINE/Penelope	0.0069891245598687	0.015853014291376	17.7136400396533	0.631043991972491	6	6.63902654191441	0.0420695994648329	0.00133737625526379	0.040732223209569	0.175392087411544	0.175392087411544
467	rnd-1_family-554#LTR/Gypsy	0.00704214374962494	0.015939070542513	17.6947246738634	4.035628630945	6	2.75825547078736	0.269041908729666	0.0779974909312078	0.191044417798459	0.241327582173222	0.241327582173222
468	rnd-1_family-451#LTR/Gypsy	0.00710459559483653	0.0159844611828798	17.6726202220777	2.67321368758569	6	2.96523655866487	0.178214245839046	0.0787119507522086	0.0995022950868377	0.227500064565172	0.227500064565172
469	rnd-5_family-2779#Unknown	0.00708288200629694	0.0159844611828798	17.6802841966398	6.63205258534547	6	2.27955500210613	0.442136839023031	0.211458431192032	0.230678407830999	0.31675404334341	0.31675404334341
470	rnd-5_family-3307#LTR/Gypsy	0.00710756552124265	0.0159844611828798	17.6715737284324	3.29951293874112	6	3.39861531502167	0.219967529249408	0.0419082096266182	0.17805931962279	0.216625615426553	0.216625615426553
471	rnd-5_family-3016#LINE/CR1	0.00713220470668246	0.016005818205867	17.662908075533	16.6670244504809	6	2.04986738017121	1.11113496336539	0.194235953800963	0.916899009564429	0.378949153342802	0.916899009564429
472	rnd-4_family-349#Unknown	0.00718931071220486	0.0160997911500011	17.642934733692	2.11742269051731	6	3.82402336691648	0.141161512701154	0.0270738341780974	0.114087678523057	0.210273275622074	0.210273275622074
473	rnd-5_family-1953#LTR/Gypsy	0.00726677078177423	0.0162388514087428	17.6160865395342	7.14188182870009	6	2.09809216579471	0.476125455246673	0.23258667690818	0.243538778338493	0.363922845034095	0.363922845034095
474	rnd-1_family-111#LINE/Penelope	0.00729731646845886	0.0162727078210148	17.6055753167425	0.735519270298276	6	6.16089457779238	0.0490346180198854	0.0024665025185063	0.0465681155013788	0.174513206549885	0.174513206549885
475	rnd-1_family-239#LINE/CR1	0.00735380569180115	0.0163641528762817	17.5862483023789	7.27126682529373	6	3.15104989858299	0.484751121686249	0.0638494684356853	0.420901653250563	0.223592994800662	0.420901653250563
476	rnd-1_family-26#Unknown	0.00738583344834591	0.0163771866650489	17.5753542025215	0.719287113951349	6	7.5637336184377	0.0479524742634232	0.000631762587057682	0.0473207116763656	0.186636433185003	0.186636433185003
477	rnd-1_family-587#Unknown	0.00739065093588298	0.0163771866650489	17.5737195140961	3.22720390614573	6	3.15156723342545	0.215146927076382	0.0570275101598409	0.158119416916541	0.223583738397682	0.223583738397682
478	rnd-4_family-225#LINE/CR1	0.00752374001277981	0.0166372242542014	17.5289624193626	22.8387595201243	6	1.10603964362008	1.52258396800829	0.235684474634693	1.28689949337359	1.01628805204887	1.28689949337359
479	rnd-1_family-83#LINE/Penelope	0.00764667903138318	0.0168737781548477	17.4882945351868	1.16526730775498	6	5.31596397274904	0.0776844871836656	0.00648725852965778	0.0711972286540075	0.172582149607509	0.172582149607509
480	rnd-5_family-3273#Unknown	0.00770305854276284	0.016962776832709	17.4698555742604	11.1335516645818	6	1.83197956656318	0.74223677763879	0.221960262157949	0.520276515480841	0.461991888914753	0.520276515480841
481	rnd-1_family-45#Unknown	0.00775999717894651	0.0170526341333606	17.4513658367614	1.28563971744963	6	5.48436091517496	0.0857093144966424	0.00562277500083462	0.0800865394958074	0.172381772324029	0.172381772324029
482	rnd-3_family-184#LINE/CR1	0.00777650655648019	0.0170534593987543	17.4460292802648	3.42312008063527	6	3.2417882580345	0.228208005375684	0.0504407905691421	0.177767214806542	0.221560909682702	0.221560909682702
483	rnd-3_family-323#Unknown	0.00780270977449598	0.0170754953036071	17.4375817162301	4.17655376489886	6	3.28379456756125	0.278436917659924	0.0612235899928486	0.217213327667076	0.220168629287864	0.220168629287864
484	rnd-1_family-315#LINE/CR1-Zenon	0.0078652582966202	0.0171768140899329	17.4175273709645	4.04122497547679	6	4.56892861570806	0.26941499836512	0.0156918929116444	0.253723105453475	0.186914631315364	0.253723105453475
485	rnd-5_family-990#DNA/TcMar-Pogo	0.00792403563619195	0.0172694962215565	17.3988222868683	10.6839239997051	6	2.08970632563543	0.712261599980342	0.293553975335046	0.418707624645296	0.366457280324811	0.418707624645296
486	rnd-1_family-163#Unknown	0.00814975961826378	0.0176884926416937	17.3282149851228	1.14959307287384	6	5.12626269198809	0.0766395381915891	0.00763096629255867	0.0690085718990308	0.173637021674793	0.173637021674793
487	rnd-5_family-779#Unknown	0.00813627103045777	0.0176884926416937	17.332380807406	8.79886986757803	6	2.86965357760745	0.586591324505202	0.108363668641499	0.478227655863702	0.231848773865061	0.478227655863702
488	rnd-5_family-55#Unknown	0.00829962501258598	0.0179768517178348	17.282373895376	3.99381639920569	6	3.56777914911868	0.266254426613713	0.0390152900812198	0.227239136532493	0.214217995902808	0.227239136532493
489	rnd-4_family-1732#Unknown	0.0083180919193656	0.0179800064596512	17.2767806951607	1.31674380117225	6	3.86583502763636	0.0877829200781499	0.0247896305698283	0.0629932895083216	0.209001642603035	0.209001642603035
490	rnd-3_family-322#Unknown	0.00844093714687932	0.0181342897647387	17.2398764971547	1.45737165971921	6	4.22117443860153	0.097158110647947	0.0200098208613695	0.0771482897865776	0.196967324268931	0.196967324268931
491	rnd-5_family-1253#Unknown	0.00842418106887857	0.0181342897647387	17.2448795233934	14.2277568475011	6	2.1714469888015	0.948517123166741	0.221418922759885	0.727098200406856	0.343129739541442	0.727098200406856
492	rnd-5_family-764#Unknown	0.00841929476416745	0.0181342897647387	17.2463402872563	12.8616898696739	6	2.3780726429237	0.857445991311596	0.203320743922388	0.654125247389208	0.296456019296343	0.654125247389208
493	rnd-4_family-870#LTR/Gypsy	0.00858973716482692	0.0184165358686046	17.1958643832375	0.874269353574093	6	4.75690429068308	0.0582846235716062	0.00941180011414525	0.048872823457461	0.181065389204007	0.181065389204007
494	rnd-1_family-288#Unknown	0.00868422855149129	0.0185065112478353	17.1682967071315	2.49024076957314	6	5.76546946071297	0.166016051304876	0.00471930290880605	0.16129674839607	0.173035145545825	0.173035145545825
495	rnd-1_family-483#LTR/Gypsy	0.00867164571916894	0.0185065112478353	17.1719509425199	6.54084527386007	6	2.57907917884645	0.436056351590671	0.125402058808163	0.310654292782508	0.263582371611449	0.310654292782508
496	rnd-4_family-1449#DNA/CMC-EnSpm	0.0086823764669395	0.0185065112478353	17.1688342577902	2.53473500690615	6	4.8817385754906	0.168982333793744	0.00965424334457404	0.15932809044917	0.17764645085557	0.17764645085557
497	rnd-1_family-161#LINE/RTE-BovB	0.00877175928137152	0.0186554317110859	17.1430172477328	3.45037930183783	6	3.40349334841438	0.230025286789189	0.0479210527580273	0.182104234031161	0.216520193493768	0.216520193493768
498	rnd-1_family-272#LINE/RTE-BovB	0.00889339912327856	0.0188251579067932	17.1082886869037	1.13565811789703	6	4.57711050599476	0.0757105411931353	0.0141427650955074	0.0615677760976279	0.186658091069949	0.186658091069949
499	rnd-1_family-604#DNA/CMC-EnSpm	0.00890499427946696	0.0188251579067932	17.1050022317331	2.95518811055584	6	6.34306834685471	0.197012540703723	0.00225125285482422	0.194761287848898	0.174794988931098	0.194761287848898
500	rnd-4_family-1491#LINE/CR1	0.0088937375072329	0.0188251579067932	17.1081927189342	8.47804008913168	6	2.04425501893162	0.565202672608779	0.225809999245692	0.339392673363087	0.380770198673208	0.380770198673208
501	rnd-1_family-507#Unknown	0.00895560017982343	0.0188943500799868	17.0907070611302	1.32216675602094	6	4.37986922063517	0.0881444504013961	0.0162182356115509	0.0719262147898453	0.192371496937374	0.192371496937374
502	rnd-1_family-434#LINE/RTE-BovB	0.00900462131614529	0.0189599297433577	17.0769337819354	2.651200486028	6	3.77527696582063	0.176746699068533	0.0284208983239335	0.1483258007446	0.211475046473511	0.211475046473511
503	rnd-1_family-598#Unknown	0.00916417575353354	0.0192575224085188	17.0326006960481	1.7865438971556	6	5.16986688716349	0.11910292647704	0.0064835799013981	0.112619346575642	0.173302659993558	0.173302659993558
504	rnd-3_family-240#Unknown	0.00926878556420951	0.0194387030582727	17.0039371639483	2.65306363700891	6	3.05245138243871	0.176870909133927	0.0578884096821382	0.118982499451789	0.225313358051757	0.225313358051757
505	rnd-4_family-2252#Unknown	0.00940556402328534	0.0196864973715101	16.9669270215494	13.9709928603549	6	3.94989375449448	0.931399524023657	0.0265309908137812	0.904868533209876	0.206241736237276	0.904868533209876
506	rnd-4_family-313#LTR/Gypsy	0.00946072144511932	0.0197628113982038	16.9521491375055	1.07574579513835	6	4.81197481262673	0.0717163863425564	0.00960624341523257	0.0621101429273238	0.17947975052066	0.17947975052066
507	rnd-3_family-970#Unknown	0.00950864468600438	0.0198237424716107	16.9393768356052	1.27015060240476	6	4.40187829498466	0.0846767068269839	0.0131910080781519	0.0714856987488318	0.191807473405179	0.191807473405179
508	rnd-1_family-160#Unknown	0.0095432228017715	0.0198566663414813	16.9301997642919	0.637079439920974	6	4.58889895781718	0.0424719626613982	0.0123013115428658	0.0301706511185325	0.186287352121179	0.186287352121179
509	rnd-1_family-435#LINE/CR1	0.00962085535430057	0.0199396943323445	16.9097123989683	3.01220887920544	6	3.14873389658189	0.200813925280363	0.0519934849142469	0.148820440366116	0.223634251859916	0.223634251859916
510	rnd-2_family-406#Unknown	0.00961498467463398	0.0199396943323445	16.9112560931572	1.13038228511359	6	4.16757137777	0.0753588190075728	0.0186417253529851	0.0567170936545874	0.198732111099161	0.198732111099161
511	rnd-1_family-442#LTR/Gypsy	0.00973645063564801	0.0201397814518198	16.8795004450864	6.07653145632081	6	2.99334856698029	0.405102097088054	0.141834233658385	0.263267863429669	0.22666226699619	0.263267863429669
512	rnd-1_family-101#Unknown	0.0098418234240192	0.0203179831234146	16.8522603912469	39.6838613861137	6	2.12925064392895	2.64559075907425	0.887398094431061	1.75819266464319	0.354786448907455	1.75819266464319
513	rnd-1_family-183#Unknown	0.0098714026827857	0.0203393228766169	16.8446644131529	8.0139487018824	6	3.11904029491266	0.53426324679216	0.0692037172572311	0.465059529534929	0.22414429032049	0.465059529534929
514	rnd-1_family-212#LINE/Penelope	0.0100280530197124	0.0206218911319767	16.8047991050205	14.6061714362792	6	5.28771885862483	0.97374476241861	0.00686508857505279	0.966879673843557	0.172677273770919	0.966879673843557
515	rnd-5_family-1158#LTR/Gypsy	0.0100729568997478	0.0206740105689969	16.793482491968	27.1219485666697	6	1.65996543626036	1.80812990444465	0.168420585927842	1.63970931851681	0.548568772525773	1.63970931851681
516	rnd-1_family-287#Unknown	0.0101530380133099	0.0207325543515498	16.7734208377811	2.33325685941522	6	2.89562270033121	0.155550457294348	0.0789399544078561	0.0766105028864917	0.230391169084669	0.230391169084669
517	rnd-5_family-1954#LTR/Gypsy	0.0101589885272004	0.0207325543515498	16.7719362343116	0.733384951693581	6	4.98109179070197	0.0488923301129055	0.00754713653464915	0.0413451935782562	0.17549614767946	0.17549614767946
518	rnd-5_family-3890#Unknown	0.0101603246491039	0.0207325543515498	16.7716029984076	1.91774597201241	6	3.48817223720574	0.127849731467494	0.0351598228141432	0.0926899086533509	0.215100408205441	0.215100408205441
519	rnd-4_family-1812#Unknown	0.010494367710375	0.0213729222926134	16.6895894387885	3.86863488685127	6	3.0589577000345	0.257908992456751	0.0681061178559585	0.189802874600793	0.225189052970203	0.225189052970203
520	rnd-5_family-691#Unknown	0.0105270248548463	0.0213982024453319	16.6817071135055	2.41746042060365	6	8.95447047022758	0.161164028040243	0.00016568676805416	0.160998341272189	0.235319815569116	0.235319815569116
521	rnd-4_family-355#Unknown	0.0105802253420082	0.0214650636977018	16.6689166811707	4.00981064562451	6	3.39188325168681	0.2673207097083	0.0469474735362376	0.220373236172063	0.216776216065844	0.220373236172063
522	rnd-1_family-409#Unknown	0.0106767464350122	0.0215515837498052	16.6458686566192	4.96533470150557	6	2.41495156857407	0.331022313433705	0.134962631227779	0.196059682205926	0.289641226953757	0.289641226953757
523	rnd-4_family-451#LTR/Gypsy	0.0106840396262043	0.0215515837498052	16.6441353071667	3.1510777077899	6	3.07122755919114	0.210071847185993	0.0566351885616232	0.15343665862437	0.224963263834861	0.224963263834861
524	rnd-5_family-823#LTR/Gypsy	0.0106598435408993	0.0215515837498052	16.6498903065481	2.96074599879533	6	3.99463267920708	0.197383066586354	0.0217784692922806	0.175604597294075	0.204708336410564	0.204708336410564
525	rnd-1_family-126#LINE/CR1	0.0107746796530399	0.0216930217014536	16.6226878587148	4.01618306319625	6	6.68013603519817	0.267745537546417	0.0016897041613991	0.266055833385018	0.175586802166489	0.266055833385018
526	rnd-4_family-718#LTR/Gypsy	0.0107974141194368	0.021697465255218	16.6173356662513	12.7939466722626	6	1.68016494862559	0.852929778150843	0.21960398543468	0.633325792716163	0.537286462371978	0.633325792716163
527	rnd-3_family-279#Unknown	0.0109567951340646	0.0219759629159513	16.5801161121861	1.89080729632193	6	3.64777871986864	0.126053819754796	0.0331628722266719	0.0928909475281237	0.213418403748188	0.213418403748188
528	rnd-1_family-489#Unknown	0.0110080579384851	0.0220369644715508	16.5682557942048	8.02358454029503	6	2.02340997341408	0.534905636019669	0.227099472648544	0.307806163371125	0.387669747367406	0.387669747367406
529	rnd-1_family-523#Unknown	0.0110390345060115	0.0220572012719361	16.5611147376145	20.5004465265213	6	1.61117513547608	1.36669643510142	0.27397426882193	1.09272216627949	0.577161301629559	1.09272216627949
530	rnd-5_family-8068#Unknown	0.0110698227713133	0.0220769861684493	16.55403620198	13.5613393590733	6	1.64972702610697	0.904089290604887	0.267032681401767	0.63705660920312	0.554409535285494	0.63705660920312
531	rnd-1_family-167#Unknown	0.0113175396040988	0.0224901739847295	16.4977643658418	8.74363949786815	6	2.10216067314483	0.582909299857877	0.245835207358483	0.337074092499394	0.362704889089661	0.362704889089661
532	rnd-5_family-510#LINE/CR1	0.0113195577671486	0.0224901739847295	16.4973108079279	16.3219895668213	6	1.64162907413939	1.08813263778808	0.197163810165467	0.890968827622617	0.559088366195555	0.890968827622617
533	rnd-4_family-1317#LTR/Gypsy	0.0113765769518438	0.0225610541052512	16.4845285217265	9.59605906239947	6	6.74778561314232	0.639737270826631	0.00179069037852754	0.637946580448104	0.175967233694778	0.637946580448104
534	rnd-1_family-375#Unknown	0.0114704576633029	0.0227046324908449	16.4636166580821	1.08966889821657	6	5.00632711108626	0.0726445932144381	0.00815743022778842	0.0644871629866499	0.175055670091953	0.175055670091953
535	rnd-3_family-820#LINE/CR1	0.0116466296584877	0.0230102571009748	16.4248156534245	4.5421002967966	6	2.64719901818448	0.302806686453107	0.109604542416555	0.193202144036552	0.254479144081057	0.254479144081057
536	rnd-1_family-3#SINE/tRNA	0.011970414291547	0.0235618769202332	16.3549552919372	0.544685018376798	6	7.61929603083089	0.0363123345584531	0.000604109566545452	0.0357082249919077	0.187791583878531	0.187791583878531
537	rnd-4_family-3#LINE/Penelope	0.0119544545248024	0.0235618769202332	16.3583559276518	1.19449808614808	6	4.49002488749221	0.0796332057432053	0.0129819919769742	0.066651213766231	0.189330711510356	0.189330711510356
538	rnd-1_family-260#Unknown	0.0120298651861216	0.0236348838322129	16.3423260609818	2.77153098202618	6	5.79224614346469	0.184768732135079	0.0131803253850513	0.171588406750028	0.17313526780065	0.17313526780065
539	rnd-1_family-137#LINE/Penelope	0.0120785000708811	0.0236425455091135	16.3320390924452	2.65504726457031	6	6.31725095464102	0.177003150971354	0.00186725664134333	0.17513589433001	0.174785765201473	0.17513589433001
540	rnd-1_family-22#Unknown	0.0120728206875337	0.0236425455091135	16.333238304219	0.354612756710395	6	6.11017710908667	0.0236408504473597	0.00270265712627774	0.020938193321082	0.174361827751561	0.174361827751561
541	rnd-4_family-130#LTR/Gypsy	0.0121430507322914	0.0237249623364732	16.3184471222984	6.0838551887739	6	4.14450761647448	0.40559034591826	0.0257590799366494	0.37983126598161	0.199512302218639	0.37983126598161
542	rnd-1_family-180#LINE/Penelope	0.0122013594669826	0.0237949021339494	16.3062291250611	1.20249566783039	6	5.98178035708422	0.0801663778553593	0.0030911666100348	0.0770752112453246	0.173894111243996	0.173894111243996
543	rnd-3_family-1019#DNA/TcMar-Tc1	0.0123896240683617	0.0241175555069213	16.2671603456331	11.2944341350712	6	2.63946610113145	0.752962275671415	0.156287435939214	0.596674839732201	0.25546943297489	0.596674839732201
544	rnd-3_family-427#Unknown	0.012449549986836	0.0241896587060398	16.2548442946574	1.58399425215186	6	4.0975113493414	0.105599616810124	0.0198218206364448	0.0857777961736793	0.201128620395179	0.201128620395179
545	rnd-1_family-87#LINE/Penelope	0.0125081210119797	0.0242588695590138	16.2428617063904	1.32561611466685	6	5.60338555426177	0.088374407644456	0.00434910823497322	0.0840252994094832	0.172545148263587	0.172545148263587
546	rnd-1_family-35#LINE/RTE-BovB	0.0127062488501673	0.0245979945689136	16.202724689842	0.620269231526589	6	5.08105754031803	0.0413512821017725	0.00834150682574478	0.0330097752760278	0.174049682738447	0.174049682738447
547	rnd-1_family-155#LINE/Penelope	0.0127612493959323	0.0246143076852198	16.1916893620876	2.97810592809042	6	5.7815039258342	0.198540395206028	0.00348206989496603	0.195058325311062	0.173094655549979	0.195058325311062
548	rnd-3_family-255#DNA/PiggyBac	0.0127447372199946	0.0246143076852198	16.1949975567975	13.3903958600105	6	2.38569977414031	0.892693057334033	0.0935331085044732	0.79915994882956	0.29501396048112	0.79915994882956
549	rnd-1_family-1#Unknown	0.0128059736030184	0.0246555812356839	16.1827495585777	1.83132105920787	6	4.53985089077461	0.122088070613858	0.0122283138894407	0.109859756724417	0.187819245678336	0.187819245678336
550	rnd-1_family-164#LTR/Pao	0.0128471896140528	0.0246638321987371	16.1745375503974	7.20062771259806	6	2.67596054482316	0.480041847506537	0.116595234779338	0.363446612727199	0.250886265996256	0.363446612727199
551	rnd-1_family-299#LTR/Gypsy	0.0129718496959946	0.0246638321987371	16.1498532203554	24.053549796884	6	3.1587938484648	1.60356998645894	0.0517322120213122	1.55183777443762	0.223452749496209	1.55183777443762
552	rnd-1_family-472#DNA/TcMar-Tc1	0.0129735957450311	0.0246638321987371	16.1495091024902	1.98796668873748	6	3.91817111745174	0.132531112582498	0.0248774561102232	0.107653656472275	0.207306151337478	0.207306151337478
553	rnd-3_family-262#DNA/TcMar-Pogo	0.0129448931083481	0.0246638321987371	16.1551715856753	0.721242142737649	6	3.87351323248887	0.0480828095158433	0.0224663780086375	0.0256164315072058	0.208758514964092	0.208758514964092
554	rnd-4_family-1704#Unknown	0.0129601305136499	0.0246638321987371	16.1521640341168	2.11292751467979	6	3.73144100570075	0.140861834311986	0.030717491482057	0.110144342829929	0.212302299562222	0.212302299562222
555	rnd-4_family-1706#Unknown	0.0129138945826115	0.0246638321987371	16.1613005827942	1.06193242620099	6	5.06044911124849	0.0707954950800658	0.00734521806555257	0.0634502770145131	0.174279728829519	0.174279728829519
556	rnd-4_family-292#Unknown	0.0129033429717016	0.0246638321987371	16.1633900649731	11.695657365463	6	3.1629336766364	0.779710491030866	0.0683486723522879	0.711361818678579	0.223376159021447	0.711361818678579
557	rnd-1_family-113#Unknown	0.0132456330050917	0.0251357883058922	16.0964316606115	1.72185578698467	6	3.85956822203949	0.114790385798978	0.0262319748751707	0.0885584109238072	0.209198470620182	0.209198470620182
558	rnd-1_family-369#DNA/TcMar-Tc1	0.013301802613265	0.0251569623421717	16.0856030158335	8.06298318412807	6	2.34827608252037	0.537532212275205	0.271880883109936	0.265651329165269	0.302260021346699	0.302260021346699
559	rnd-1_family-400#Unknown	0.0133074449511465	0.0251569623421717	16.0845176899611	7.10463575583	6	6.27548497484995	0.473642383722	0.00258897945772963	0.47105340426427	0.174747133540738	0.47105340426427
560	rnd-3_family-1000#Unknown	0.0133281919693625	0.0251569623421717	16.0805307199981	8.52653481245735	6	1.98632836238079	0.568435654163823	0.239499292903248	0.328936361260575	0.400486722193536	0.400486722193536
561	rnd-1_family-151#Unknown	0.0135105247767858	0.0254556589822863	16.0457460996293	1.76438305137826	6	4.08250658115912	0.11762553675855	0.0246727638525727	0.0929527729059777	0.20164974170656	0.20164974170656
562	rnd-5_family-878#Unknown	0.0136295601014278	0.0256342438206568	16.0232797081463	5.08617590961362	6	2.26267912721277	0.339078393974241	0.175803454928075	0.163274939046166	0.320567786049341	0.320567786049341
563	rnd-5_family-625#Unknown	0.0138557510228143	0.0260133727018023	15.981103869164	33.1108842654041	6	2.13413586030959	2.20739228436027	0.113224182411573	2.0941681019487	0.353394066916826	2.0941681019487
564	rnd-4_family-2578#LINE/CR1	0.0139238559302624	0.0260948860253322	15.9685344844916	2.27422457096181	6	3.5674439516957	0.151614971397454	0.0328760882909911	0.118738883106463	0.214221289257669	0.214221289257669
565	rnd-5_family-2233#LTR/Pao	0.013995906920294	0.026178507759053	15.9553009524676	13.6974925219582	6	1.7282294027526	0.913166168130546	0.199675680844432	0.713490487286114	0.511685409911353	0.713490487286114
566	rnd-5_family-3221#Unknown	0.0140180088851694	0.026178507759053	15.9512546231225	26.7842106474543	6	1.75357774063746	1.78561404316362	0.15807574111773	1.62753830204589	0.498863069258734	1.62753830204589
567	rnd-1_family-394#Unknown	0.0142323532075471	0.0265319177078964	15.9123282743855	0.827855437697996	6	6.42339860254097	0.0551903625131996	0.00237082098770909	0.0528195415254906	0.174819832645372	0.174819832645372
568	rnd-1_family-110#Unknown	0.0144225238210364	0.0268390980261188	15.8782605761882	0.667109115130158	6	5.22846556972604	0.0444739410086773	0.00598068776809155	0.0384932532405857	0.172943473119429	0.172943473119429
569	rnd-1_family-189#LINE/Rex-Babar	0.0144657980991581	0.0268459419874523	15.8705685710876	3.52957913763757	6	5.86886635245146	0.235305275842505	0.00413049252405169	0.231174783318453	0.173437548047064	0.231174783318453
570	rnd-1_family-295#Unknown	0.0144780263234893	0.0268459419874523	15.8683990074722	4.10277229976011	6	3.87189980973383	0.273518153317341	0.0262304123289867	0.247287740988354	0.208809779311728	0.247287740988354
571	rnd-1_family-384#LTR/Gypsy	0.0145202462527013	0.0268459419874523	15.8609217382113	5.54607024426224	6	3.33879229907573	0.369738016284149	0.0541416743245194	0.31559634195963	0.218196102136582	0.31559634195963
572	rnd-1_family-65#Unknown	0.0145277945286875	0.0268459419874523	15.8595871172572	0.721347522763074	6	5.31110888629593	0.0480898348508716	0.00590204318457133	0.0421877916663003	0.172597106721021	0.172597106721021
573	rnd-1_family-48#LTR/Pao	0.0147890451137026	0.0272810134121878	15.8138006017902	0.635391843599165	6	7.73228410484747	0.0423594562399443	0.000492233577773206	0.0418672226621711	0.190320546149187	0.190320546149187
574	rnd-4_family-252#Unknown	0.0148349425572191	0.0273180039773182	15.8058369351849	0.964944128781104	6	4.35953221793283	0.0643296085854069	0.0140939350985115	0.0502356734868954	0.192892512700966	0.192892512700966
575	rnd-1_family-122#LINE/L2	0.0149069594176093	0.0274028801815878	15.7933888299369	2.98980087023159	6	2.7517850052369	0.199320058015439	0.0946965097785294	0.10462354823691	0.242043367619429	0.242043367619429
576	rnd-1_family-326#LINE/RTE-BovB	0.0151073782527999	0.0277230882173775	15.7590478892683	15.979271906871	6	4.11992471484939	1.0652847937914	0.0341922720625244	1.03109252172888	0.200354129080913	1.03109252172888
577	rnd-1_family-135#Unknown	0.0152062733246825	0.0278562060731186	15.7422634008767	0.464491258868057	6	5.32263276974133	0.0309660839245374	0.00567029195876723	0.0252957919657699	0.172562529550601	0.172562529550601
578	rnd-1_family-431#LINE/CR1	0.0153210187736513	0.0280178492106391	15.7229195530739	4.34542687552786	6	2.79492564177334	0.289695125035191	0.0970131996351223	0.192681925400068	0.237551817192914	0.237551817192914
579	rnd-1_family-214#LINE/CR1	0.015418857909549	0.0281480704842716	15.7065352508829	3.47139078003796	6	3.44965234254113	0.23142605200253	0.059116652612709	0.172309399389821	0.215660638321371	0.215660638321371
580	rnd-3_family-190#LINE/Rex-Babar	0.0156709577901372	0.028558969627888	15.6647733960659	0.238148618621566	6	5.13241895301999	0.0158765745747711	0.00657770450810126	0.00929887006666983	0.173586182665697	0.173586182665697
581	rnd-2_family-72#Unknown	0.0157438383661357	0.0286134684220257	15.652820333379	1.35811132599221	6	5.80027318297506	0.0905407550661474	0.00360254750876993	0.0869382075573775	0.173165969003104	0.173165969003104
582	rnd-4_family-1205#Unknown	0.0157632067693703	0.0286134684220257	15.6496526680376	2.48635124754667	6	5.05323830300498	0.165756749836445	0.00861360127501055	0.157143148561434	0.174369042416311	0.174369042416311
583	rnd-5_family-165#LTR/Gypsy	0.0158091443315639	0.0286134684220257	15.6421545668657	4.66835458911451	6	2.65786781505965	0.311223639274301	0.0909269843878843	0.220296654886416	0.253130005325635	0.253130005325635
584	rnd-5_family-3252#Unknown	0.0157910892792519	0.0286134684220257	15.645099084924	5.05744383554779	6	3.13314288762977	0.337162922369852	0.0614363789278172	0.275726543442035	0.223905483095591	0.275726543442035
585	rnd-1_family-79#LINE/Penelope	0.0160097383523262	0.0289269973306134	15.6096557684639	1.88482887766027	6	7.10870622069817	0.125655258510685	0.00100647933597457	0.12464877917471	0.179275529213423	0.179275529213423
586	rnd-1_family-388#Unknown	0.0160909808315043	0.0289998852626889	15.5966044033472	1.04384517845799	6	4.29002608300898	0.0695896785638661	0.0179206116704421	0.0516690668934242	0.194836126183575	0.194836126183575
587	rnd-4_family-414#DNA/TcMar-Tc1	0.0161049504722785	0.0289998852626889	15.5943665889795	4.17491161055908	6	2.90023229827888	0.278327440703939	0.101128957964997	0.177198482738942	0.230156447292163	0.230156447292163
588	rnd-1_family-2#Unknown	0.0162898104569592	0.0292828735595338	15.5649275920842	0.477337143337058	6	5.98588494439506	0.0318224762224705	0.00295691753631483	0.0288655586861557	0.173910320887707	0.173910320887707
589	rnd-1_family-171#Unknown	0.0163512253677667	0.0292936359554736	15.5552180841413	2.17853239458212	6	3.84600954107779	0.145235492972142	0.0279700812734016	0.11726541169874	0.209619118947576	0.209619118947576
590	rnd-1_family-33#LINE/RTE-BovB	0.0163376857681137	0.0292936359554736	15.5573556459474	0.74151188940481	6	5.52640969844896	0.0494341259603208	0.00702919442921811	0.0424049315311026	0.172415259301943	0.172415259301943
591	rnd-1_family-512#LINE/RTE-BovB	0.0163929576829794	0.029318707734195	15.5486402588868	2.87566647184523	6	3.61328066245474	0.191711098123015	0.0386736306189761	0.153037467504039	0.213774608182504	0.213774608182504
592	rnd-1_family-488#LTR/Gypsy	0.0166663213737494	0.0297572663717113	15.5059455688573	2.89283184171909	6	6.04001469190461	0.192855456114606	0.00261118222149992	0.190244273893106	0.174117841437652	0.190244273893106
593	rnd-3_family-449#Unknown	0.0169537217087383	0.0301684913234619	15.4617761346686	7.32395298083585	6	1.9206103232206	0.488263532055723	0.221358323562688	0.266905208493036	0.424998392197223	0.424998392197223
594	rnd-5_family-931#Unknown	0.0169312721123381	0.0301684913234619	15.465200399672	8.8780097063327	6	2.58864607047535	0.591867313755513	0.131501676233109	0.460365637522404	0.262250304045167	0.460365637522404
595	rnd-1_family-302#Unknown	0.0170120587514993	0.0302214220173694	15.4528981791461	5.31620959709086	6	2.25642350592836	0.354413973139391	0.162168966163677	0.192245006975714	0.322008486460531	0.322008486460531
596	rnd-5_family-127#LTR/Gypsy	0.0170580802862403	0.0302523336620067	15.4459149969097	4.85968166281448	6	3.46353548001151	0.323978777520965	0.0362245568952084	0.287754220625757	0.215444629070711	0.287754220625757
597	rnd-1_family-322#LINE/R2	0.0171655022803487	0.0303918524461116	15.4296850373683	1.2996836198848	6	5.2597326634955	0.0866455746589868	0.00588443141339749	0.0807611432455894	0.17279140862484	0.17279140862484
598	rnd-5_family-3001#Unknown	0.0173239480665164	0.0306210921510164	15.40592276852	5.87577000047526	6	3.41660322737165	0.391718000031684	0.053699406932756	0.338018593098928	0.216251598043001	0.338018593098928
599	rnd-1_family-516#LINE/RTE-BovB	0.0175161158085285	0.0309090724701412	15.3773808710994	2.11081154303064	6	5.49821117586988	0.140720769535376	0.0045810036807909	0.136139765854585	0.172389600810706	0.172389600810706
600	rnd-5_family-20#Unknown	0.0175990631030889	0.031003682833275	15.3651535650651	2.93793882232847	6	6.57280223127893	0.195862588155232	0.0014715215888209	0.194391066566411	0.17513619542762	0.194391066566411
601	rnd-4_family-307#LINE/Rex-Babar	0.0176482568583671	0.0310386148074776	15.3579279225228	2.04771802461014	6	3.15950894443925	0.136514534974009	0.0518069870406079	0.0847075479334014	0.223439605041649	0.223439605041649
602	rnd-5_family-2280#LTR/Gypsy	0.017845158733452	0.0313327787064099	15.3291984349819	1.66420905105366	6	3.16124166216249	0.110947270070244	0.0508085074766788	0.0601387625935652	0.223407609015572	0.223407609015572
603	rnd-1_family-365#Unknown	0.0181032920277009	0.031733299624013	15.2919909702259	1.51875064943354	6	5.05989108270609	0.101250043295569	0.00730675737429778	0.0939432859212718	0.174286479877374	0.174286479877374
604	rnd-1_family-423#Unknown	0.0182601950130089	0.0319553412727656	15.2696221816923	3.04647749113896	6	3.7642024828287	0.203098499409264	0.0468900283466704	0.156208471062594	0.21170438089128	0.21170438089128
605	rnd-1_family-612#LINE/Penelope	0.0183511157943636	0.0320084643475946	15.2567441159732	1.6032469662835	6	5.40888285895547	0.106883131085567	0.00523475438960311	0.101648376695964	0.172399762209586	0.172399762209586
606	rnd-4_family-1327#LINE/Rex-Babar	0.0183412535157947	0.0320084643475946	15.2581380591689	3.76666130060682	6	2.84138632311026	0.251110753373788	0.0930730178327997	0.158037735540988	0.233721870625793	0.233721870625793
607	rnd-4_family-679#Unknown	0.0184720552835639	0.0321663302054811	15.2397084524408	10.7366717519058	6	2.85931311979478	0.715778116793717	0.119623797287454	0.596154319506263	0.232497409379986	0.596154319506263
608	rnd-5_family-1028#LTR/Gypsy	0.0185096462556351	0.0321787764674446	15.2344350788135	9.50532559501534	6	3.41860302052583	0.633688373001022	0.0475759625764421	0.586112410424581	0.216212442471537	0.586112410424581
609	rnd-1_family-181#LINE/CR1	0.0187511067119277	0.0324916717942748	15.2008045194665	5.10491109295738	6	2.53106773361977	0.340327406197159	0.142399460993397	0.197927945203761	0.270553978242987	0.270553978242987
610	rnd-1_family-593#LINE/Penelope	0.0187338609528296	0.0324916717942748	15.2031927319573	1.28253726671448	6	4.75167259421312	0.0855024844476323	0.010272526942183	0.0752299575054492	0.181221020539852	0.181221020539852
611	rnd-1_family-92#LINE/Penelope	0.018786487029899	0.0324997001482869	15.1959115801044	5.50154589848365	6	2.0899128230197	0.366769726565577	0.213645559780706	0.153124166784871	0.366394480467468	0.366394480467468
612	rnd-1_family-324#Unknown	0.0189030973398859	0.0326479965494435	15.1798470453207	2.01202410807632	6	4.73817276497019	0.134134940538421	0.0111690559298162	0.122965884608605	0.181625987377686	0.181625987377686
613	rnd-3_family-227#Unknown	0.0189342963281292	0.0326485337990744	15.175565060049	0.803884189278329	6	3.59117854850416	0.0535922792852219	0.0311344546152836	0.0224578246699383	0.213990452363041	0.213990452363041
614	rnd-1_family-50#Unknown	0.0190606427130096	0.0327063301098233	15.1582930213196	0.562083515160549	6	4.41547925335069	0.0374722343440366	0.0131503988941747	0.0243218354498618	0.19144663838391	0.19144663838391
615	rnd-1_family-520#DNA/CMC-EnSpm	0.0190408087152401	0.0327063301098233	15.1609971494275	2.7551322814104	6	7.04892209182963	0.18367548542736	0.00106891863111185	0.182606566796248	0.178576765853288	0.182606566796248
616	rnd-5_family-115#Unknown	0.0190360017494705	0.0327063301098233	15.1616529270538	1.83843097997442	6	3.24974013167562	0.122562065331628	0.0574706101930811	0.0650914551385472	0.221325479176046	0.221325479176046
617	rnd-1_family-314#Unknown	0.0191902935713375	0.0328754299917403	15.1406826605686	3.01438386209702	6	2.93385966664359	0.200958924139802	0.0695791811695986	0.131379742970203	0.228640593828632	0.228640593828632
618	rnd-1_family-267#Unknown	0.0193798612729762	0.0331464617565305	15.1151374846178	1.51105280281084	6	3.95220789168596	0.100736853520722	0.021849148773459	0.0788877047472635	0.206163234098199	0.206163234098199
619	rnd-1_family-487#Unknown	0.0198464205881919	0.0338896067232938	15.0532694235596	1.19860573055378	6	3.625888186	0.0799070487035853	0.031098370093286	0.0488086786102993	0.21364823219634	0.21364823219634
620	rnd-2_family-234#Unknown	0.0200466195671798	0.0341762530363049	15.0271470694881	7.22513350785155	6	3.41130025485453	0.481675567190103	0.0643548679772228	0.41732069921288	0.216357721454495	0.41732069921288
621	rnd-1_family-511#Unknown	0.0202087378339231	0.034385645153681	15.0061755097686	4.18645294458383	6	6.49628216411023	0.279096862972255	0.00198809689928744	0.277108766072968	0.174929060722612	0.277108766072968
622	rnd-4_family-1620#LTR/Gypsy	0.0202345045275209	0.034385645153681	15.0028571461578	4.75465098978624	6	2.14759843605787	0.316976732652416	0.196836918287888	0.120139814364527	0.349615907232794	0.349615907232794
623	rnd-5_family-2217#Unknown	0.0205068495820178	0.0347925200773561	14.968027820199	26.4632487757647	6	1.12996121577705	1.76421658505098	0.0982921843563542	1.66592440069463	0.988192036461139	1.66592440069463
624	rnd-1_family-63#RC/Helitron	0.0205591377382954	0.0348253342778498	14.9613914282239	0.936042233125308	6	4.93899282768566	0.0624028155416875	0.0076410877991003	0.0547617277425869	0.176331424326531	0.176331424326531
625	rnd-5_family-3119#Unknown	0.020772222632242	0.0351299829156477	14.9345123644232	21.4545621750637	6	2.74505413494869	1.43030414500425	0.156580047701478	1.27372409730277	0.242794095125268	1.27372409730277
626	rnd-5_family-1626#Unknown	0.0214507301099201	0.0362195235242581	14.8506434184167	1.31263127282978	6	3.86119318663531	0.0875087515219855	0.0264112287703215	0.0610975227516641	0.209147575707122	0.209147575707122
627	rnd-5_family-1937#LINE/CR1	0.0216059036554927	0.0364233495436296	14.831818660951	5.22016326114784	6	2.29667936969654	0.348010884076523	0.184813801476395	0.163197082600127	0.312990067542127	0.312990067542127
628	rnd-5_family-1404#Unknown	0.0218146081030217	0.0367166254218056	14.8067021839107	14.2831497334894	6	3.69319340782845	0.952209982232626	0.0890534499821359	0.86315653225049	0.212872262534007	0.86315653225049
629	rnd-1_family-13#LTR/Pao	0.0223847668277898	0.0375566643444029	14.7392370255801	1.0365753944692	6	6.06463166374132	0.0691050262979466	0.00248305873664673	0.0666219675612999	0.174207269273557	0.174207269273557
630	rnd-1_family-24#LINE/L2	0.0223686214300861	0.0375566643444029	14.7411248113652	2.91796423595491	6	8.91558319064131	0.194530949063662	0.00018031549669898	0.194350633566962	0.233316439386793	0.233316439386793
631	rnd-1_family-307#LINE/CR1	0.0227819320488633	0.0381624440184604	14.693202838258	5.85849219560877	6	2.15781713857284	0.390566146373918	0.196214788681965	0.194351357691953	0.346804818992591	0.346804818992591
632	rnd-1_family-29#Unknown	0.0229159579499739	0.0383262144827885	14.67784076015	0.400718405086523	6	6.5491168679461	0.0267145603391015	0.00180334932934471	0.0249112110097568	0.175061948566808	0.175061948566808
633	rnd-3_family-542#DNA/TcMar-Tc1	0.023222617665065	0.038777735974682	14.6430108894607	3.20415911904147	6	4.06498635146885	0.213610607936098	0.0248416371301338	0.188768970805964	0.202259920852435	0.202259920852435
634	rnd-1_family-179#Unknown	0.0234525323460629	0.0390998843687515	14.6171837656244	0.671738648630571	6	6.09831674076932	0.0447825765753714	0.00243986995438384	0.0423427066209876	0.174323103033501	0.174323103033501
635	rnd-1_family-44#Unknown	0.0236371090652687	0.0393455500503764	14.596623512185	4.90426498592408	6	3.2722972186565	0.326950999061605	0.0580297627539344	0.268921236307671	0.22058794250361	0.268921236307671
636	rnd-1_family-373#LINE/CR1	0.0237047129497601	0.0393960402325415	14.5891312545302	1.87598159521587	6	3.75263207601093	0.125065439681058	0.0304470201045227	0.0946184195765353	0.211928696669261	0.211928696669261
637	rnd-3_family-615#LINE/Rex-Babar	0.0239101745827216	0.0396129381409666	14.5664850231543	1.14721486262227	6	3.81225214202495	0.076480990841485	0.0259108781323721	0.0505701127091129	0.21059438736385	0.21059438736385
638	rnd-5_family-3713#Unknown	0.023897816953133	0.0396129381409666	14.5678418502727	7.11418476978326	6	4.28725514178625	0.474278984652217	0.0185839402228325	0.455695044429385	0.194918315470913	0.455695044429385
639	rnd-1_family-25#Unknown	0.0239729523843259	0.0396547897812715	14.5596025195687	0.39471312756192	6	6.65527370572229	0.026314208504128	0.00155287372851011	0.0247613347756179	0.175465753641321	0.175465753641321
640	rnd-5_family-3938#Unknown	0.0240373167784848	0.0396991309919664	14.5525638625232	8.73570823474019	6	8.32077129095186	0.58238054898268	0.000367786715054448	0.582012762267625	0.207662366349259	0.582012762267625
641	rnd-1_family-115#Unknown	0.0242284994320889	0.0399524553817753	14.5317621032147	0.683094908311103	6	5.67095047705512	0.0455396605540735	0.00440141597823731	0.0411382445758362	0.17271995466833	0.17271995466833
642	rnd-1_family-182#Unknown	0.0242998925946813	0.0400077670912431	14.524034160464	5.77349003865187	6	2.49531235257437	0.384899335910125	0.138760919436914	0.24613841647321	0.276076917657234	0.276076917657234
643	rnd-4_family-359#DNA/TcMar-ISRm11	0.0246554417844447	0.0405300186098881	14.485866641206	9.72047220387681	6	2.16244900886192	0.648031480258454	0.200063240712198	0.447968239546256	0.345546457871682	0.447968239546256
644	rnd-4_family-917#LINE/CR1	0.0250688986663849	0.0411456923763491	14.4421358761555	5.31142961213132	6	2.26794620753602	0.354095307475422	0.177224109941963	0.176871197533458	0.319366161823324	0.319366161823324
645	rnd-4_family-609#DNA/TcMar-ISRm11	0.0251523478531188	0.0412186537685994	14.433392831023	1.58064670165946	6	3.79169588153405	0.105376446777298	0.0269476107990834	0.0784288359782143	0.211106811321489	0.211106811321489
646	rnd-4_family-1346#Unknown	0.0254516374293203	0.0416445522643832	14.4022612488377	1.91738175322982	6	4.32609077303188	0.127825450215321	0.0148953792008355	0.112930071014486	0.193797989707418	0.193797989707418
647	rnd-1_family-152#Unknown	0.0258075065283664	0.0420570141085243	14.3656941578296	0.999284583425132	6	6.08398154006081	0.0666189722283422	0.00232595341254514	0.064293018815797	0.174274815681918	0.174274815681918
648	rnd-1_family-476#DNA/TcMar-ISRm11	0.0258230862407117	0.0420570141085243	14.3641042480724	0.643883318159071	6	4.51679082647798	0.0429255545439383	0.0136976460410299	0.0292279085029082	0.188526050347322	0.188526050347322
649	rnd-5_family-2871#LTR/Gypsy	0.02580723888042	0.0420570141085243	14.3657214792741	0.552943492866095	6	3.92974097438409	0.0368628995244063	0.0227696513428112	0.0140932481815951	0.206920643203216	0.206920643203216
650	rnd-5_family-396#LTR/ERV1	0.0259805997294786	0.0422484521754751	14.3480809993233	8.16697644135349	6	2.73149385343522	0.544465096090233	0.108558022647481	0.435907073442751	0.244325942787544	0.435907073442751
651	rnd-1_family-615#Unknown	0.0263352916081547	0.0427594519659285	14.3123349062039	8.84737749408695	6	1.96454732542342	0.589825166272463	0.264039904423262	0.325785261849201	0.408350037530732	0.408350037530732
652	rnd-5_family-2143#LTR/Gypsy	0.0264874009110411	0.0429404643603841	14.2971451728432	1.05193812013716	6	3.5898289775049	0.0701292080091441	0.0314691485154097	0.0386600594937343	0.214003524682422	0.214003524682422
653	rnd-5_family-3094#Unknown	0.0266323662904059	0.0431093586048377	14.2827457555527	1.8354797890367	6	4.27556328591302	0.122365319269114	0.0174451999168237	0.10492011935229	0.195268679976984	0.195268679976984
654	rnd-5_family-7394#Unknown	0.0266959576919215	0.0431462190831208	14.2764526961669	1.36012979417908	6	9.12873109474341	0.0906753196119388	0.000123725716879416	0.0905515938950595	0.244839855801296	0.244839855801296
655	rnd-1_family-11#Unknown	0.026928918595149	0.0433900410900495	14.2535196594684	1.12888090254136	6	3.83821318107152	0.0752587268360904	0.0211265468341327	0.0541321800019577	0.209857612699707	0.209857612699707
656	rnd-3_family-356#LINE	0.0269085968718785	0.0433900410900495	14.2555126461659	3.3159183554602	6	2.72404671026555	0.221061223697346	0.0911289659337752	0.129932257763571	0.245178487105339	0.245178487105339
657	rnd-1_family-40#LTR/Gypsy	0.0271945873421678	0.0436849222198653	14.2275956120973	5.9661951652714	6	8.68634982510353	0.397746344351427	0.000250179673749942	0.397496164677676	0.222356181276279	0.397496164677676
658	rnd-5_family-1100#LINE/CR1	0.0271677235955747	0.0436849222198653	14.2302060321731	2.83791621418136	6	2.54230573397774	0.189194414278757	0.0981400854870823	0.0910543287916748	0.268877916011951	0.268877916011951
659	rnd-5_family-1741#LTR/Gypsy	0.0275594488656445	0.0442038504567318	14.1923814205388	4.86548595823898	6	2.635498494737	0.324365730549265	0.128304990561644	0.196060739987621	0.255981645195593	0.255981645195593
660	rnd-4_family-868#LINE/Rex-Babar	0.0276775253075308	0.0443259761364547	14.1810801373489	1.71949029628109	6	3.38958607090562	0.114632686418739	0.0410497225890678	0.0735829638296714	0.216828995829632	0.216828995829632
661	rnd-1_family-18#SINE/tRNA-Core-RTE	0.0279603026716988	0.0447111042722929	14.1541999686086	0.634180194784212	6	5.98268173075916	0.042278679652281	0.00281237928849313	0.0394663003637876	0.17389767548864	0.17389767548864
662	rnd-5_family-2228#Unknown	0.0281474317044788	0.0449423494133445	14.1365533715086	11.4247280156374	6	1.42651987269899	0.761648534375824	0.309315266705744	0.45233326767008	0.70449173788554	0.70449173788554
663	rnd-5_family-921#Satellite	0.028267786718455	0.0450664412690904	14.125262397037	15.8431962998578	6	5.16936210519298	1.05621308665718	0.00884358472371575	1.04736950193347	0.173306193859081	1.04736950193347
664	rnd-3_family-236#LINE/CR1	0.0283435678499228	0.0451192036406151	14.1181764449192	4.34611349283714	6	2.80684657655489	0.289740899522476	0.0962209288522512	0.193519970670225	0.236472156020767	0.236472156020767
665	rnd-5_family-1128#Unknown	0.0284024861327374	0.0451450042741404	14.1126796675149	5.49666293654382	6	4.46079301034969	0.366444195769588	0.0150079569989493	0.351436238770638	0.190185253459301	0.351436238770638
666	rnd-1_family-128#Unknown	0.0290310336184877	0.0460747785806929	14.054703083926	0.998558673509932	6	3.78193219828323	0.0665705782339954	0.0298283049659199	0.0367422732680756	0.211329972105849	0.211329972105849
667	rnd-5_family-535#Unknown	0.0291133736951286	0.0461361859006761	14.0471964585527	8.7467950888456	6	1.56932859466904	0.583119672589707	0.244134232602049	0.338985439987658	0.603267079393465	0.603267079393465
668	rnd-3_family-948#Unknown	0.0297960270307793	0.0471473062448109	13.9857253228744	2.71761870867873	6	2.97751046641642	0.181174580578582	0.0779417730064063	0.103232807572175	0.227115054819067	0.227115054819067
669	rnd-1_family-218#LTR/Gypsy	0.0299928367693324	0.0473877854487061	13.9682508882798	0.958776101040552	6	6.80809307228786	0.063918406736037	0.00121141887373593	0.0627069878623008	0.176369566315101	0.176369566315101
670	rnd-4_family-335#Unknown	0.0304009894487651	0.0479609639512607	13.9323551871784	2.48453089011577	6	3.67313120024865	0.165635392674385	0.0327933555854537	0.132842037088931	0.213127732385532	0.213127732385532
671	rnd-1_family-106#Unknown	0.0304567137551342	0.0479772674205319	13.9274898667812	1.65206758093832	6	3.41987163764407	0.110137838729221	0.0431609082168421	0.066976930512379	0.216187844441723	0.216187844441723
672	rnd-3_family-88#LINE/Rex-Babar	0.0305123127204348	0.0479933252165172	13.9226438834564	13.6178188097082	6	1.51540516175352	0.907854587313883	0.284505686668187	0.623348900645696	0.639195138538561	0.639195138538561
673	rnd-1_family-609#DNA/CMC-EnSpm	0.0308549722979633	0.0484601868037849	13.892961080576	2.73234856652188	6	3.88307495152786	0.182156571101459	0.0767134931627349	0.105443077938724	0.208452847087694	0.208452847087694
674	rnd-1_family-114#LINE/RTE-BovB	0.030992215224559	0.048603518534657	13.8811598886102	1.10919133334965	6	5.67344769523258	0.0739460888899769	0.00470761387968165	0.0692384750102949	0.172727331132616	0.172727331132616
675	rnd-5_family-400#Unknown	0.0315441991811458	0.0493958793103275	13.8341902774448	4.78295566700496	6	2.55331743707896	0.318863711133664	0.139508786835668	0.179354924297996	0.267262282648178	0.267262282648178
676	rnd-1_family-54#LINE/RTE-BovB	0.0317010018650003	0.0495679866439428	13.8209893904463	1.2473707683749	6	5.21954766335804	0.0831580512249929	0.00645964924273437	0.0766984019822586	0.172991766384432	0.172991766384432

## Sheet: lnc_rna_blast
Results of BLAST search of lncRNA query (published in https://doi.org/10.1371/journal.pntd.0011663) with F. hepatica repeat database.
Query accession dot version	Subject accession dot version (database hit)	%identity	Alignment length	Number of mismatches	Number of gap openings	Start of alignment in query	End of alignment in query	Start of alignment in subject	end of alignment in subject	E-value	Bit score	All subject Seq-id(s)	Raw score	Number of identical matches	Number of positive-scoring matches	Total number of gaps	Percentage of positive-scoring matches	Query frame	Subject frame	Aligned part of query sequence	Aligned part of subject sequence	Query sequence length	Subject sequence length	All subject title(s), separated by a '<>'
STRG.8075.2	rnd-1_family-543#Unknown	97.639	593	14	0	1	593	1	593	0.0	1031	rnd-1_family-543#Unknown	558	579	579	0	97.64	1	1	TGTACGTTTCGTACAAACTAAACGTTTTTCTTACTGGCTACTAACATCTTGTTAGTAGTCACATTCTACATGTGAATCTTTTCCAAGTCATTCTCCTGTGTTGTTGGCACAAAGTTGGTCATTTTACTGAACTCAGTCCCGATTCGTGATTGGTCCATGATCCAATCTGACGGTAGCGTGACAATATGGTTTTATTTTATTCACATGGATTTGATCTTACTCTTTCATGTGATTTGAACAGTCTTATCCGTTTCCCACTTTCTGACATTGACCTGAATTTGTTTGAATGAACATATGACGCTCCCGCCTGGTTTAACAGCAAATTTGACTATCCACGATCTGTGTCTCGCTCGGTTCAAAATTTGGCTGTATGTTTTGTCTATTCATTGTTCATTAACG…	TGTACGTTTCGTACGAACTAAACGTTTTTCTTACTGGCTACTAACAGCTTGTTAGTAGTCACANTCTACATGTGAATCTTTTCCAAGTCATTCTCCTGTGTTGTTGGCACAAAGTTGGTCATTTTACTGAACTCAGTCCCGATTCGTGATTGGTCCNTAATCCAATCTGACGGTAGCGTGACGATNTGGTTTTATTTTATTCACATNGATTTGATCTTACTCTTTCATGTGATTTGAACAGTCTTATCCGTTTCCCNCTTTCTGACATTGACCTGNATTTGTTTGAATGAACATATGACGCTCCCGCCTGGTTTAACAGTAAATTTGACTATCCACGATCTGTGTCTCGCTCGGTTCAAAATTTGGCTGTATGTTTTGTCTATTCATTGTTCATTAACG…	781	595	rnd-1_family-543#Unknown ( RepeatScout Family Size = 19, Final Multiple Alignment Size = 19, Localized to 216 out of 228 contigs )
STRG.16910.1	rnd-1_family-61#LINE/CR1	92.308	520	37	2	786	1302	3532	3013	0.0	747	rnd-1_family-61#LINE/CR1	404	480	480	3	92.31	1	-1	TAATAATTGTATATTTCGGATGCGCCTGAAGCATGCTAGAATGCATGATCAGATGATTATAGTGATGCTGGAATGACAATTCACAAAAGGATGCAACACGTGCATGCAGAGTATCAAAGAGAGTGTTACAGCGAACTAAAACTGTAGTAATGCCCGGCAAATTTGAAGGTCATGGTCGAATGGTGTCAGTTGAAGATCTG--GAGTACATGCACAAGTGGTATATGAGATAATTACCACTAGTGGAAATTCGAACATATTCAAAGGATATGTTTTTG-TGCGCCACAGAATATGAGAGGCATATGGATAGAAATCTCGTCGAAGCGTTCGGTGAATTATTCACTTTACGACAAGTATGTCAAGAAGTATTGACATGGAAATATATCAGTCTGCAAAGAT…	TAATAATNGTATATTTCGGATGCGCCCGAAGCATGCTAGAATGCATGATCAGATGATTNNAGTGATGCCGGAATGANAATTTACAAAAGGGTACAACANGTGCGCGCAGAGTATCAGAGAGAGTGTTACAGTGGACTAAAACGGTAGTAATGCCCGGCAAATTTGAAGGTCAAGGTCGAATGATGTCGGTTGAAGGTCTGAGGAGTACATGCATAAGTGGTATAGGAAATAATTACCACTGGTGGAAATTCGAACATATTCAAAGGATATGTTTTTGGTGCGCTGCAGAATATGAGAGGCATATGGATAGAAATCTCGTCGAAGCGTTCGGCGAATTATTCACTTTACGACAGGTATGTCAAGAAGTATTAACATGGAAATATNTCAGTCTGCAAAGAT…	1360	3533	rnd-1_family-61#LINE/CR1 ( RepeatScout Family Size = 161, Final Multiple Alignment Size = 100, Localized to 216 out of 228 contigs )
STRG.16910.1	rnd-1_family-127#LINE/L2	93.665	221	14	0	1082	1302	7047	6827	2.85e-91	331	rnd-1_family-127#LINE/L2	179	207	207	0	93.67	1	-1	CATATGGATAGAAATCTCGTCGAAGCGTTCGGTGAATTATTCACTTTACGACAAGTATGTCAAGAAGTATTGACATGGAAATATATCAGTCTGCAAAGATGGTAGTATATAAAGTGGTGGCTGTATAGTGGAGGAATCATATGTGTGGCAAGCAACTGCGTATTTCTTGGGAGGAAGACTACCAGAGTGATGGTGGCAGGGAACGGCTGGAGGAAAGCAGG	CATATGGATAGAAATCTCGTCGAAGCGTTCGGTGAATTATTCACTTTACTACAGGCATGTCAAGAAGTATTAACATGGAAATATTTCAGTCTGCAAAGATGGTAGTATATAAAGTGGTGGCTGTATACTGGAGGAATCATATATGTTGCAAACAATTGCGTATTTCTTGGGAGGGATACTACCAGAGTGATGGTGGCAGGGAACGGCCGGAGGAAAACAGG	1360	7047	rnd-1_family-127#LINE/L2 ( RepeatScout Family Size = 91, Final Multiple Alignment Size = 91, Localized to 216 out of 228 contigs )
STRG.16910.1	rnd-4_family-669#Unknown	91.964	112	5	3	971	1081	109	1	1.84e-38	156	rnd-4_family-669#Unknown	84	103	103	4	91.96	1	-1	TCAGTTGAAGATCTGGAGTACATGCACAAGTGGTATATGAGATAATTACCACTAGTGGAAATTCGAACATATTCAAAGGATATGTTTTTG-TGCGCCACAGAATATGAGAGG	TCAGTTG--G-TCTGGAGTACATGCATAAGTGGTATATGAAATAATTACCACTAGTGGAAATTCGAACATATTNAAAGGAAATGTTTTTGGTGCGCTACAGAATATGAGAGG	1360	109	rnd-4_family-669#Unknown ( Recon Family Size = 17, Final Multiple Alignment Size = 17 )
STRG.63335.1	rnd-1_family-401#Unknown	85.714	280	37	1	3	279	284	5	4.40e-81	296	rnd-1_family-401#Unknown	160	240	240	3	85.71	1	-1	TGTTTATCGTAATTTCGTGGTTCTATATAATACAATATAGATAAATATTTAGAGACAAGTGACTTACTATCAGGTGAGCATACAAGAATAACAGTACAGAAAATTATCCGGTGAGTCTGGACAGTGCAGTCATGAACGGCACACTCAACAAGGAGACAAGCGAAACTGTAGTGCAGCGTGGTCACGGTGCACACATTAAATCAAG---CTTTCTACTTAACATGAATTTATTATTTCAGTCACAGAATAAGAAAATAATCTGTAGTTATAATATGAAAAG	TGTTTATCGTAATTTCGTGGTTCTATATAATACAATATATATAAATATATAAAGGCGAATGACTTACAGCCAGGTGAGCAACCAAGAACAACAGTACAGAAAGTTATCCGGTAAATCGGGACAGNGCAGTCATAAACGGTCCACTCAGCAAGGAGTCAAACGAAACTGTAGCGCAGCGCGGTCACGGTACAGACAGTAAATCAAGAAGCTTTCTAGCTAACATGAAATGATNGCTTCAGTCACAGAATAAGAAAATAATCTGTAGTTAGAATATGCAAAG	588	314	rnd-1_family-401#Unknown ( RepeatScout Family Size = 31, Final Multiple Alignment Size = 31, Localized to 216 out of 228 contigs )
STRG.63335.1	rnd-1_family-260#Unknown	85.854	205	29	0	3	207	125	329	2.73e-58	220	rnd-1_family-260#Unknown	119	176	176	0	85.85	1	1	TGTTTATCGTAATTTCGTGGTTCTATATAATACAATATAGATAAATATTTAGAGACAAGTGACTTACTATCAGGTGAGCATACAAGAATAACAGTACAGAAAATTATCCGGTGAGTCTGGACAGTGCAGTCATGAACGGCACACTCAACAAGGAGACAAGCGAAACTGTAGTGCAGCGTGGTCACGGTGCACACATTAAATCAAG	TGTTTATCGTAATTTCGTGGTTCTATATAATGCAATATATATAAATATATAAANGCAAATGACTTACAGCCAGGTGAGCAACCAAGAACAACAGTACAGAAAGCTATCCGGTAAATCGGGACAGTGCAGTCATAAACGGTCCACTCAGCAAGGAGTCAAACGAAACTGTAGCGCAGCGCGGTCACGGTACAGACAGTAAATCAAG	588	336	rnd-1_family-260#Unknown ( RepeatScout Family Size = 51, Final Multiple Alignment Size = 46, Localized to 216 out of 228 contigs )
STRG.11367.1	rnd-1_family-324#Unknown	90.765	379	32	3	904	1280	1	378	1.81e-142	503	rnd-1_family-324#Unknown	272	344	344	3	90.77	1	1	TCTCGGAAAGTAGTAGAAACCCAGCCCCAAACCTTTTTTCATTGGTTTTAAACCTTGAAATGTAGTAATTCCAAAATGTCACGGTATGTATAAAGTT-CCATTATTGCCCAAACCAACCCCAGTCTCTCAAAAGTAGCGCCCGATTAGGTCAGACAAAGCCAATGATGAATCCCGTTTTGCCTGCCGCATGTAATTGTTGAGGTGAGTCATTTTGTTCACATACTGAGGTAGTCAAGTGGATCAAATGGCTATCATCTCAAAAAGGACAAAGGCTTGAATTCCAGATTCACGAAGGC-CTGTCGTGGTAGACCGCACTACCATTTCAACTTACCTTAGTTTCAAGCCTTCGACTTTAGGAATTCCGGTATGAAGCTGTT	TCTCAGAAAGTAGCAGAAACCCAGTCCCAAACCTTTTTTCATTGGTTTTCAACCTTGAAATGTAGTACCCCCAAAATGTCACAGTCTGTATAATGTTCCCATTATCGCCCAAACCAACCTCAGTCTCTCAAAAGTAGCACCCGATTGGTTAAGACAAGGCCAGTGATGAATCCTGTTTTGCCTGCCGCATGTAATCGTTAAGGTGAGTCATTTTGTTCACATACTGAGGTAGTCAAGTGGATCAAGTGTCTATCACCTCAAAAAGGACAAAGGCTTGAATTCCAGATTCACCG-GGCACTGCCGTGGTAGACCGCACTGCCATTTCAGCTGACCTTAGTTTCAAGCCTTCGGCTTTAGGAATTCCGGTGTGAAGCTGTT	4271	389	rnd-1_family-324#Unknown ( RepeatScout Family Size = 40, Final Multiple Alignment Size = 40, Localized to 216 out of 228 contigs )
STRG.11367.1	rnd-1_family-507#Unknown	81.696	224	16	13	1206	1404	224	1	9.68e-41	165	rnd-1_family-507#Unknown	89	183	183	25	81.70	1	-1	TGGTAGACCGCACTACCATTTCAACTTACCTTAGTTTCAAGCCTTCGACTTTAGGAATTCCGGTATGAAGCTGTTATGTTGTAATAACGGTCAAAATAATTTGACTG-----CA-ATG-C-AT-TTG----C--AT-AACAGCATAGC---A-CAA-G---GCC-TTTCGCTTACCGGTTCGTGATCAATGTATGCCTTTATAACTCTGGATTACCAGGTATTA	TGGTAGACCGCACTGCCATTTCAGCTGACCTTAGTTTCAAGCCTTCGGCTTTAGGAATTCCGGTGTGAAGCTGTTGTGAGGTCACAACGGTCAAAAGAATTTGACTGTGATGCATTTGCCTTTCTTGAAACCGGATAAACAGCANAGCATAAGCAACGCAAGCCTTTTCGCTTACCGATTCGTGATCAATGTATGCCTTTATAACTCTGGATTACCAGGTGTTA	4271	224	rnd-1_family-507#Unknown ( RepeatScout Family Size = 22, Final Multiple Alignment Size = 22, Localized to 216 out of 228 contigs )
STRG.6161.1	rnd-1_family-45#Unknown	91.463	82	7	0	261	342	162	81	3.19e-26	113	rnd-1_family-45#Unknown	61	75	75	0	91.46	1	-1	AATATGTCAGAACCGAGATCGGTTCGGAGTGTATCGAAAAATCGATGCGCCATATAAAATGCTATGGTAAAATTTCAATGTT	AATGTGTCAGAACCGAGATCGGTTCGGAGTGTATCGAAAAATCGATGCGCCATGTGAAATGTTATGGTAGAATTTTATTGTT	400	164	rnd-1_family-45#Unknown ( RepeatScout Family Size = 219, Final Multiple Alignment Size = 100, Localized to 216 out of 228 contigs )
STRG.6161.1	rnd-1_family-45#Unknown	93.651	63	4	0	337	399	16	78	1.16e-20	95.3	rnd-1_family-45#Unknown	51	59	59	0	93.65	1	1	AATGTTATCCGTGGTAACCGAAACGTCGACAACCTACCAACGATTTCGACTACGCTGTGTTAT	AAGGTTACCCGCGGTGACCGAAACGTCGACAACCTACCAACGATTTCGACTACGCTGTGTTAT	400	164	rnd-1_family-45#Unknown ( RepeatScout Family Size = 219, Final Multiple Alignment Size = 100, Localized to 216 out of 228 contigs )
STRG.6161.1	rnd-1_family-115#Unknown	95.238	63	3	0	337	399	29	91	2.49e-22	100	rnd-1_family-115#Unknown	54	60	60	0	95.24	1	1	AATGTTATCCGTGGTAACCGAAACGTCGACAACCTACCAACGATTTCGACTACGCTGTGTTAT	AAGGTTACCCGTGGTGACCGAAACGTCGACAACCTACCAACGATTTCGACTACGCTGTGTTAT	400	111	rnd-1_family-115#Unknown ( RepeatScout Family Size = 97, Final Multiple Alignment Size = 97, Localized to 216 out of 228 contigs )
STRG.6161.1	rnd-1_family-186#Unknown	95.000	60	3	0	340	399	82	23	1.16e-20	95.3	rnd-1_family-186#Unknown	51	57	57	0	95.00	1	-1	GTTATCCGTGGTAACCGAAACGTCGACAACCTACCAACGATTTCGACTACGCTGTGTTAT	GTTACCCGCGGTGACCGAAACGTCGACAACCTACCAACGATTTCGACTACGCTGTGTTAT	400	464	rnd-1_family-186#Unknown ( RepeatScout Family Size = 67, Final Multiple Alignment Size = 67, Localized to 216 out of 228 contigs )
STRG.54409.2	rnd-5_family-124#Unknown	93.590	234	15	0	2272	2505	470	237	4.05e-97	351	rnd-5_family-124#Unknown	190	219	219	0	93.59	1	-1	TTCTCAACGAGCTTGGAATCAAGATTCCGGCCAAAAGAATGCCCGGTGCTAACCGATCGCATACAATTGAACCCGAGGATCCGAGGCTAGTCCAACTCCTTTTGGTCCATGCTTTTGATGAGATTTCTTGTCCTGGCTCACGGGTTAGTTGTAAGTCAAAAGAGTCATCTAGTTTAAATTCTGCGAAATAGGTGCTTCTACTAGCCCAGCTGAAGGAAAAACAGCTAATCGAAG	TTCTCAACGAGCTTGGAATCAAGATGCCGGCCAAAAGAATGCCCGTTNCTAACCGATCGCATATAATTGAACCCGAGGATCCGAGGCAAGTCCAACCCCCTTTGTCCCATGCCTTTGATGAGGTTTCTTGTCCTGGCTCACGGGTTAGTTGTAAGTCAAAAGCGTCATCTAGTTTAAATTCTGCGAAGAATGTGCTTCTACTAGCCCAGCTGAAGGAAAAACAGCTAATCGAAG	2505	470	rnd-5_family-124#Unknown ( Recon Family Size = 41, Final Multiple Alignment Size = 39 )
STRG.54409.2	rnd-1_family-152#Unknown	95.349	86	3	1	2185	2270	341	425	4.44e-32	135	rnd-1_family-152#Unknown	73	82	82	1	95.35	1	1	GAAACGTATTGAAAACCACAATTAGACGCTTGGCGTTTTTTGGATTGTGTTACGGGTATCTCAACGACTGCTAGGAGTCCGTTACA	GAACCGTATTGAAAACCACAATTGGACGCTTGGCG-TTTTTGGATTGTGTTACGCGTATCTCAACGACTGCTAGGAGTCCGTTACA	2505	425	rnd-1_family-152#Unknown ( RepeatScout Family Size = 80, Final Multiple Alignment Size = 80, Localized to 216 out of 228 contigs )
STRG.68883.1	rnd-1_family-42#Unknown	93.229	384	17	2	250	624	1851	1468	2.18e-159	556	rnd-1_family-42#Unknown	301	358	358	9	93.23	1	-1	ATATATATATATATATACCTTGGGTATGCTCCACTCACTTGTCCCCCTTCCTAACTAGATTGTGCCATTTTACAACACAATTTGCATATATATAAATAAAACCGTCCCGTCCTTTAGCGATGGGTGCTCGCTCTCGCCTAATTCCTGGCTCAGGCTAGAACTCA--------A-CCTGCTTTTTTGGGCCTTTCTCGTACACTGAATCCTTGCCACACGGATTACCATTCCTTAGTAACTAGGCTTCACTTCTCTGCGCATATGCTCATGGTAGGTTAAGACCCCATTCCAACCGAAATCCGTATGCCCCTGACGAATACCAGCACGTTTGCCCCCACATAAAAAATCCTCATTTTTACGCCCAATGTTTTTCTCCTTTTTTAC	ATATATATATATATATACCTTGGGTATGCTCCACTCACTTGTCCCCCTTCCTAACTAGATTGTGCCATTTTACAACACAATTTGCATATATATAAATAAAACCGTTCCGTCCTTTAGCGATGGGTGCTCGCTCTCACTTAATTCCTGGCTCAGGCTAGAACTCAGCCGTCCCATCCTGCTTTTTTGCGCCTTTCTCGTACACTGAAGCCTTGCCACACGGATTACCATTCCTTAGTAACTAGGCTTCACTTCTCTGCGCATATGCTCATGGTAAGTTAAGACCCCATTCCAACCGGAATCCGTATGCCCCTGCCGAATACCAGCACGTTTGCCCCCACATGAAAAATCCTCACCTTAACACCCAGTGTTTTCCTCCCTTTTCAC	696	1875	rnd-1_family-42#Unknown ( RepeatScout Family Size = 227, Final Multiple Alignment Size = 100, Localized to 216 out of 228 contigs )
STRG.68883.1	rnd-1_family-42#Unknown	97.297	74	2	0	623	696	1210	1137	7.28e-30	126	rnd-1_family-42#Unknown	68	72	72	0	97.30	1	-1	ACAAAATGTTCATTTTCTTGCTTCCATAAAAACGATAATCACAACCCACAGCTGGAACACTTTCCAGACTGCCG	ACAAAATGTTCATTTTCTTGCTTCCATAAAAACGATAATCATAACCCACAGCTGGAACACTCTCCAGACTGCCG	696	1875	rnd-1_family-42#Unknown ( RepeatScout Family Size = 227, Final Multiple Alignment Size = 100, Localized to 216 out of 228 contigs )
STRG.68883.1	rnd-1_family-9#Unknown	92.553	282	5	4	1	266	411	692	5.03e-111	396	rnd-1_family-9#Unknown	214	261	261	16	92.55	1	1	GCGAAATACTAACTTTCCCATTGAAAGTTTTAGCCACACTTAGGCGTTTCCCTTTTAGTCTCACGTTTCATGGCCTCAATGTGCCTTTGGGATCCGCCGCACCGATGAGCCCGTGCTTAACTTTTGTTCTTCTTTCCGTTAACCGTTGATCCTCAGCTGCG-T---C--A----------CTCTATCTCACTTTCCTTGCCATAGTCTTTTGCGTCCGACCGCTTTCGCATGACCCGTCCGATGATCGCACCCACCTATACATCAATATATATATATATATA	GCGAAATACTAACTTTCCCATTGAAAGTTTTAGCCACACTTAGGCGTTTCCCTTTTAGTCTCACGTTTCATGGCCTCAATNTGCCTTNGGGATCCGCCGCACCGATGAGCCCGTGCTTAACTTTTGTTCTTCTTTCCGTTAACCGTTGATCCTCAGCTGGGCTATACCCAGACTGCGTCNCTCTATCTCACTTTCCTTGCCATAGTCTTTTGCGTCCGACCGCTTTCGCATGACCCGTCCGATGATCGCACCCACGTATACANCAATATATATATATATATA	696	732	rnd-1_family-9#Unknown ( RepeatScout Family Size = 776, Final Multiple Alignment Size = 100, Localized to 216 out of 228 contigs )
STRG.4296.1	rnd-3_family-41#DNA/TcMar-Tc1	89.062	64	7	0	1096	1159	213	150	5.85e-16	82.4	rnd-3_family-41#DNA/TcMar-Tc1	44	57	57	0	89.06	1	-1	TGTCGATTAAAAATCTTTGCAGCTTCCTCCGCATTACAATTATTCTCCATTAAGAGACAAACCA	TGTCGATTAAAAATCTTTGCAGCTTCCTCCGCNTTCCGCTTATTCTCGATAAAGAGGCAAACCA	2494	1364	rnd-3_family-41#DNA/TcMar-Tc1 ( Recon Family Size = 38, Final Multiple Alignment Size = 38 )
STRG.62062.1	rnd-1_family-13#LTR/Pao	88.679	212	23	1	1	212	962	1172	2.59e-70	259	rnd-1_family-13#LTR/Pao	140	188	188	1	88.68	1	1	ACTCGTATTGTCAAGACTATGCTCTTTATCTTATTGACCCTCGAACAAGCACAGCACTCATAAACCACTACACTTGAACTTTTGTTTATAGTCTTGCTATTGTGCCGTGGCATATTTTTGATTCGAACTCGGACTGCCGTGACGGTGGTACCTGACAGTGACCTTTGCTGAACTCCGGTCTTCGTTTTTAAACGTTGTGGCCGTACAGTTGA	ACTTGTATTGTTGAGACTATGCTCTTTATCTTATTGACCCTCGAACAAGTACAGCATGCATCAACCACTACACTTCAACATTTGTTTATA-TTTTGCTCACGTGNAGTGGCATAATTTTGATTCGAACTCGGACTGCCGTGACGGTGGTACCTGACATTGACCTTTGTTGAACTCTGGTCCTCGTTGCTAGACGTTGTGGCCGTACAGTTGA	274	1304	rnd-1_family-13#LTR/Pao ( RepeatScout Family Size = 513, Final Multiple Alignment Size = 100, Localized to 216 out of 228 contigs )
STRG.30003.1	rnd-1_family-288#Unknown	91.326	611	51	2	111	720	1	610	0.0	843	rnd-1_family-288#Unknown	456	558	558	2	91.33	1	1	CAGTGAGGTGCTGCTGGCTCGGTAGCAGCAAGAGG-TGGCCATCTGCAATCATAGACTCACCAAAGCAATAAAAGGTATATCGGTTTATTAGTGGTCTCACCACCTACTAGACGCTATCGGATTCAGTCCGCTTTTGCCGACGAACCAACTATCAACATCGACAAGCACATTAGAACTTGGTTCCGCAACGCTTGTGATCGCGGAGCAGGTAGCAGATATAGTAGGTAAGTAGAATGAAACGGGGTTGCCTCATTTCCTCGCTACGGTTAACAGAAACATGTATACTGTAAGGCTGACATTTGCAGTACATTATTCGCTTCTTGAATTACATCTAACTTCCGCGTTTTTTCCCGTACGCCACTTTCGCTATCCGTATCGTATATGTTATTTGTGAAAAG…	CAGTGAGGTGCTGCTGGCTCGGTAGCAGCAAGAGGATAGCCGTCTGCGATCATAGACTCATCAAAGCAATAAAAGGTATATCGGTTTATTAGTGGTCTCACCACCTACTAGACGCTATCAGATTCAGTCCGTTTTTGCCGAGGAACCAACTATCAACATCGACAAGCACATCAGAAATTGGTTCCACAACGCTCGTGATCGCGGAGCAGGTAGCAGATATAGTAGGTAAGTAGAATGAAACGGAGTTGCCTCATTTCTTCGCTACGGTTAGCAGAAACANGTTTACTGTAAGACTAACGTTTGAAGTACATTAGNCGTTTCTCGAATTACATCGGACTTCCGC-TTTTTTCCCGTACGCCACTTTCGCTATCCGTNTCANATATGTTATTTGTGAAAAG…	1174	936	rnd-1_family-288#Unknown ( RepeatScout Family Size = 46, Final Multiple Alignment Size = 46, Localized to 216 out of 228 contigs )
STRG.30003.1	rnd-1_family-97#DNA/CMC-EnSpm	91.552	580	46	3	1	578	3598	4176	0.0	802	rnd-1_family-97#DNA/CMC-EnSpm	434	531	531	3	91.55	1	1	TATACTTGTACGTGACAAATATAGGTCACAACACTGCGGCGGTACACAACTAAAAAAGTTTCAGGATGCTGTAAAGCAAATGCTATCTGCTGTGGTCAGCGACGACGTCGCAGTGAGGTGCTGCTGGCTCGGTAGCAGCAAGAGG-TGGCCATCTGCAATCATAGACTCACCAAAGCAATAAAAGGTATATCGGTTTATTAGTGGTCTCACCACCTACTAGACGCTATCGGATTCAGTCCGC-TTTTGCCGACGAACCAACTATCAACATCGACAAGCACATTAGAACTTGGTTCCGCAACGCTTGTGATCGCGGAGCAGGTAGCAGATATAGTAGGTAAGTAGAATGAAACGGGGTTGCCTCATTTCCTCGCTACGGTTAACAGAAACATGTATACTG…	TATACGTGTACGTGACAAATATAGGTCACAACACTGCGGCGGTACGCAACTA-GAAATCTTCAGGATGCGGTAAAGCAAATGCTGTCTGCTGTGGTCAGCGACGACGTCGCAGTGAGGTGCTGCTGGCTCGGTAGCAGCAAGAGGATAGCCGTCTGCAATCATAGACTCATCAAAGCAATAAAAGGTATATCGGTTTATTAGTGGTCTCACCACCTACTAGACGCTATCAGATTCAGTCCGTTTTTTGCCGAGGAACCAACTATNAACATCGACAAGCACATCAGAAATTGGTTCCACAACGCTCGTGATCGCGGAGCAGGTAGCAGATGTAGTAGGTAAGTAGAATGAAACGGAGTTGCCTCATTTCTTCGCTACGGTTAGCAGAAACATGTTTACTG…	1174	4176	rnd-1_family-97#DNA/CMC-EnSpm ( RepeatScout Family Size = 112, Final Multiple Alignment Size = 100, Localized to 216 out of 228 contigs )
STRG.30003.1	rnd-1_family-31#Unknown	89.286	280	30	0	720	999	1	280	6.72e-102	366	rnd-1_family-31#Unknown	198	250	250	0	89.29	1	1	TGTAAGGTTGATTAGACCCTACTTCGCGGTTTCCTTAGTAAACGCGTGCTTCGGTCCTTTGTACTGCGTGTACCACCTGCACGTTGGACTAATGTGCGGCACTGCACAAATATGTTAACCAGAACAGTATTCTCCACGACCCGTGAGAACGAGAAGGCGATTGGGAGAGATAGTGGTTAGCGTGTATTTGGGAGCGTGCGTGAGAGCGTGCGCGAGAGCAACGGTCAAATGGCAACCGCGCTTGGCAGTCAGCGTTCAGTTAAACAATAAACGTGGTAAA	TGTAAGGTTGGTTAGACCTTACCNCGCGGTTTCCTTAGTAAACGCGTGCTTCGGTCCTTCGTACTGCGTGGACCACCTGCNCGTTACTGTGATGCTCNGCACTGCGCNANCACGNTNACCAGAACAGTGTTCCCCACGACCCGTGAGAACGAGAAGGCGATTGGGAGAGATAGTGGTTAGCGTGTATTTGGGAGCGTGCGTGAGAGCGTGCGCAAGGGCAACGGTCAAATGGCCACCGCGCTTGGCAGCGAGCGTTCAGNTAAACAATAAACGTGGTAAA	1174	280	rnd-1_family-31#Unknown ( RepeatScout Family Size = 310, Final Multiple Alignment Size = 100, Localized to 216 out of 228 contigs )
STRG.30003.1	rnd-4_family-1215#Unknown	100.000	29	0	0	1000	1028	1	29	5.94e-08	54.7	rnd-4_family-1215#Unknown	29	29	29	0	100.00	1	1	AGTATGAACGAAGATGGCAACCGCTACAA	AGTATGAACGAAGATGGCAACCGCTACAA	1174	29	rnd-4_family-1215#Unknown ( Recon Family Size = 29, Final Multiple Alignment Size = 29 )
STRG.13515.1	rnd-2_family-231#Unknown	95.812	382	12	3	7	384	1	382	1.05e-177	617	rnd-2_family-231#Unknown	334	366	366	4	95.81	1	1	AGGTACCTGTACATTTCCGACTTTTTCCATGATTTTCAACGTCCCTTGGTGCGACACTCCTTTGTTGTACCGACGTTTTAATGTAAAAACACACACCTTTTGGTCGTCACCACCGCGCAATAC--AAAAAGGCTGTAAATAAATCTTTCACTCTGGCTCGGTCTCATCTTCTGGTTTGGATTGTCTTGGAATCATATCGGTCGGAACTAACTGAGTGAAAC-AAACATTTTAGAAGCTTCAACGGCGTCTCTTGGCACTTCGCTCAATACCATCCTGTTCTGTCCAACGGATGGCTGTCAGACCGAACTGAACTGAAGACATTGGCGGATATTGACTCTTCGGCACTCATCTCCTGATCACAAGAACATTGAACAACT-TGA	AGGTACCTGTACATTTCCGACTTTTTCCATGATTTTCAACGTCCCTTGGTGCGACACTCCTTTGTTGTACCGACGTTTTAATGTAAAAACACACACCTTTTGGTCGTCACCACCGCGCAATACAAAAAAAGGCTGTAAATAAATCNTTCATTCTGGCGCGGTCTCATCTTCTGGTTTGGAGTGTCTTGGAATCATATCGGTCGGAACTAACTGTGTGAAACAAAACATTTTAGAAGCTTCNACGGCGTCTCTTGGCACTTCGCTCAATACCATCCTGTTCTGTTCAACGGATGGCTGTCAGACCGAACTGAACTGAAGACATTGGCGGATATTGGCTCTTCGGCGCTCATTTCCCGATCACAAGAACACTGAACAACTGTGA	743	540	rnd-2_family-231#Unknown ( Recon Family Size = 33, Final Multiple Alignment Size = 32 )
STRG.13515.1	rnd-2_family-231#Unknown	95.385	325	14	1	382	705	216	540	8.50e-149	521	rnd-2_family-231#Unknown	282	310	310	1	95.38	1	1	TGAAAC-AAACATTTTAGAAGCTTCAACGGCGTCTCTTGGCACTTCGCTCAATACCATCCTGTTCTGTCCAACGGATGGCTGTCAGACCGAACTGAACTGAAGACATTGGCGGATATTGACTCTTCGGCACTCATCTCCTGATCACAAGAACATTGAACAACTGTGAGTTTGAGTCACACCTATTGTTTCGTTTTAATTCTTAATGTACATACCATTTTGGCCTTTTTATCACCGCACGCTCCTCCGCCCATCTTAGTTTGCTAGTGTCGTCTTCGATATTGTTGAAAATAATTTAGTGTACCACATAGACAGAGTAGTACGCTA	TGAAACAAAACATTTTAGAAGCTTCNACGGCGTCTCTTGGCACTTCGCTCAATACCATCCTGTTCTGTTCAACGGATGGCTGTCAGACCGAACTGAACTGAAGACATTGGCGGATATTGGCTCTTCGGCGCTCATTTCCCGATCACAAGAACACTGAACAACTGTGAGTTTGAGTCACACCTTTTGTTTCATTTTNATTCTTAATGTACATACCCTTTTGGCCTTTTTATCACCGCACGCTCCTCCGCCCATCTTAGTTTGCTAGTGTCGTCTTAGATATTGTTGACANTAATTTAGTGTACCACATAGACAGAGTAGTACGCTA	743	540	rnd-2_family-231#Unknown ( Recon Family Size = 33, Final Multiple Alignment Size = 32 )
STRG.16709.1	rnd-1_family-36#LINE/CR1	88.710	868	76	13	453	1303	6866	6004	0.0	1055	rnd-1_family-36#LINE/CR1	571	770	770	22	88.71	1	-1	AAAAAAGG-AGCGCAACTTGAAGGCCTTGAATTGGTGAAGAATTAATTTCAAGCCGGGTAACGATCAAAAGAAAAATGAAATCTTGCAAAAGAAAAC--AGTGAAAAACCCCGGCGTAGGCTCGCGCCTTATTGTTCTGTTAAGCTGACAAAAATATATTGACTTATTGATTCTCAATGATATTCGGCGTCATCATTGGGAACCACTGATAGGAAGGGGGATAAGTGGACTTGCTTTTGGATGGCGTATCGAAATTTAATGAGTAAAAA-TTCCTGTGTTGCGTATTCTGGCTCTGTCATTGGACTGTTTCATATGAGACCAGGGTGATGTGCAGCATCTCGTGGGTATAGATCATCAGACGGTGTAAGGGACGTGTCAGTCAATCAGTAGAAGGTAG-…	AAAAAAGGCAGCGCAACTTGAAGGCCTTGAATTGGTGAAGAGTCAATTTCAAGCCGGATACCGATCGAAAGAAAAATGAAATCTTGCAAGAGAAAACGGAGCGAAAAACCTCCGCGTAGGCTCGCGCCTTATTGTTCTGTTACGCTGACAAA--TATATTGACTTATTGATTCTCAGTGATATTCGGCGTCATTATTGGGAACCACGGAT--G-NGGGGGACAAGTGGACTCGCGTTCGGATGGCGTATCGAANTTTAATGAGTAAAAAATTCCTGTGTTGCGTATTCTGGCTCTGTTATTGGATTGTTTCACATGAGACCAAGGTGATGTGCAGCATCCCGTGGGTATGGTTCATCAGGCGGGGTAAGGGACGTGTCAATCAATCAGTAGAAGGTNGC…	1677	7476	rnd-1_family-36#LINE/CR1 ( RepeatScout Family Size = 244, Final Multiple Alignment Size = 100, Localized to 216 out of 228 contigs )
STRG.16709.1	rnd-1_family-36#LINE/CR1	87.919	447	53	1	6	452	7351	6906	5.37e-154	540	rnd-1_family-36#LINE/CR1	292	393	393	1	87.92	1	-1	TCGTCAGAGGCAAACCAGCACAGCTAGAGTTAGTTTTAATCGACCGAAATTACAATGGTTCGCGCGGCAAACACGGTTTGGTTTCGAATCCGGGTTGGTTGGTGGTGGCCCGTGGGAATGAAAAATATGTCGTGAAAATATAGCGCTAAGGATGCGTTATAAACCAAAATAGTGCAAGCTGTGGATAACAGAGGCCTATTGGGGTTCCATGAACGGAATAAGTTATGAACATGAAGAGATGACAGAAATGAATGGGAGTACACTCGTGAACTTTGGTGAATATGAGGAGAACGGCTCACTATAAAGACGACGATGGTCCGGAATGACGGATATTCCCGGCCTCGATAAACGGAGTGCATCATGAAAGTGGGAGACATGAACAAACTGCGTGGAATTGGA…	TCGTCAGAAGCAAAACAATATAGCTAGAGATAGTTTGAGTCGACCGAAATNATAANGGTTTGCGCGGCAAATACGGTTTGGTTTCGAATCCG-ACTGGTTGGTGGTGGCCCGTGGAAATACAAAATATATCGTGAAAATATAGCGCTAAGGATGCGTTATAAACCANAATAATGCAAGCTGTGGATAACGGAGGCCTATTGGGGTTCTATGNACGGAATAAGTTATGAACATGGAGAGGTGAAAGAAATGAATGGGAGTACACCCGTGAACTTTGGTGAATATGAAGAGAGCGGCTCTCTATGAAGACGANGTTGGCCCGGAATGACGGATATTCCCGGTTCCAATAGACGGAGTGCGTCATGAAACGGGGGGACATGAGNAAACTNTGTGGAAGTGGA…	1677	7476	rnd-1_family-36#LINE/CR1 ( RepeatScout Family Size = 244, Final Multiple Alignment Size = 100, Localized to 216 out of 228 contigs )
STRG.16709.1	rnd-1_family-320#Unknown	93.594	562	36	0	1116	1677	1	562	0.0	850	rnd-1_family-320#Unknown	460	526	526	0	93.59	1	1	TGAGTGATGATAATAAATGGTGACAGTTAATAATGAACTGGTTGGGTTTATATGAACGGTCGGTGGCACATTTCATATTTTGGTCTGGATTTAAATTCGAGAGTTTAAATAATGTAGGGTTGATAAGTACTACTTCAGGCTTGCAAGATGGCGTAAACCGGGTGGGCTGCTGCGTCTGCATTTCAGAGGATGAATGGTTTACACGCAATTAGAAGTTCTGAAGAGCAATTAAGTAAGGATGCAGAAAGAACCACTAGGGCATCGGTGGTGATGCGCTAGATAAAATTGTTATCGTGCACAGAAACGTGGACGTATGTTGTTCTGTGCTCCTACCCGTTAGTGCCGACCTACTAGGAATTAGTTTGATTGTGAGCAGGGAAATCTCATGACTTGGTGGTT…	TGAGTTATGATAATAAATGGCGACAGTTAATAATGAACTGGTTGGGTTTATATGAACGGTCGGTGGCACATTTCATATTTTGGTCTGGGTTTNAATTCGAGAGTTTAAATAACGTAGGGTTGATAAGTACTACTNCAGGCTTGCAAGATAGCGTAAACCGGGTGGGCTGCTGCGTCTGCATTTCAAAGGATAAATGGTTTGCACGCAATTAGAAGTTCTGAGGAGCAATTAAGTAAGANTGCAGAAAGAACCACTAGGGCATCGGTGGTGATGCGTTAGAGAAAATTGTTATCATGCACAGAAACGTGGACGTANGTTCGTCTGTGCTCCTACTCGGTAGTGCCGGCCTACTGAGATTNAACTTGAATGTGAGCAGGGAAATCTCATGACGTGGTGGTT…	1677	1136	rnd-1_family-320#Unknown ( RepeatScout Family Size = 40, Final Multiple Alignment Size = 40, Localized to 216 out of 228 contigs )
STRG.58896.1	rnd-5_family-8406#Unknown	96.658	389	11	1	3	389	62	450	0.0	645	rnd-5_family-8406#Unknown	349	376	376	2	96.66	1	1	TATTATTATTATTATTATTATTATTATTATTATTATTATTATTATTATTATTATTATTATTATTCGCACTACTATTAGCACTATTATTTTTATTGATATTTTCGTTCATATTAATATTACACTAGTTTGGGCACATCTCACGGTGTGTTCAGGCGTGGAGAAGAAGATGACGGGAACATTCTACACACTGAAACGGGTTAGTAGTTCAGACGAAACTTCGTCCTTCTTTGTCGAAACACGAGCATGAAACGGAGCTACACAATTTGTGCACACTGGGTGGGATTTGCAAGGAAACGTGCGAGCAAGAGTGTGTGCGTGTGTTTGTGTTTGTGTTTGTGTACGCGTGTGTGTGGCTGTGGTGC--AGAGAGAGAGAGCTAGGACGGGGGG	TATCACTATTATTATCACTCCTATTATTATTATTATTATTATTATTATTATTATTATTATTATTCGCACTACTATTAGCACTATTATTTTTATTGTTATATTCGTTCATATTAATATTACACTAGTTTGGGCACATCTCGCGGTGTGTTCAGGCGTGGAGAAGAAGATGACGGGAACATTCTACACACTGAAACGGGTTAGTAGTTCAGACGAAACTTCGTCCTTCTTTGTCGAAACACGAGCATGAAACGGAGCTACACAATTTGTGCACACTGGGTGGGATTTGCAAGGAAACGTGCGAGCAACAGTGTGTGCGTGTGTTTGTGTTTGTGTTTGTGTACGCGTGTGTGTGGCTGTGGTGCAGAGAGAGAGAGAGCTAGGACAGGGGG	464	450	rnd-5_family-8406#Unknown ( Recon Family Size = 21, Final Multiple Alignment Size = 21 )
STRG.55205.1	rnd-1_family-42#Unknown	98.667	150	2	0	1	150	1095	946	2.83e-72	267	rnd-1_family-42#Unknown	144	148	148	0	98.67	1	-1	CCATCGGCCAAATCGACGTTTATTCCGGATTACCGTAAGGACTGGACGATTTGATCAATGGTTTAAACCTATACTCTCGCCTGCTGACGTTACATGGGGCACCGTACATGGATTAACAAAACCTCATGAAAGTCTCACCGGATCGCAGAG	CCATCGGCCGAATCGACGTTTATTCCGGATTACCGTAAGGACTGGACGATTTGATCAATGGTTTAAACCTATACTCTCGCCTGCTGACGTTACATGGGGCACCGTACACGGATTAACAAAACCTCATGAAAGTCTCACCGGATCGCAGAG	484	1875	rnd-1_family-42#Unknown ( RepeatScout Family Size = 227, Final Multiple Alignment Size = 100, Localized to 216 out of 228 contigs )
STRG.55205.1	rnd-1_family-42#Unknown	98.649	148	2	0	337	484	549	402	1.02e-71	265	rnd-1_family-42#Unknown	143	146	146	0	98.65	1	-1	CTCTTCAAAAGTTCACTGAAGTCCCTGCGAAGCTTTTCGCCTTCATTTGAATTTCCATATGACACTGTAATCACCTGCACAAAAGGTCCGTTTTATTATCACCTTTGACTCACTTGCCTTTATTTCAAATGCTTCCTCCACAATTAGT	CTCTTCAAAAGTTCACTGAAGTCCCTGCGAAGCTTTTCGCCTTCATNTGAATTTCCATATGACACTGTAATCACCTGCACAAAAGGTCCGTTTTATTATCACCTTTGACTCACTTGCCTTTATTTCACATGCTTCCTCCACAATTAGT	484	1875	rnd-1_family-42#Unknown ( RepeatScout Family Size = 227, Final Multiple Alignment Size = 100, Localized to 216 out of 228 contigs )
STRG.55205.1	rnd-1_family-42#Unknown	88.889	207	12	3	149	345	858	653	1.02e-66	248	rnd-1_family-42#Unknown	134	184	184	11	88.89	1	-1	AGTACGAAATCAATGGCCGGAACCCAGCCTTCGCAGCTGTCAACTTCGTCAAACCAGCCCTTTTTTACCTGCTTCCCACAACATTCT----G------CCTGCAACCAAGGTCTTTATGAAACAGAATACCAGCCATCTGCAGCCAACCATAATTTGATTACCAATTTTCTATCAAACACAAAAAAAAACANTTTACACTCTTCAAA	AGTACGAAACCAATGGCCGGAACCCAGCCCTCGCAGCTGTCAACTTCGTCAAACCAGCCCTTTTTTACCTGCTNCCCTCAACATTCTACCTGCCACCACCTGCAACCAAGGTCTTTACGGAACAGAATACCAGCCATCTGCAGCCAACCATAATTTGGTTAACAATTTTCTATCACATACAAAAAAAA-CATTTTACACTCTTCCAA	484	1875	rnd-1_family-42#Unknown ( RepeatScout Family Size = 227, Final Multiple Alignment Size = 100, Localized to 216 out of 228 contigs )
STRG.40589.1	rnd-1_family-71#Unknown	90.441	272	21	3	56	323	370	640	1.38e-98	353	rnd-1_family-71#Unknown	191	246	246	5	90.44	1	1	GGGAAAGTCGATGCACGCGAAGAGGATATCTATCCATGAAGACGATGCAAACCCTGAATGACGGATTTACCGGAGTTCAATAAACGGAATAAGTTTCCAAAC-GGAGCCC---AGACCAATTTCATGAAAGTGAACACTGGTGGATGTGGGGCAAACATCAGTCCATAAAAAGGTGAGTTAAGATTCAGGATCAGTAACCTGTACCATTCAAAAAATGAGAAAGCGCAACTGGAGGGTCCTCGAGAAGTAGAGAGTCAATTTCCAGCCGGCT	GGGAAAATCGACGCATGCGAAGAGGATAGCGATCCATGAAGACGATGCAGACCCTGAATGACGGATTTACCGGAGTTCAATAAACGGAATGAGTTTTGAAGCAGGGGGACATGAGACCAATTTCGTGAAAGTGAACACTGGTGGATGTGGGAGAAACAGCAGTCCATAAAAAGGTGAGTTTAGATTCAGGATCAGTAACATGTACCATTCAG-AAATGAGAAAGCGCAACTGGAGGGTCCTCGAGAAGTGGAGAGTCAATTTCCAGCCGGCT	323	1940	rnd-1_family-71#Unknown ( RepeatScout Family Size = 141, Final Multiple Alignment Size = 100, Localized to 216 out of 228 contigs )
STRG.40589.1	rnd-1_family-231#Unknown	79.299	314	51	9	21	321	423	111	4.06e-59	222	rnd-1_family-231#Unknown	120	249	249	14	79.30	1	-1	GAAAAGGAAGAAAAA-A-ATTGTAAAGAAGTGTTCTCGGGAAAGTCGATGCACGCGAAGAGGATATCTATCCATGAAGACGATGCAAACCCTGAATGACGGATTTACCGGAGTTCAATAAACGGAATAAGTTTCCAAAC-GGAGCCCAG--ACCAATTTCATGAAAGTG-A-AC----AC--TGGTGGATGTGGGGCAAACATCAGTCCATAAAAAGGTGAGTTAAGATTCAGGATCAGTAACCTGTACCATTCAAAAAATGAGAAAGCGCAACTGGAGGGTCCTCGAGAAGTAGAGAGTCAATTTCCAGCCGG	GAACAGGAAGAAAAAGAGATTGTATGGAAGTACACTCGGGGAAATCGATGNATGCGAAGAGAATAGCAANCCATGAAGCTGATGCAAACCCTGAATGACGGNTCTACCGGGGTTCAATAAANGGAGTGAGTTATGAAACAGGAGACATGAAACAAATTTTATGAANGTGCACTCGGGAACNTTGGTGAATGTGGAAGGAACAGNAGTCCATAAGAGGGTGAGTTTAATTTCAGGATCAGTAACCTGTATCATTCA-GAAATGAGAAAGCGCAACTGGAGGGTCCTGGANNAGTGGAGAATCAATTTCCAGCCGG	323	775	rnd-1_family-231#Unknown ( RepeatScout Family Size = 56, Final Multiple Alignment Size = 56, Localized to 216 out of 228 contigs )
STRG.34354.1	rnd-1_family-96#LINE/CR1	90.995	633	33	7	1	609	2377	1745	0.0	839	rnd-1_family-96#LINE/CR1	454	576	576	24	91.00	1	-1	GCCAACTCAGCCAAGTCAGTGTCGAGCTGGTCGAAGGTAGCTGACTCTTCCTGAAATAGTACAAAAAGAAGTGCTATGCAACAAGAGAATCAAACAGAATTGACGAAAGTTTTGTTCACTTCGAGGAAAAAGAAGTTTCCGAGGGAGACATGAACCAGCTACAGCGCTCCTCCGAGTATGGCACGGCTTTGGATTGGAAATCAGACAATGAGAGGAATGAATTTGCAGACAAAGAACAACCAAAATCTTCCGAAGATTTTCCTTGAAACGTTCAGC--------A-------A-T-C---AAATA-TC---GGAGGACTCATTTGTAGAGAGTGATTGCCTAGGTGATGGTAAAAGAAGTGACCGGACGCAAGCATGTAATCGTTGCGCACATTGTTAA…	GCCAACCCGGCCAAGTCAGGGTCGAGCTGGTCGGAGGTAGCTGACTCTTCCTGAAACAGTACAAAAAGAGGTGCTATGCAACGAGAGAATCAAACAGAATTGACGAAAGTTTTGTTCACCTCGAGGGAAAAGAAGTTTCCGAGGGAGACATGAACCAGCTACAGCGCTCCGCGGAGTATGGCACGGCTTTGGATTGGAAATCAGACGATGAGAGGAATGAATTTGCAGACAAAGAACAATCAAAATCTTTCGAAGATTTTCCTTGNAACGTTCAGCGACCAAATATCGGCTGAGTCCGTTAAATACCCAATGAAGGACTCATTTGTAGAGAGTGATTGCCTAGGTGATGGTAAAAGAAGTGACCGGACGCAAGCATGTAATCGTTGCGCACATTGTTNA…	824	2572	rnd-1_family-96#LINE/CR1 ( RepeatScout Family Size = 112, Final Multiple Alignment Size = 100, Localized to 216 out of 228 contigs )
STRG.34354.1	rnd-1_family-96#LINE/CR1	86.919	344	38	4	484	824	1529	1190	2.15e-110	394	rnd-1_family-96#LINE/CR1	213	299	299	7	86.92	1	-1	GAGTATTTAAATGGCAGGTAAGTATTTACGTTTGATTATCGTTATCTAAGGGCCGAAAATGAAGACCAGCGAGATGCAAGAATCAAAATTGTCTGGGAGGATTTACCATAATAGAATACCGGACATTGTGGTACGGAAGTGTATGGCAACAATAAATGTGACTTTTGAAGATATATTGATAAC--TGATTAAATAAAAGCCAGTTTTATCTCGGGGATTGGTTAAGTTTGCTAATAGGACAAGCGGGCAGTTTGGCACGAATCATCGGGGAAAAAAGGATCATGAACGGTAGGCCGAGTACGGAAACGGTCTTTTAACC-CGCGAAAATTATGTGCTAGGGAAA	GAGTATTTAAATGGCAGGTAAGTATTTACGTTTGATAATCGTTATCTAAGGGCCGAANATAANGACCGGAGAGATGCAAGAATCAAAATTGTCTGGGAGGATTTACCAAGATAGAATACCGGACATTGTGGTACGGAAGTGNATGGCAACAATAAATGCGACTTTTGCGAATATATCGGTAAANGTGATAAAATAGGGGCGAGTTTTATCTCGGGGANTGGTTAAGTTTGCGAATGGGACNGGCGGGTAGTTTGGCACGAANCCTCGGG--AAAAAGGACCGTGAACGGCGAGCCGAGTACGGNAACGGTCTTTTAANCNCGCGATAAT--TGTGCTAAGGAAA	824	2572	rnd-1_family-96#LINE/CR1 ( RepeatScout Family Size = 112, Final Multiple Alignment Size = 100, Localized to 216 out of 228 contigs )
STRG.34354.1	rnd-1_family-96#LINE/CR1	89.815	108	11	0	320	427	1635	1528	8.60e-35	143	rnd-1_family-96#LINE/CR1	77	97	97	0	89.81	1	-1	GTGATGGTAAAAGAAGTGACCGGACGCAAGCATGTAATCGTTGCGCACATTGTTAACGCTCATGAGGGGGGAATGTGATGCACCAAAATAGAAATGGGTACTGGGCGA	GTGATGGTGGAAGAAGTGGCAGGACGTAAACATGTAATCGTTGCGCACATTGCTNACTTTCATGAGGGNGGAATGTGATGCACCAAAATAGAAATGGGTACTGGGCGA	824	2572	rnd-1_family-96#LINE/CR1 ( RepeatScout Family Size = 112, Final Multiple Alignment Size = 100, Localized to 216 out of 228 contigs )
STRG.34354.1	rnd-1_family-532#Unknown	86.689	586	54	8	1	562	586	1	0.0	645	rnd-1_family-532#Unknown	349	508	508	24	86.69	1	-1	GCCAACTCAGCCAAGTCAGTGTCGAGCTGGTCGAAGGTAGCTGACTCTTCCTGAAATAGTACAAAAAGAAGTGCTATGCAACAAGAGAATCAAACAGAATTGACGAAAGTTTTGTTCACTTCGAGGAAAAAGAAGTTTCCGAGGGAGACATGAACCAGCTACAGCGCTCCTCCGAGTATGGCACGGCTTTGGATTGGAAATCAGACAATGAGAGGAATGAATTTGCAGACAAAGAACAACCAAAATCTTCCGAAGATTTTCCTTGAAACGTTCAGC------A-AT---C--A-------A-ATA-TC---GGAGGACTCATTTGTAGAGAGTGATTGCCTAGGTGATGGTAAAAGAAGTGACCGGACGCAAGCATGTAATCGTTGCGCACATTGTTAA…	GCCAACCCGGCCAAGTCAGGGTCGAGCTGGTCGGAGGTAGTAGACTCTTCCCGAAATAGTACAAAAAGAGGGGCTATGCAACGAGAGAATCAAACAGAATTGACGAAAGTTTTGTTCACCTTGAGGAAAAANAAGTTTCCAAGNGAGACATGAACCAGCTATAGCGCTCCGCGGAGTATGGCGCGGCTTTGGATTGGAAATCNGACGATGAAAGGAATGAATTTNCAGACAAAGAACAATCAAAATNTTTCAAAGATTTTCCTTGTAACGTTCAGCGACCAAATATCGGCTGAGTCCGTTAGATACCCAATGAAGGACTCATTTGTAGAGAGTGGTTGCCTAGGTGATGGTGAAAGAAGTGGCCGGACGCAAGCACGTAATCGTTGCGCACATTGTTTG…	824	784	rnd-1_family-532#Unknown ( RepeatScout Family Size = 20, Final Multiple Alignment Size = 20, Localized to 216 out of 228 contigs )
STRG.34354.1	rnd-1_family-56#Unknown	87.111	225	21	7	604	824	1144	1364	1.37e-67	252	rnd-1_family-56#Unknown	136	196	196	8	87.11	1	1	GGACATTGTGGTACGGAAGTGTATGGCAACAATAAATGTGAC-TTTTGAAGATATATTGAT-AA-CTGATTAAATAAAAGCCAGTTTTATCTCGGGGATTGGTTAAGTTTGCTAATAGGACAAGCGGGCAGTTTGGCACGAATCATCGGGGAAAAAAGGATCATGAACGGTAGGCCGAGTACGGAAACGGTCTTTTAA-CCCGCGAAAATTATGTGCTAGGGAAA	GGACATTGTGGGACGGAAGTGTATGGCAACATTAAATGTGACCTTTTNCAAATATATCGGTAAATGTGA-TAAA-AAGGGCGAGTTTTATCTCGGGGATTGGTTAAGTTTGCGAATGGGACAGGCGGGTGGTTTGGCACGAATCCTCGGG--AAAAAGGATCATGAACGGTAAGCCGAGTACGGNAACGGTCTTTTAACCCCGCGATAATTATGCGCTAGGGAAA	824	1720	rnd-1_family-56#Unknown ( RepeatScout Family Size = 173, Final Multiple Alignment Size = 100, Localized to 216 out of 228 contigs )
STRG.4020.4	rnd-1_family-67#Unknown	85.230	413	57	2	100	508	413	1	1.39e-121	433	rnd-1_family-67#Unknown	234	352	352	4	85.23	1	-1	TTTATTACTCCGGAAACCAGGCACCAACTAGATCCCAAAAATGGATTATGGAACGGACAATAAGCCAAAAGTTCAGACGCGTGCCGATAGACGGTAGAATTCAGTGGAATAGGTGGAGGACGGTTTGTTTTGAAACAATATCATTCACTTTTACGTTTTAGAGCGACACCGGATGCGATACTAGCTTAGATAGCTAAAGGTTCAACCATCCGCAAGTAGAGCAGTCAGAATTGTGTTTTCCCATTGACGGAAATCAATTGTCCCTCCAGTAAGCAGACAAAC--CGCACAGCCCTGTGGCATCGAACAACATACAAGCTGCTTAGAGCAAAGTGCCAACTAGCT--GTTTGTCTAAAGTAATTTTTGGTCATCAGTTTACACATTCAAATTCAGTCATC…	TTTAGTACTCCGGATACCAGGTACTAACTAGATCCCGAGAATGGCCTANGGAACGGGCAACAAGCCAAAAGTTCCGACGNTTGCCAAAAGACGGTAAAAGTCGGTGGAATAGGTGAAGGACGGTTTGTATTGAAACAATGTCGNTCACGTTTACGTTTNAGAGCGACACCGGACGCGATACTAGCTAAGGGAGCTAAAGGTTCAACCGTCCGCAAGCAGAGCAGTCAAAAATGTGTTTTTCAATTGGCGGAAACCAATTGTCCTTACAGCAAGCAGACAAACAACGNACAGCCCTGTGGCATCGAACAACATACAAACTGCCTAGAGCTAAGTGCTAATTGGTTATGTTTGTCTANAGTAATTTTTGGTCGCGAATTTACACATTCAAACTCAGTCATC…	2475	413	rnd-1_family-67#Unknown ( RepeatScout Family Size = 145, Final Multiple Alignment Size = 100, Localized to 216 out of 228 contigs )
STRG.4020.4	rnd-1_family-50#Unknown	88.571	245	26	1	2228	2470	1	245	1.14e-82	303	rnd-1_family-50#Unknown	164	217	217	2	88.57	1	1	GTGGTGATTCAGCAGCTGTCACACGTGATACGGCCAGGTACAGCTTCGTAGCCACGGACACGGATGAGCCTCAACTAATGAGGATCGCCACGGACAACTCCGACAAAAGCGCCCTGTGATTGGTCATCTTTGAGTCTACCAATTATATTCTTCGATAAAAC--ATTTATACGAACCTGCTCTGCAATACAATTAACGTGCTATTTCGCGGCCTTGGTCTTCTTGCTACTTCCGTTCGCGTAGTTC	GTGGTGATTCAGCAGCCGTCACACGTGATACGGCCAGGTACAGCTTCGTAGCCACGCACGCGGATGAGCCTCAACCAATCAGGATCGCCGNGGACAGGTNCGACAAAAGCTCCCTGTGATTGGTCANCTTCGAGTCTACCAATTATNTTCTCTGATTTAACATATTTATACAAACCAGTTCCGCAATACAACTAACGTGCTATTCCGCAGCCTTGGTCTTCTTGCTACTTTCGTTCGCGTAGTTC	2475	299	rnd-1_family-50#Unknown ( RepeatScout Family Size = 198, Final Multiple Alignment Size = 100, Localized to 216 out of 228 contigs )
STRG.1020.1	rnd-2_family-2#Unknown	94.912	511	23	2	616	1123	823	313	0.0	798	rnd-2_family-2#Unknown	432	485	485	3	94.91	1	-1	GTATGAACGAAGATGGCAACCGCTACAGGGGCCTCC--C-AGAAGTCCGACGGAGTTTGGCTTCAATCGTGATTGTAAGCCGGAATTATTGGTTGTCCAGGAACTCCTCATAGCTTGTCCGTTATACTGTTGGTGACGTCGAACGACTGCCGATGAGTTTACCGGTGCCTGCACTCTCGAGGTCCGATGTGCGTGGGTCCAACTGTGTTTTGGCGCCCACGAGTCTCATACGAATGCGAGCCGGAAAGTGCCTCCTCAGGTCCATCCGAAAAGGCGTCCAGTTGCCGTCTCCAGTGCGAGGCTGACCAATCGTCCCGTTGTCCAGTGAGCGGTTGGCTCCTTGAACGTGCATGGGAGTCAGCCAGGCTACGGATGAAGCCAATGTGACTGTGTAGATCC…	GTATGAACGAAGATGGCNACCGCTACAGGGGCCTCCTCCTAGAAGTCCGACGGAGTTGGGCTTCGATCGTGATGGTAAGCCGGAATTATTGGTTGTCCAGGAACTCCTCGTAGCTTGTCCGTTATATTGTTGTTGACGTCGAACGACTGCTGACGAGTTTACCGGTGCCTGCACTCTCGAGGTCCGATGTGCGTAGGTCCAACTGTGTTTTGGCGCCCACGGGTCTCGTACGAATGCGAGCCGGAAAATGCCTCGTCAGGTCCATCCAAAAAGGCGTCCAGTTGCCGTCTCCAGTGCCAGGCTGACCAATCGTCCCGTTGTCCAGTGAGCGGTTGGCTCCTTGAACGTGCACGGGAGTCAGCCAGGCTACGGATGAAGCCAATGTGACTGTGTAGATCC…	1123	823	rnd-2_family-2#Unknown ( Recon Family Size = 39, Final Multiple Alignment Size = 39 )
STRG.1020.1	rnd-1_family-31#Unknown	89.286	280	30	0	335	614	1	280	6.43e-102	366	rnd-1_family-31#Unknown	198	250	250	0	89.29	1	1	TGTAAGGTTGATTAGACCTCACTTCGCGGTTTCCTTAGTAAACGCGTGCTTCGGTCCTTTGTACTGCGTGGACCACATGCACGTTACGCTAATGTGTGGCACTGCACAAATATGTTAACCAGAACAGTATTCTCCACGACCCGTGAGAACGAGAAGGCGATTGGGAGAGATAGTGGTTAGCGTGTATTTGGGAGCGTGCGTGAGAGCGTGCGCAAGAGCAACGGTCAAATGGCAACCGAGCTTGGCAGTCAGCGTTCAGTTAAACAACAAACGTGGTAAA	TGTAAGGTTGGTTAGACCTTACCNCGCGGTTTCCTTAGTAAACGCGTGCTTCGGTCCTTCGTACTGCGTGGACCACCTGCNCGTTACTGTGATGCTCNGCACTGCGCNANCACGNTNACCAGAACAGTGTTCCCCACGACCCGTGAGAACGAGAAGGCGATTGGGAGAGATAGTGGTTAGCGTGTATTTGGGAGCGTGCGTGAGAGCGTGCGCAAGGGCAACGGTCAAATGGCCACCGCGCTTGGCAGCGAGCGTTCAGNTAAACAATAAACGTGGTAAA	1123	280	rnd-1_family-31#Unknown ( RepeatScout Family Size = 310, Final Multiple Alignment Size = 100, Localized to 216 out of 228 contigs )
STRG.1020.1	rnd-4_family-1215#Unknown	100.000	28	0	0	615	642	1	28	2.05e-07	52.8	rnd-4_family-1215#Unknown	28	28	28	0	100.00	1	1	AGTATGAACGAAGATGGCAACCGCTACA	AGTATGAACGAAGATGGCAACCGCTACA	1123	29	rnd-4_family-1215#Unknown ( Recon Family Size = 29, Final Multiple Alignment Size = 29 )
STRG.17350.1	rnd-1_family-52#Unknown	86.921	367	38	9	755	1113	365	1	5.41e-114	407	rnd-1_family-52#Unknown	220	319	319	10	86.92	1	-1	CCTTGTAGCACCTAGCCCGCTTGTAACA-CGAGTTTCCAATTGGTTTTCGGTCGATTTGTTTGGTAACCATTTTACACAGATCAAACA-TGAATTGATACGGAGGAAACCGATGGCTGGAGTAATGTGCAACGCTTGGTTGGTGTTTTATT-AAAT-TACTGGTTCAATTCATCGAAATGTCCCGAAAATCTCGGTATAGATCGCTCTATTTTATTCCCTTCAAATGAGAGAAATAAGGACAATTA-TCGGAAAATC--AAGTTAGGAGATAGAAACAAGCATCGTAATACGCAATTTAGG-TTAGTGAAAGAAATTAACGAAGCATATCACGTGGTTCAAACGATTGGCACAAACGGCCCGGAAAC	CCTTGTAGCACCCAGCCCGTTCGTAACATCG-GTTTTCGATCGGTTTTCGGTCGGTTTGTTTAGTAGCCATTTTACACGGATCAA-CANTGAATTGATACGAAGGAAATCGACGACCGGAGTAATGTGCAATGCTTGGTTGGCGTTTTATTTAAATGTATTGGTTTAATTCATCGAAATGCCCTGAAAACCTCGGTATAGATCGCTCTATTTTATTCCCTCGAAATGGGTAAAATAAGGACAATTANTCGGAAAATCATAAATTAGGAGATAGAAATGAGCATCGTAATACGTAATTTGGGANNAGTGAAAGAAATTAACGAAGCATATCACGTATTTCAAACGATTGGCACAAACCGCTCGGAAAC	1597	366	rnd-1_family-52#Unknown ( RepeatScout Family Size = 193, Final Multiple Alignment Size = 100, Localized to 216 out of 228 contigs )
STRG.17350.1	rnd-1_family-52#Unknown	87.346	324	33	7	1255	1571	1	323	2.55e-102	368	rnd-1_family-52#Unknown	199	283	283	8	87.35	1	1	GTTTCTGAACGGTTTGTGCCAATCGTTTGAACTACGTGATATGCTTCGTTAATTTCTTTCACTAA-CCTAAATTGCGTATTACGATGCTTGTTTCTATCTTCTAACTT--GATTTTCCGA-TAATTGTCCTTATTTCTCTCATTTGAAGGGAATAAAATAGAGCGATCTATACCGAGATTTTCGGGACATTTAGACGAATTGGACCAGGA-ATTT-AATAAAACACCAACCAAGCGCTGCACATTACTCCAGTCATCGATTTCCTTCGTATCAATTCA-TGTTTGATCTGTGTAAAATGGCTACTAAACAAAACGGCCGAAAAC	GTTTCCGAGCGGTTTGTGCCAATCGTTTGAAATACGTGATATGCTTCGTTAATTTCTTTCACTNNTCCCAAATTACGTATTACGATGCTCATTTCTATCTCCTAATTTATGATTTTCCGANTAATTGTCCTTATTTTACCCATTTCGAGGGAATAAAATAGAGCGATCTATACCGAGGTTTTCAGGGCATTTCGATGAATTAAACCAATACATTTAAATAAAACGCCAACCAAGCATTGCACATTACTCCGGTCGTCGATTTCCTTCGTATCAATTCANTG-TTGATCCGTGTAAAATGGCTACTAAACAAACCGACCGAAAAC	1597	366	rnd-1_family-52#Unknown ( RepeatScout Family Size = 193, Final Multiple Alignment Size = 100, Localized to 216 out of 228 contigs )
STRG.17350.1	rnd-1_family-68#Unknown	81.081	148	15	4	1111	1258	1	135	2.21e-23	106	rnd-1_family-68#Unknown	57	120	120	13	81.08	1	1	AACCGTTCAGAAACCGTCCAGGAAGCCGGCCAGAAACCACTCAGAAACCGCTAAAAATCTGATCGGCGTCATTGTAAAAACCGCTCCAAAACCGGCCAAAATACCGACCGAAAACCGATCGGTTTCGGAGCGGTTTTTGGGCTGGTTT	AACCGCTCGGAAACCGTCCAGAAAACCGGTCGGAAACCGCTCAGAAACCGCTCGAAAACCGATCGGCGTAATAGTAAAAACCGCTC--------G---AAA-ACCGGCCGAAAACCGATCGGTTTCGGAGCGGTTTTTGGCC-GGTTT	1597	136	rnd-1_family-68#Unknown ( RepeatScout Family Size = 145, Final Multiple Alignment Size = 100, Localized to 216 out of 228 contigs )
STRG.23325.11	rnd-1_family-314#Unknown	83.891	329	53	0	294	622	350	22	4.90e-88	322	rnd-1_family-314#Unknown	174	276	276	0	83.89	1	-1	CTATCCCAAATGTGCCTAAAGCAATGTGCTGTCGTTCCCGTTGATGAGTTGAGAACAGTTTGATACTCTGGCTTAGATCGCATGACCCCACTGATCCACTGGATCGACGTCCGTCCGTGAACACGACAAGTTGTACGACTGAGGTCTGTTCTATATTTGCACGGGAAGATCGTCGTGAGACAGGCGGTTACAACGGACAATGGTAGATCAGCGAGGCTTGTGGCTAGTTGACCAATGAAATGCAATGTATCGATGCGGAAACCGATTATTGAGTTCGGTTGTCAAATTGGACTTATAGTTTTCCAAATCTATGTGATAGTTTCACAAAT	CTAGCCCAAAGGCGTCTAACGCAATGCGCCGTCGTTTCCATTGATAGGTTGAGGACAGTTTGGTTCTCTCGCTCAGATCACATGACCCCACCGATCCACCGGATCGACGTCCGTCCGTGAGCGCGACANGNCGCACGACTGAGGTCTGTGCCATTTTCGCACGGGAAGAGCGTGGNAAGACAGGCGGTCACAACGGCCAATGGTCGGCCAGAGAGGCTTGTGGCCAGTTGACCAATGAAATGCACTTTACCGATGCGAAAACCAACCATTGCGTTCGGTTCTCAAATTAAACTNATAGTTTTCCAAATCTATGTGATAGTTTCGCAAAT	3854	416	rnd-1_family-314#Unknown ( RepeatScout Family Size = 41, Final Multiple Alignment Size = 41, Localized to 216 out of 228 contigs )
STRG.23325.11	rnd-1_family-314#Unknown	95.000	40	2	0	249	288	415	376	3.28e-10	63.9	rnd-1_family-314#Unknown	34	38	38	0	95.00	1	-1	GAATGCTTATGCTATTCGGAGACCAGTATCACAACTCCGT	GAATGCTGATGTTATTCGGAGACCAGTATCACAACTCCGT	3854	416	rnd-1_family-314#Unknown ( RepeatScout Family Size = 41, Final Multiple Alignment Size = 41, Localized to 216 out of 228 contigs )
STRG.13662.1	rnd-1_family-48#LTR/Pao	95.149	536	24	2	90	624	535	1	0.0	850	rnd-1_family-48#LTR/Pao	460	510	510	2	95.15	1	-1	CGGGCAAAGGAGTTGGGTTCACCTGCAGGGTATTGTCCTTTGATTCCGAACGGTTTGCCGACTTGCTGCGTAATTTCATGTCTCGGCAATTGCCAAGATTATTGAGTACTGTATAGTCCAGCCACCGGAACGTTCGAGCGACGCGTAGCAACCAATTTCGACACAATTCAAAACAAAGTCGATTCCAAATAGCTACGGTACTATATACAACAAATTGGTTAATTTTACAATAATCAAACCTCAA-AGTATTCCTTCTGGGCTCTTTCGCTCCAAATTGGACAACAAATCAACAACTGCAGCTGGGTTACAGCAAAAGGTTAGATGCAGAAGATGAAATTACCAAATACAGTCACAACGAAATTCAAGCTGAGCGACTCTCGCTCGAGGCAACGGTAGGA…	CGGGCAAAAGGGTTTGGTTCACCTGCAGGGTATTGTCCTTTGATTCGGAACGGTTTGCCGANTTGCTGCGTAATTTCATGTCTCAGCGGTTGCCAAGGATATTGAGTACTGTAAAGTCCAGCCACCGGAACGTTCGAGCGACGCGTAGCAACCAATTTCGACACAATTCAAAACAAAGTCGATTCCAAATAGCTACGGTACTATATACAACAAATTAATTAATTTTACAATAATCAAACCTCAATAGTGTTCCTTCTGGGCTCTTNCGCTCCAAATTGGACAACAAATCAACAACTGCAGCTGGGTTACAGCAAAAGGTTAGATACAGAAGATGAGATTACCGAATACAGTCACAACGAAGTTCAAGCTGAGCGACTCTCGCTCGAGGCAACGGTAGGA…	1070	5179	rnd-1_family-48#LTR/Pao ( RepeatScout Family Size = 207, Final Multiple Alignment Size = 100, Localized to 216 out of 228 contigs )
STRG.13662.1	rnd-1_family-15#LINE/CR1	95.038	262	11	1	637	896	3842	4103	2.79e-115	411	rnd-1_family-15#LINE/CR1	222	249	249	2	95.04	1	1	AGTTAGCCTTGAGTATATCAATTATATGGATGTCGGGTAGCACTGTGGTCCTTCTGGAGTATGTTTTATTAGACTTTTTTCCTCAGTGCATACTGTCTCAGTGAACGCTCACGATGCATAGTGTCTCTCGCAGTTGATGTGCGATGAGGTTTTCCGTTTCC--CTCATTTTTAGCGGGGATTCGACGAAATACAATCGGCAGTGGTGGGTGCATTACTGGTGTGCATACCATCGAAGGAATTCTGGACGCTCGATTGGCCGT	AGTGAGCCTTGAGTATATCAACTAGATGGATGACGGGTAGCACTGTGGTCCTTCTGGAGTATGTTTTAGCAGACTTTTTCCCTCATTGCATACTGTCTCAGTGAACGCTCACGATGCATAATGTCTCTCGCAGTTGATGTGCGATGAGGTTTTCCGTTTCCCTCTCATTTTTAGCGGGGATTCGACGAAATACACTCGGCAGTGGTGGGTGCATAACTGGTGTGCATACCATCGAAGGAATTCTGGACGCTCGATTGGCCGT	1070	4149	rnd-1_family-15#LINE/CR1 ( RepeatScout Family Size = 512, Final Multiple Alignment Size = 100, Localized to 216 out of 228 contigs )
STRG.13662.1	rnd-1_family-0#LINE/CR1	94.275	262	13	1	637	896	1211	1472	1.68e-112	401	rnd-1_family-0#LINE/CR1	217	247	247	2	94.27	1	1	AGTTAGCCTTGAGTATATCAATTATATGGATGTCGGGTAGCACTGTGGTCCTTCTGGAGTATGTTTTATTAGACTTTTTTCCTCAGTGCATACTGTCTCAGTGAACGCTCACGATGCATAGTGTCTCTCGCAGTTGATGTGCGATGAGGTTTTCCGTTTCC--CTCATTTTTAGCGGGGATTCGACGAAATACAATCGGCAGTGGTGGGTGCATTACTGGTGTGCATACCATCGAAGGAATTCTGGACGCTCGATTGGCCGT	AGTGAGCCTTGAGNATATCAACTAGATGGATGACGGGTAGCACTGTGGTCCTTCTGGAGTATGTTTTAGCAGACTTTTCCCCTCATTGCATACTGTCTCAGTGAACGCTCACGATGCATAATGTCTCTCGCAGTTGATGTGCGATGAGGTTTTCCGTTTCCCTCTCATTTTTAGCGGGGATTCGACGAAATACACTCGGCAGTGGTGGGTGCATAACTGGTGTGCATACCATCGAAGGAATTCTGGACGCTCGATTGGCCGT	1070	1578	rnd-1_family-0#LINE/CR1 ( RepeatScout Family Size = 4532, Final Multiple Alignment Size = 100, Localized to 216 out of 228 contigs )
STRG.13662.1	rnd-4_family-1284#Unknown	97.500	80	2	0	1	80	567	646	5.23e-33	137	rnd-4_family-1284#Unknown	74	78	78	0	97.50	1	1	CATTCAAATTTAGCGGGGTGATGTGTTCGGTGGCCTTGCTCACCGGCGCCCGTTCAAGTCCCATTGTGGTAGTTTCATTC	CATTCAAATTTAGCGGGGTGATGTGTTCGGTGACCTTGCTCACCGGCGCCCGTTCAAATCCCATTGTGGTAGTTTCATTC	1070	647	rnd-4_family-1284#Unknown ( Recon Family Size = 27, Final Multiple Alignment Size = 26 )
STRG.45062.3	rnd-1_family-228#Unknown	86.170	376	50	2	62	436	5	379	7.06e-114	407	rnd-1_family-228#Unknown	220	324	324	2	86.17	1	1	ATATATTGAGAAAAATGGATGTGGACAACAGCATGTTCGACGATGTCTTTTAACTCTCGATCAGTGTCCCTATTACCAAACGTATTCCATGTATTTCTACATCCCGTACTGTTCTTGATATGGTCGAAATAAAATAAACGAAGTGACATTGCTTTTCAGAAATCTAGGCGACAACGCGGTTCACTAGAACTGTTTGCTGATAACATCAACAGATTACCACTTTTTAACTTCGTCAGGTTAAATCAAA-TTGTGGTATTACTGCAAGGTTTGTCAACCGATGCAAAGTGCTCCTCTGTGGGGAGGCTGATTAATTCGAGGCGGAAGATACCACTGGATCGTGATATAACTTTAATGGATCATCGCCAGATGACAAAA	ATATATTGAGATGAATGGGTGTGGGCAGTAGCTTGTTCGACAATGTCTTTTAACTCCCGATCAGTGTCCTTATTACCAAACGTATTCCATGTATTTCTATATCCCGTACTGTTACCGATATGGTCG-AATTAAAGAAACGAAATGACGTTGTCATTCAGAAATCTAGGCGACTACGCGGTTCACTAGAACTGCCTGCTTTTAACACCAACGGATTACCACTTTTCAATTTCGTCAAGTTAAATCAAACTTGTGGTGTTACTGCAAGGTTTGTCACGCGAAGCGAAGTGCTCCTCTGTTAGGAAACTGATTAATTTAGGGCGGGAGATACCACTGGATCGTGATATAACTTTAATGAACCTTCGCAAAATGANAAAA	2077	379	rnd-1_family-228#Unknown ( RepeatScout Family Size = 57, Final Multiple Alignment Size = 57, Localized to 216 out of 228 contigs )
STRG.51465.1	rnd-1_family-71#Unknown	90.994	322	27	1	1	320	234	555	4.74e-123	435	rnd-1_family-71#Unknown	235	293	293	2	90.99	1	1	TGCGCGGTGGATATATCGAAAAAATCGTTGACGCAGTGCTAAGGAGGCATTATGAACAAGATTGATGCAAGCCAAGGGAACCGGGGGCCAACTAAGGTTTTGTAGATGGAGTAAATTTTGAACAAGAAGAAAAGGGGGAAAAATCGACGCATGCGAAGAGGATAGCTATCCATGAAGACAATGCAGACCCTGAATGGCGGATTTACCGGAGTTTGAGAAACGGAATGAGCTTTGAATCAAGGGGACATGAGGCCAATTTCGTGAAAGTGA--ACTGGTGGATGTGGGAGAAAAAGCAGTCCATAAAAAGATGAGTTTAGATT	TGCGCGGTGGAGATATCGAAAAAATCGTTAACGCAGTGCTAAGGACGCATTATGAACGAGAATGATGCAAGCCAAGGAAACCGGAGGCCNACTGAGGTTCTGCGGACGGAGTAAATTTTGAACAAGAAGAAAAGGAGGGAAAATCGACGCATGCGAAGAGGATAGCGATCCATGAAGACGATGCAGACCCTGAATGACGGATTTACCGGAGTTCAATAAACGGAATGAGTTTTGAAGCAGGGGGACATGAGACCAATTTCGTGAAAGTGAACACTGGTGGATGTGGGAGAAACAGCAGTCCATAAAAAGGTGAGTTTAGATT	320	1940	rnd-1_family-71#Unknown ( RepeatScout Family Size = 141, Final Multiple Alignment Size = 100, Localized to 216 out of 228 contigs )
STRG.2531.1	rnd-1_family-499#LTR/Pao	97.163	141	4	0	469	609	3127	2987	2.18e-64	241	rnd-1_family-499#LTR/Pao	130	137	137	0	97.16	1	-1	CGAATCATCGATAAACACGGTTATTCGATTGGAAATTGTTCTGCTGCCCGTAATCGTGTTCTGCCCATATCGTGCGTGTAGCTAGTGAAACTAATTTACCGCTAGATTCACAGCCCTAGACATCGGGATAGTCGCAACAGT	CGAATCATCGATAAACACGGTTATTCGATTGGAATTTGTTCTGCTGCCCGTAATCGTGTTCTGCCCATATCGTGCGTGTAGCTAGNGAAACTAAGTTACTGCTAGATTCACAGCCCTAGACATCGGGATAGTCGCAACAGT	612	3127	rnd-1_family-499#LTR/Pao ( RepeatScout Family Size = 22, Final Multiple Alignment Size = 22, Localized to 216 out of 228 contigs )
STRG.2531.1	rnd-1_family-102#LTR/Pao	94.776	134	7	0	330	463	2629	2762	6.15e-55	209	rnd-1_family-102#LTR/Pao	113	127	127	0	94.78	1	1	ATTTATTGATTGTACCACAACCGAACTGCGCTACAGTTTCGTTCAGCTGCGTGCTAAGTGGACCGTTTTTATTTTCTGCGCTGTCCCGATTTTCGGAAGCTTACTGCCCATTGTTCTTGGTTTCTCACCTGGCT	ATTTACTGACTGTACCGCGACCGAACTGCGCTACAGTTTCGTTCGGCTGCTTGCTAAGTGGACCGTTTTTATTTTCTGCGCTGTCCCGATTTTCGGAAGCTTACTGCCCGTTGTTCTTGGTTTCTCACCTGGCT	612	2954	rnd-1_family-102#LTR/Pao ( RepeatScout Family Size = 105, Final Multiple Alignment Size = 100, Localized to 216 out of 228 contigs )
STRG.2531.1	rnd-1_family-102#LTR/Pao	91.667	144	12	0	464	607	2811	2954	2.21e-54	207	rnd-1_family-102#LTR/Pao	112	132	132	0	91.67	1	1	AACCACGAATCATCGATAAACACGGTTATTCGATTGGAAATTGTTCTGCTGCCCGTAATCGTGTTCTGCCCATATCGTGCGTGTAGCTAGTGAAACTAATTTACCGCTAGATTCACAGCCCTAGACATCGGGATAGTCGCAACA	AACCACGAATTATCGATAAACACGGTTATTCGATTGGAATTTGTTCTGCTGCCCGTAGCCGTGTTCTGCCCATATCGTGCGTGNAGCTAGTGAGACTAAGTTTCTGCTAGATTNACAGCCCNAGANATCGGGATAGTCGCAACA	612	2954	rnd-1_family-102#LTR/Pao ( RepeatScout Family Size = 105, Final Multiple Alignment Size = 100, Localized to 216 out of 228 contigs )
STRG.71546.1	rnd-1_family-59#Unknown	98.396	187	3	0	11	197	506	320	2.55e-90	329	rnd-1_family-59#Unknown	178	184	184	0	98.40	1	-1	ATAGCTTTCCCGACACAAATTTGAACATAGAAGTCAATAGCATTAAATTGCACGATGTATTCCGGACCATTTCGCTGCATCTTCACTAGTGCATACTGCAGTCAAGGTGATCATTTATAAATGGTAAATTGAACGTTCTCATGAGATCAAAGGCAAAAGTGCACACACACACACACAACTAATGATA	ATAGCTTTCCCGACACAAATTTGAACACAGAAGTCAATAGCATTAGATTGCACGATGTATTCCGGACCATTTCGCTGCATCTTCACTAGTGCATACTGCAGTCAAGGTGATCATTTATAAATGGTAAATTGAACGTTCTCATGAGACCAAAGGCAAAAGTGCACACACACACACACAACTAATGATA	3359	506	rnd-1_family-59#Unknown ( RepeatScout Family Size = 166, Final Multiple Alignment Size = 100, Localized to 216 out of 228 contigs )
STRG.19100.1	rnd-1_family-50#Unknown	88.462	78	9	0	266	343	289	212	7.45e-21	97.1	rnd-1_family-50#Unknown	52	69	69	0	88.46	1	-1	CAATGAACTGAAGTGATAGGATGTATTGAAATTACTCCCACCCAGAACTACGCGAACGAAAGTAGCAAGAAGACCAAG	CAATGANCCGAACTGACAGGACGTATTGAAATCGCCCCCACCCGGAACTACGCGAACGAAAGTAGCAAGAAGACCAAG	902	299	rnd-1_family-50#Unknown ( RepeatScout Family Size = 198, Final Multiple Alignment Size = 100, Localized to 216 out of 228 contigs )
STRG.74830.2	rnd-5_family-341#Unknown	81.667	300	46	7	2661	2956	2	296	1.23e-64	244	rnd-5_family-341#Unknown	132	245	245	9	81.67	1	1	ATCAAGGTTTACGCGATGACGCTGCCACTTCCAACAAGCAAGTCGATGATATGCGTGGTACGATTAAATTCACCGTTCGCCAAGGGGAAGAAAATCAAACTAAGAAAA-GT--TTT-CGATTTCCTCGCTCAAAACTGCCCTCTGCTTACGTGTGAATTTTGATTGTTGATGACGGATTAAGCTGACTTCCTAGCATAGCTTTCGATTACGTTGTACACCCAGTCAAATGGGTCCGTCCCGTTTGGGCTGGAGAGCAAACAGTTTGTTCACTTCACGTGACACGCCATTTAGCTTCAAAA	ATCAAGGTTTACGCGATGACGCGGCGATTTCCATCAAGCGAAACGATGGAAT--GTGATACGATTAAGTTCACTGTTCGCCAAGGAGAGGAAA-TGAAAC-A-GAAACCGAAATTTACGATTTCTTCCCTATAAACCGTCNACTGTTTACGTGTGCATTTTGANTTTTGACGACGGATTAAGCTGACTTTCCAGCATCGCTTTCGATTACGTTGTACACCCAGTCAAACGGGTCCGTCCCGTTCGGACTGCGGAACAAGCAGTTTGTTTGTTTCACGTGACACGCCGTTTAACTTCCAAA	4355	898	rnd-5_family-341#Unknown ( Recon Family Size = 95, Final Multiple Alignment Size = 86 )
STRG.15706.1	rnd-4_family-1097#Unknown	78.710	155	32	1	2756	2910	367	214	1.94e-22	104	rnd-4_family-1097#Unknown	56	122	122	1	78.71	1	-1	AGTTCAGCTGAACTACTTCACGATCCCAAATCCTACGAGTTCTAAATTTCATTCAACCAACGATTCACGAAAGTCAATCCGCAACAGGAACGAAGTGAACATCAGTTAAGTTTGGAATCACGTATTATACGGTATCTGAAATGCACAGTAATGTA	AGTTCAACCGAACAACTTCGTGATCCCAAATTAGACGATTTCCGATTATCGTTCAACCAACGATATACGAACNCCAATCCACAACGGGATCGAAAGGAACACCGGATGAGT-CGGAATCACGTATTATACGGTATCTGAAATGTACAATAATATA	3873	396	rnd-4_family-1097#Unknown ( Recon Family Size = 40, Final Multiple Alignment Size = 40 )
STRG.40190.1	rnd-1_family-537#DNA/CMC-EnSpm	90.931	419	38	0	1	419	125	543	2.75e-166	579	rnd-1_family-537#DNA/CMC-EnSpm	313	381	381	0	90.93	1	1	GATAAGTATCGTTTAGACTGTATTGTTACTGTTCCGTAGTCTAATTCTTGTATCGTAGGTATTAATTGCTTGAAACATTCAATACTTCAAGTAAAAGTAGAAGTTTCTTCCGACGTTGTCATTATGGAGGTAACCAGTATTCTCTGGAAAATAAATCTCATTATTAAAATGGTTACCCGTTGAAACCCATTCTTTCGTCGTTTCTCAACCCCGTAGGAAATATTTTGTTATGCCGAAATAGAGCAAATGGCAAAGGTATAGGAGGAGAAAGAGGGAACTGGGCTCTGTGCTATGTCCCATATGTCACGAGGCCAGTTTGTGGGAGCGAAGAACTTCGTGTCCCAAAGAAAGACTCCGGAGTATGCTCTTTTAATGGATTTATTTATTTTAGTTGTTTAA…	GATAAGTATCGNTTAGACTGTATTGTTACTGTTNCGTCGTCTNATTCTTGTATCGTAGGTATTAATTGCTTGAAACATTCCTTANTTCATATAAAATTAGAAGTTTCTTCCGACGTTGTCATTATGGAGGTAACCAGTATTTCCTAGAAAATAAATTTCATTATTAAAATGGTTACCCGTTGAAACCCATCCTTTCGTCGTTTCTCAATCCCATAGGNAACATTTCGTTATGCCGAAAGAGAGCAAATGGCAGAGGTATAGGAGGAGAAAGAGGGAACTGGGCGCCGTGCAGTGTCCCATNTGTCACGATGCCAGTTTGTGGGAGCACAGAACTTCGTGTCCCAAAGAAAGAACCCGGAGTATGCTCTTATAATGGATTTATTTATTTGAGTTNTTGAA…	419	1484	rnd-1_family-537#DNA/CMC-EnSpm ( RepeatScout Family Size = 20, Final Multiple Alignment Size = 20, Localized to 216 out of 228 contigs )
STRG.74736.1	rnd-5_family-2145#DNA/TcMar-Tc1	82.653	294	49	2	143	435	1347	1639	2.66e-72	267	rnd-5_family-2145#DNA/TcMar-Tc1	144	243	243	2	82.65	1	1	CAACGTGCCCTGTTGGAATGGGCACACTTTTCCTAAAACACTGTGAGATGGGCGTGGAATCCTCAGATGCTGAACTCTGATCGAGCACATTTTAGCACTACAATCATGGTGTCAGTGGATCTGCGCAAACACGTTCGCGCCGAATCTGTACATCCTACGATAGACTAACTTGCAACGTTTGCTGAACTTCGGACACC-AAAAGCGTTACAACCATTGTGTCACCATCTATAATCCTACAACTCCCAAAGTCACACTCAAGATAGCTCACATCGTCACTTGGAATTTGTACATCT	CAACGTGTCCTGTTTGAATGGANATACTTTTCCCAAAACATTGTGAGATGGGCGTGGAGTTCTTAGATGTTGACCTTCGATCGAGCAC-TTTTGTTACTTCATTCATGGTATCAGTGGATCTGCGCAAACACGTTCGCGCAGAATCTATACATCAAAGAATAGACTAACTTGTTGCGTTTGTTGAACTTTGAACACCAAAAAGCGTCACAATCATTGTGTCACCGTCTCTAATCATACAACTCTCAAAGNAACGCCCAAAANAGCTCAGGTCNTCGTTTGGAATTTGTACATCT	456	4342	rnd-5_family-2145#DNA/TcMar-Tc1 ( Recon Family Size = 39, Final Multiple Alignment Size = 30 )
STRG.56533.1	rnd-1_family-50#Unknown	88.038	209	24	1	1	208	209	1	1.87e-68	254	rnd-1_family-50#Unknown	137	184	184	1	88.04	1	-1	TGCGAAATAGCACGTTAGTTGTATTGCAGAATTGGTTTGTATAAA-ATGTTGAATCAGAGTAGATAGTTGTTAGACTCGAAGATGATCAGTCACAGAGAGCTTTTGTCGGACTTGTCTGCAGCAATCCTGATTGGTTGAGGCTCATCCGCGTTCGTGGTTACGAAGCTGTATCTGGCCGTATCACGTGTGACACCTGCTGCATCACCAC	TGCGGAATAGCACGTTAGTTGTATTGCGGAACTGGTTTGTATAAATATGTTAAATCAGAGAANATAATTGGTAGACTCGAAGNTGACCAATCACAGGGAGCTTTTGTCGNACCTGTCCNCGGCGATCCTGATTGGTTGAGGCTCATCCGCGTGCGTGGCTACGAAGCTGTACCTGGCCGTATCACGTGTGACGGCTGCTGAATCACCAC	413	299	rnd-1_family-50#Unknown ( RepeatScout Family Size = 198, Final Multiple Alignment Size = 100, Localized to 216 out of 228 contigs )
STRG.44080.2	rnd-1_family-45#Unknown	93.038	158	11	0	47	204	160	3	6.19e-61	231	rnd-1_family-45#Unknown	125	147	147	0	93.04	1	-1	TGTGTCAAAACCGAGATCAGTTCGGAGTGTACCGGAAAATCGATGCGCCATGTGAAATGTTATGGTAGAATTTTATTGCTCAATAACACAGCGTAGTCGACATCGTTGGTAGGTTGTCGACTTTTCAGTCACCACGGGTAACCATTTTCAAGACTGGT	TGTGTCAGAACCGAGATCGGTTCGGAGTGTATCGAAAAATCGATGCGCCATGTGAAATGTTATGGTAGAATTTTATTGTTCAATAACACAGCGTAGTCGAAATCGTTGGTAGGTTGTCGACGTTTCGGTCACCGCGGGTAACCTTTTTCAAGACCGGT	2817	164	rnd-1_family-45#Unknown ( RepeatScout Family Size = 219, Final Multiple Alignment Size = 100, Localized to 216 out of 228 contigs )
STRG.44080.2	rnd-1_family-45#Unknown	90.909	99	9	0	216	314	1	99	1.80e-31	134	rnd-1_family-45#Unknown	72	90	90	0	90.91	1	1	AAACCAGTCTTGAAAAAGGTTACCCGTGGTGACTGAAAAGTCGACAACCTACCAACGATTTCGACTACGCTGTGTTATTAGGCAATACGATTCTACCAT	AAACCGGTCTTGAAAAAGGTTACCCGCGGTGACCGAAACGTCGACAACCTACCAACGATTTCGACTACGCTGTGTTATTGAACAATAAAATTCTACCAT	2817	164	rnd-1_family-45#Unknown ( RepeatScout Family Size = 219, Final Multiple Alignment Size = 100, Localized to 216 out of 228 contigs )
STRG.44080.2	rnd-1_family-60#LINE/Penelope	97.345	113	3	0	1462	1574	983	1095	2.92e-49	193	rnd-1_family-60#LINE/Penelope	104	110	110	0	97.35	1	1	ATTTATTTTGCTATAAAAATAATCACTTCGACTGCAGTATGCACTTTGTAAAGATGCAGCGAAATGATCCAGGATAGAACGTGCAATCTATGTTTTTGACTTCTGTTTTCAAA	ATTTATTTTGCTATAAAAATAATCACTTCGACTGCAGTATGCACTTTGTAAAGATGCAGCGAAATGGTCCAGGATACATCGTGCAATCTATGTTTTTGACTTCTGTTTTCAAA	2817	1095	rnd-1_family-60#LINE/Penelope ( RepeatScout Family Size = 162, Final Multiple Alignment Size = 99, Localized to 216 out of 228 contigs )
STRG.44080.2	rnd-1_family-186#Unknown	93.636	110	7	0	107	216	1	110	6.37e-41	165	rnd-1_family-186#Unknown	89	103	103	0	93.64	1	1	TATGGTAGAATTTTATTGCTCAATAACACAGCGTAGTCGACATCGTTGGTAGGTTGTCGACTTTTCAGTCACCACGGGTAACCATTTTCAAGACTGGTCTTACAACCGAA	TATGGTAGAATTTTATTGCTCAATAACACAGCGTAGTCGAAATCGTTGGTAGGTTGTCGACGTTTCGGTCACCGCGGGTAACCTTTTTCAAGACCGGTTTTACAACCGAA	2817	464	rnd-1_family-186#Unknown ( RepeatScout Family Size = 67, Final Multiple Alignment Size = 67, Localized to 216 out of 228 contigs )
STRG.44080.2	rnd-1_family-186#Unknown	92.000	100	8	0	215	314	101	2	1.07e-33	141	rnd-1_family-186#Unknown	76	92	92	0	92.00	1	-1	AAAACCAGTCTTGAAAAAGGTTACCCGTGGTGACTGAAAAGTCGACAACCTACCAACGATTTCGACTACGCTGTGTTATTAGGCAATACGATTCTACCAT	AAAACCGGTCTTGAAAAAGGTTACCCGCGGTGACCGAAACGTCGACAACCTACCAACGATTTCGACTACGCTGTGTTATTGAGCAATAAAATTCTACCAT	2817	464	rnd-1_family-186#Unknown ( RepeatScout Family Size = 67, Final Multiple Alignment Size = 67, Localized to 216 out of 228 contigs )
STRG.44080.2	rnd-1_family-115#Unknown	91.919	99	8	0	215	313	13	111	3.86e-33	139	rnd-1_family-115#Unknown	75	91	91	0	91.92	1	1	AAAACCAGTCTTGAAAAAGGTTACCCGTGGTGACTGAAAAGTCGACAACCTACCAACGATTTCGACTACGCTGTGTTATTAGGCAATACGATTCTACCA	AAAACCAGTCTTGAAAAAGGTTACCCGTGGTGACCGAAACGTCGACAACCTACCAACGATTTCGACTACGCTGTGTTATTGAACAATAAAATTTTACCA	2817	111	rnd-1_family-115#Unknown ( RepeatScout Family Size = 97, Final Multiple Alignment Size = 97, Localized to 216 out of 228 contigs )
STRG.57846.1	rnd-1_family-36#LINE/CR1	90.577	1231	105	9	1	1224	6250	7476	0.0	1648	rnd-1_family-36#LINE/CR1	892	1115	1115	11	90.58	1	1	CGTCGTCCGCTCTCTCGGGCTCCACTTTCGGTGACCAAGGTCCACACCTCGACCCGTACTGACAGAGACCTAAACGGAATCTTTTATACCAAACGGGATTGCAATCGATCCACACGACCTAAAACACTCCTAACTGCTTACCAGTAGACTGACAGGCGTCTTCTGACGTAACACCTCTGCTACTGATGTCACCGCTGGAGTCTTCACAAATAACAGTTCACAAGCTACCTTCTACTGATTGACTGACACGTCCCTTACCCCGCCTGATGATCTATACCCACGGGATGCTGCACATCACATTGGTCTCATTTGAAACAATCCAATGACCGGGCCAGAATACGCAACACAGGAATTTTTTACTCATTAAATTTCGGTACGCCATCCGAAAGCAAGTCCACT…	CGTCGCCCACTCTCTCGGGCNCCACTTTCGGTGACCAANGTCCACACTTTGACCCGTACCGACAGAGACCTNAATGGNATCTTTTATACCAAACGGGATTGCAATCGGGCCACACGACCTAAAACACCCCCAACTGCTTACCAGCAGATTGATAGGCGTCTCCTAACGCAACACCTCTACTACTGATGTCACTGCTGGAGNCTTCACAAATAACAGTTCGCAAGCNACCTTCTACTGATTGATTGACACGTCCCTTACCCCGCCTGATGAACCATACCCACGGGATGCTGCACATCACCTTGGTCTCATGTGAAACAATCCAATAACAGAGCCAGAATACGCAACACAGGAATTTTTTACTCATTAAANTTCGATACGCCATCCGAACGCGAGTCCACT…	1351	7476	rnd-1_family-36#LINE/CR1 ( RepeatScout Family Size = 244, Final Multiple Alignment Size = 100, Localized to 216 out of 228 contigs )
STRG.62611.1	rnd-1_family-47#LINE/CR1	97.129	209	6	0	1	209	19	227	1.61e-98	353	rnd-1_family-47#LINE/CR1	191	203	203	0	97.13	1	1	CAGCGGTGCGGTCGTCTCCCTCGGTGAGTGTGGCTGTTTTTGAAATTTTTAGAACACACAACTCGTCCCCCTCCATTTAAGTTTATCTTTATCTGTGCTGACTGGATCCTGAATAATGTCAATGCCCCTCACCACTGATATAACCGCTTGCTCAGATGAGGCTACTTTCCCCATGAGGCAGTGCGATTCCCCCTCCGTGGCCAATGCCT	CAGCGGTGCGGTCGTCTCCCTCGGTGAGTGTAGCCGTTTTTGAAATTTTTAGAACACACAGCTCGTCCCCCTCCATTTAAGTTTATCTTTATCTGTGCTGACTGGATCCTGAATAATGTCAATGCCCCCCACCATTGATATAACCGCTTGCTCAGACGAGGCTACTTTCCCCATGAGGCAGTGCGATTCCCCCTCCGTGGCCAATGCCT	373	4456	rnd-1_family-47#LINE/CR1 ( RepeatScout Family Size = 218, Final Multiple Alignment Size = 100, Localized to 216 out of 228 contigs )
STRG.62611.1	rnd-1_family-109#LTR/Pao	97.143	140	3	1	231	369	140	1	6.07e-63	235	rnd-1_family-109#LTR/Pao	127	136	136	1	97.14	1	-1	AGTAAGTGCACCAAGCGTAGAATAATTGTTGACCACAAAACAGTGTCAGCATGAAGTGGGTTAGAGAAGGCGGTCCAAAATCGGTCATAGAGTACAGGAATGTGAGCAGAAGAGGAATTTT-CAATCAACATGGACATTA	AGTAAGTGCACCGAGCGTAGAATGATTGTCGACCACAAAACAGTGTCAGCATGAAGTGGGTTAGAGAAGGCGGTCCAAAATCGGTCATAGAGTACAGGAATGTGAGCAGAAGAGGAATTTTTCAATCAACATGGACATTA	373	3989	rnd-1_family-109#LTR/Pao ( RepeatScout Family Size = 100, Final Multiple Alignment Size = 97, Localized to 216 out of 228 contigs )
STRG.62611.1	rnd-1_family-142#Unknown	90.071	141	14	0	231	371	575	715	4.79e-49	189	rnd-1_family-142#Unknown	102	127	127	0	90.07	1	1	AGTAAGTGCACCAAGCGTAGAATAATTGTTGACCACAAAACAGTGTCAGCATGAAGTGGGTTAGAGAAGGCGGTCCAAAATCGGTCATAGAGTACAGGAATGTGAGCAGAAGAGGAATTTTCAATCAACATGGACATTACA	AGTAAGTGCACCAAGCGTAGANTAATTGTCGACCACAAAACAGTGTCAGCACGAATNAGGTTGGAGAAGGCGGTCCAAAATCGGTCAGAAAGTATATGAAGGTGAGCAGANGAGGAATTTTCAATCAACATGGACGTTACA	373	715	rnd-1_family-142#Unknown ( RepeatScout Family Size = 83, Final Multiple Alignment Size = 83, Localized to 216 out of 228 contigs )
STRG.57302.1	rnd-1_family-79#LINE/Penelope	95.510	245	8	3	1	245	1109	1350	2.41e-108	388	rnd-1_family-79#LINE/Penelope	210	234	234	3	95.51	1	1	GCCAACCCACCCCAGATGTACTTTCTACACCGAGTCTTCCCAACCACGAACAACCAACTTCCCACCCCTTTTCCGAACCGCAAAACACCTACAATATTGATTAACCAATCTTAATTTGATACTGTAAATACCCTCTATTTTGTTCCGAAAATATGCATTCCTATCGTATATATATGTAACTGTATTAGCCAGAGGATGAAGTTACCGGAAAACGAGCCTGTTCGCTGTCGTGCTTTTTTTCTATA	GCCAACCCACCCCAGATGTACTTTCTACACCGAATTTTCCCAACCACGAACAACCAACTTCCCACCCCTTTTCCGAACCGCACAACACCTACAACATTGATTAACCAATCTTAATTTGATACTGTAAACACCCT-TATTTTGTTCCGAAAATATGCATTCCTATCGTATATATATGTAACTGTATTAGCCAGAGGATGAAGTTACC-GAAAACGAGCTTGTTCGCTATCGTGCCTTTTT-CTATA	1958	1350	rnd-1_family-79#LINE/Penelope ( RepeatScout Family Size = 132, Final Multiple Alignment Size = 99, Localized to 216 out of 228 contigs )
STRG.51073.1	rnd-1_family-139#LINE/CR1	83.158	1805	261	27	1122	2884	5	1808	0.0	1631	rnd-1_family-139#LINE/CR1	883	1501	1501	43	83.16	1	1	AACGGCAGCCTAAATTATGGGTAGTTGATTTTCAGCTTAGGGCATAGAAGAAGAACTCAATGGGTTGTGGTGCAGGTGGCCGGCCACGACAACTTGATGGAACAGCCGCAGGCTTTCATAGATGAGTGAAGTGGGAGGCAGTTATGGATTTGTCTAGGTTCATTGGTGAGTAGCACTAGAGCATCTAAGGGTGGTAACGGAGTGGATGCTAGAGGTGGACATACAGTGGACCAATAAAGTCGTATAAAAGTAGTTTGCATGAACAGCTGTCAGAAAGCGCAGGTAAAT-C-CA--T-G--ATG--GAA-TATGAC--G---AGGT-CTGA--C-AT-GAACTATTTATACCCCGGATTGTGGATACATCGCTTCCATTGCGACTGCCATGAAATGCAAA…	AACGGCAGCCTAAATTACGGGTAGTTGATTTTCAGCTAAAGATGTAGAAAAAGCGCTCNATGGATTGTGGCGCAGGTGGCCGACCATGATANCTTGGTGGAACAGCGGCAGCGGTTCATAGATGAGTGAAANGTGATACAATTATGGATTTGTCTGGGTTCGTTGGTGAATAGCATGGGAGCATCTAAAGTTGGTAACAAAGTGGATGCGGGAGGTGGACATATAGTGGACTGATACAGTCGTATAAGAGTAGTTCATATGAACAGCTCTCAGGAAGTGCAGGTGATTGCATAGCTGGATATGCTGAAGTCTGACATGAAAAGCTGAGGAGGCAATCGAACTATTTATGTCCTGGATTGTGGATACTTCATTGCCAATGCGACTGTCATGAAATGCAAA…	3111	1881	rnd-1_family-139#LINE/CR1 ( RepeatScout Family Size = 85, Final Multiple Alignment Size = 85, Localized to 216 out of 228 contigs )
STRG.51073.1	rnd-1_family-125#Unknown	80.625	1791	281	40	1	1734	33	1814	0.0	1375	rnd-1_family-125#Unknown	744	1444	1444	66	80.63	1	1	GGACGCTCGAAGCATGCCTGACTGTATAATCACATGGTACAAATGAGGTCACACAAAGG-ACGTCTGGATATTCATTTGGGTATATGCAGCCCAAAACAGTGTATAGGTTTTAGTGGTCGCATGAATGAATGCCCGGCAAACTTGAACTTGAATGTCAGGTGGACAGGTCGCCCAGTAGTGAGTGGAGTGGGCTCCACGGTCGAGGTAAGTAATGAAGTAAAGCGGGGATAGAGTAAAAACGCTCAGTATTTTAGACAGCATCGATGTAAAGTCGCGGGAGTGAGTAAACGGACA---AAAACCTTCGAAAAAGCATCGACGGAAAGTTGAAAATGTCTTGGTGTTGACAGACATGCACTTAAACCAATAGCTCAAATGACCCGGAAAATGGCAGAAAT…	GGACACCCGAAGCATGCTCGATTGCATGATCATATGGTACAAGTGAGGTCACAAAAGGGNTCCT-TGGATATTCANTTGGGTANATGCAGCACAAA--AGTGTANAGGTTTTAGTGGTCGCACGAATGAATGCCCGGCAAANTTGAATTTGAAGGTCAGGTGGACGCACCGCCCAGNAGTGAGCGAAATGGGCTCCGCGGTCGAGATACGTAATNAAGTAAAGCGGGGATGGAGNAAAAACGCGCAGNANTTCGGATAGCGTCGATGTAAAGTCGCAGGGGNGAGTANACTGACAAAGAAAACTTTCGAAAAAGCACCGACGAAAAATTGGAAAANTTTTGGTGATGACGGATACGCACTTGAACCAGTAGCTCAAATGACCCGGAAAATAGCAGAAAT…	3111	1816	rnd-1_family-125#Unknown ( RepeatScout Family Size = 92, Final Multiple Alignment Size = 91, Localized to 216 out of 228 contigs )
STRG.51073.1	rnd-1_family-241#LINE/CR1	84.892	973	143	2	1919	2887	4786	3814	0.0	983	rnd-1_family-241#LINE/CR1	532	826	826	4	84.89	1	-1	GTATAGTAGATCTTGTTCAGGAACCTTGAAGGATTCAGCGGGTGGCAGCAATACGATGCAGGGGAGATTG-TTCTCAATTCGTAACAGGTGCCAGCAAGTGAGGCTGGCCTTGCGCTGGACATCCAATCTAACAACCATTTCTGGTGAGAGGAGATGCGATTCATCAGTCTAGTTGCGCCTGCACATCGCTGCAGACGGCCTGCACGCCCGATGCGCGCCGGCCAAAGCGGTGGATCTGACCGCGCCCCGCACCTTTGGGGCTGACAAGAGTTTTCTTGGTGGGGCCAAACGGTCGTAGGTATCAGATAGTCCGCGATCAGGCGACCAGGCTTCAGGGGATCCCGGAACGTAACCGAGGGAGCATCGGTCGGGTAGCCTGCGAATAGCCGACGGTAAGG…	GTATGGTAGACCTTGTTCAGGAACGTTGGAGGAGGCAATGGGTGGCAGCAGTAAGATGCAGGGGACGTTGTTTTTCAATCCGCAACTGGCGCTAGTGGGTGAGGCTGGCCGTGCGCTGGACACCCAACCTGAAAACCAATTCTGGTGACAGGAGGTGCGATCCGCCAGCCTAGTTGCGCCCGCGCATCGTTGCAGNCGGCCTGCACGCCCGATGTGCGCCGGCCAAAGCGGTGGATCTGACCGCGCCTCGCACCGTTGGGATTGGCATGAGTTTTCTTGGTGGGGCCAAACGGCCGTAGGTATCAGGTAGTCCGCGATCAGGCGACCAGGCACCAGGGGATCCCGGAACGTAACCAAGGGAGCATCGGTCGGGTAGCGTACGAATAGCCGACGGTCAGG…	3111	4786	rnd-1_family-241#LINE/CR1 ( RepeatScout Family Size = 54, Final Multiple Alignment Size = 54, Localized to 216 out of 228 contigs )
STRG.51073.1	rnd-1_family-243#LINE/CR1	82.649	974	157	8	1919	2884	1299	2268	0.0	852	rnd-1_family-243#LINE/CR1	461	805	805	12	82.65	1	1	GTATAGTAGATCTTGTTCAGGAACCTTGAAGGATTCAGCGGGTGGCAGCAATACGATGCAGGGGAGATTG-TTCTCAATTCGTAACAGGT-GC-C-AGCAAGTGAGGCTGGCCTTGCGCTGGACATCCAATCTAACAACCATTTCTGGTGAGAGGAGATGCGATTCATCAGTCTAGTTGCGCCTGCACATCGCTGCAGACGGCCTGCACGCCCGATGCGCGCCGGCCAAAGCGGTGGATCTGACCGCGCCCCGCACCTTTGGGGCTGACAAGAGTTTTCTTGGTGGGGCCAAACGGTCGTAGGTATCAGATAGTCCGCGATCAGGCGACCAGGCTTCAGGGGATCCCGGAACGTAACCGAGGGAGCATCGGTCGGGTAGCCTGCGAATAGCCGACGGTA…	GTATGGTAAACCTTGTTCAGGAACGTTGGAGGAGGCAATGGGTGGCAGCAGTAATATGCAGGGGATGTTGTTTTTCAATCCG---CAGTTGGCACTAGTGGGTGAGGCTGGCCGTGCGCTGGACACCCAACCTGAAAACCAATTCTGGTGACAGGAGGTGCGATCCGCCGGCCTAGTTGCGCCCGCGTATCATTGCAGTTGGCCTGCACGCCCGATGTGCGCCGGCCAAAGCGGTGGATCTGACCGCGCCTCGCACCGTTGTGATTGACATGAGTTTTCTTGGTGGGGCCAAACGGCCGTGGGCATCAGGAAGTCCGCGATCAGGCGACCAGGCACCAGGGGATCCCGGAACGTAACCAAGGAAGCGTCATTCGGGTAGCGTATGAATAGCCAACGGTC…	3111	2724	rnd-1_family-243#LINE/CR1 ( RepeatScout Family Size = 54, Final Multiple Alignment Size = 54, Localized to 216 out of 228 contigs )
STRG.51073.1	rnd-1_family-235#Unknown	86.538	156	21	0	2016	2171	358	203	4.21e-43	172	rnd-1_family-235#Unknown	93	135	135	0	86.54	1	-1	GTGAGGCTGGCCTTGCGCTGGACATCCAATCTAACAACCATTTCTGGTGAGAGGAGATGCGATTCATCAGTCTAGTTGCGCCTGCACATCGCTGCAGACGGCCTGCACGCCCGATGCGCGCCGGCCAAAGCGGTGGATCTGACCGCGCCCCGCACC	GTGGGGCTGACCGTGCGCTGGACACCCAACCTGAAAACCACTTCTGGAGGCAGGAGGTGCGATCCGCCAACCTAGTTGCGCCCGCACATCGTTGCAGACGTCCTGCACGCCCGATGTGCGCCGGCCAAAGCGGTGGATCTGACCGCGCCCCGCACC	3111	386	rnd-1_family-235#Unknown ( RepeatScout Family Size = 55, Final Multiple Alignment Size = 55, Localized to 216 out of 228 contigs )
STRG.51073.1	rnd-1_family-96#LINE/CR1	86.538	156	21	0	2016	2171	1042	887	4.21e-43	172	rnd-1_family-96#LINE/CR1	93	135	135	0	86.54	1	-1	GTGAGGCTGGCCTTGCGCTGGACATCCAATCTAACAACCATTTCTGGTGAGAGGAGATGCGATTCATCAGTCTAGTTGCGCCTGCACATCGCTGCAGACGGCCTGCACGCCCGATGCGCGCCGGCCAAAGCGGTGGATCTGACCGCGCCCCGCACC	GTGGGGCTGACCGTGCGCTGGACACCCAACCTGAAAACCGTTTTTGGTGACAGGAGGTGCGATCCGCCATCCTAGCTGCGCCCGCACATCGTTGCAGACGTCCTGCACGCCCGATGTGCGCCGGCCAAAGCGGTGGATCTGACCGCGCCCCGCACC	3111	2572	rnd-1_family-96#LINE/CR1 ( RepeatScout Family Size = 112, Final Multiple Alignment Size = 100, Localized to 216 out of 228 contigs )
STRG.51073.1	rnd-1_family-56#Unknown	85.897	156	22	0	2016	2171	1519	1674	1.96e-41	167	rnd-1_family-56#Unknown	90	134	134	0	85.90	1	1	GTGAGGCTGGCCTTGCGCTGGACATCCAATCTAACAACCATTTCTGGTGAGAGGAGATGCGATTCATCAGTCTAGTTGCGCCTGCACATCGCTGCAGACGGCCTGCACGCCCGATGCGCGCCGGCCAAAGCGGTGGATCTGACCGCGCCCCGCACC	GTGGGGCTGACCGCGCGCTGGACACCCAACCTGAAAACCGTTTTTGGTGACAGGAGGTGCGATCCGCCATCCTAGCTGCGCCCGCACATCGTTGCAGACGTCCTGCACGCCCGATGTGCGCCGGCCAAAGCGGTGGATCTGACCGCGCCCCGCACC	3111	1720	rnd-1_family-56#Unknown ( RepeatScout Family Size = 173, Final Multiple Alignment Size = 100, Localized to 216 out of 228 contigs )
STRG.51073.1	rnd-1_family-24#LINE/L2	83.908	174	22	5	2022	2189	2575	2402	9.11e-40	161	rnd-1_family-24#LINE/L2	87	146	146	6	83.91	1	-1	CTGGCCTTGCGCTGGACATCCAATCTAACAACCATTTC-TG--GTG-A-G-AGGAGATGCGATTCATCAGTCTAGTTGCGCCTGCACATCGCTGCAGACGGCCTGCACGCCCGATGCGCGCCGGCCAAAGCGGTGGATCTGACCGCGCCCCGCACCTTTGGGGCTGACAAGAGT	CTGGCCGTGCGCTGGGCACCCAACCTGAAAAACACTTCGTGAAGTGAACGCAGGAGGTGTGATCCACCAGTCTAGTTGCGCTCGCACATCGTTGCAGACGGCCTGCACGCCCGATGTGCGCCGGCCATAGCGGTGGATCTGACCGCGCCCCGCACCGTTGGGAGTGGCACGAGT	3111	4545	rnd-1_family-24#LINE/L2 ( RepeatScout Family Size = 401, Final Multiple Alignment Size = 100, Localized to 216 out of 228 contigs )
STRG.51073.1	rnd-1_family-76#Unknown	83.735	166	23	2	2016	2177	466	301	1.52e-37	154	rnd-1_family-76#Unknown	83	139	139	4	83.73	1	-1	GTGAGGCTGGCCTTGCGCTGGACATCCAATCTAACAACCATTTCTG-GTG---AGAGGAGATGCGATTCATCAGTCTAGTTGCGCCTGCACATCGCTGCAGACGGCCTGCACGCCCGATGCGCGCCGGCCAAAGCGGTGGATCTGACCGCGCCCCGCACCTTTGGG	GTGGGGCTGACCGTGCGCTGGACACCCAACCTGAAAAACACTTCGAAGTGAACACAGGAGGTGTGATCCACCAGCCTAATTGCGCTCGCACATCGTTGCAGACGGCCTGCACGCCCGATGTGCGCCGGCCAAAGCGGTGGATCTGACCGCGCCCCGCACCGTTGGG	3111	1941	rnd-1_family-76#Unknown ( RepeatScout Family Size = 133, Final Multiple Alignment Size = 100, Localized to 216 out of 228 contigs )
STRG.51073.1	rnd-1_family-144#LINE/CR1	95.775	71	3	0	2101	2171	2643	2573	7.19e-26	115	rnd-1_family-144#LINE/CR1	62	68	68	0	95.77	1	-1	ACATCGCTGCAGACGGCCTGCACGCCCGATGCGCGCCGGCCAAAGCGGTGGATCTGACCGCGCCCCGCACC	ACATCGTTGCAGACGTCCTGCACGCCCGATGTGCGCCGGCCAAAGCGGTGGATCTGACCGCGCCCCGCACC	3111	2643	rnd-1_family-144#LINE/CR1 ( RepeatScout Family Size = 83, Final Multiple Alignment Size = 83, Localized to 216 out of 228 contigs )
STRG.24249.1	rnd-1_family-80#LINE/CR1	95.641	390	11	4	360	748	1007	1391	6.36e-180	625	rnd-1_family-80#LINE/CR1	338	373	373	6	95.64	1	1	TAGGCGGCACAAGGGCCAGCTTCAGGTAGGGAGGTAGCACGATACACAACTACTGGCATCCAGCACGTGGCTCTCCAAGAATGATCCACAC-TTTTTAGACGTTCTTATTATTCTTTTTTTAATGGTTTTATCACAGTCAGGTATCTGGCTGTCAGAGAAGGCGGAGCTGCTTTTGGTGGGCGACCACAGCTCCCACGCCCCGGCCGAAACATGGACCGCATGTAACAAGCCGCGTTGGGAATAGGTCAACCACACCAGTCAATCCGTAGCGACACTACAACCCAGAGACATGGGTCACATGTGATAAGGCTGGTGTGCCTGGAAGACAAAACAGTGGGGTATATTTTTTTCTCTCACTTTTTTGTGCCAATCTCTTACTTTTTGGTGTT	TAGGCGGCACNAGGGCCTGCTTCAGGTAGGGAGGTAGCACGATACACANCCACTGGCATCCAGCACGTGGCGCTCCAAGAATGATCCACACTTTTTTAGACGTTTTTATTATT-TTTTTTTAATGGTTTTATCACAGTCAGGTATCTGGCTGTCAGAGAAGGCGGAGCTGCTTTTGGTGGGCGACCACAGCTCCCACGCCCCGGCCGAAACATGGACCGCATGTAACAAGCCGCGTTGGGAATAGGTCAACCACACCAGTCAATCCGTAGCGACACTGCAGCCCGGAGACATGGGTCACATGTGACAAGGCTGGTGTGCCTGGAAGACAAAACAGTGGGGTAT-TTTTT---TCTCACTTTTTTATGCCAATCTCTTACTTTTTGGTGTT	750	4899	rnd-1_family-80#LINE/CR1 ( RepeatScout Family Size = 129, Final Multiple Alignment Size = 100, Localized to 216 out of 228 contigs )
STRG.24249.1	rnd-1_family-71#Unknown	90.000	360	32	3	1	358	217	574	1.47e-131	464	rnd-1_family-71#Unknown	251	324	324	4	90.00	1	1	TCCGGGCTAGGCAGTGATGCGCGGTGGAGATGTCGAAGAAATCGTTAACGCAGTGCCAAGGATGCATTATGAACAAGAATGATGCAAGCTAAGGAAACCGGAGGCCAACTAAGTTTCTGCCGATGGAGTAAATTTTTAACAAGAAGAAGAGGGGGGGGGAAATCGACGCATGCGAAGGGGATAGCGATCCATGAAGACAATGCAGACCCTGAATGACGGATTTACCGGAGTTTGAGAAACGGAATGAGCTTTGAATCAAGGGGACATGAGGCCAATTTCGTGAAAGTGA--ACTGGTGGATGTGGGAGAAACAGCAGTCCATAAAAAGGTAAGTTTAGATTCAAGGCCAATAACATGTAC	TCCGGGCTGGGCGGTGGTGCGCGGTGGAGATATCGAAAAAATCGTTAACGCAGTGCTAAGGACGCATTATGAACGAGAATGATGCAAGCCAAGGAAACCGGAGGCCNACTGAGGTTCTGCGGACGGAGTAAATTTTGAACAAGAAGAA-A-AGGAGGGAAAATCGACGCATGCGAAGAGGATAGCGATCCATGAAGACGATGCAGACCCTGAATGACGGATTTACCGGAGTTCAATAAACGGAATGAGTTTTGAAGCAGGGGGACATGAGACCAATTTCGTGAAAGTGAACACTGGTGGATGTGGGAGAAACAGCAGTCCATAAAAAGGTGAGTTTAGATTCAGGATCAGTAACATGTAC	750	1940	rnd-1_family-71#Unknown ( RepeatScout Family Size = 141, Final Multiple Alignment Size = 100, Localized to 216 out of 228 contigs )
STRG.24249.1	rnd-1_family-71#Unknown	96.875	96	3	0	360	455	1845	1940	2.16e-40	161	rnd-1_family-71#Unknown	87	93	93	0	96.88	1	1	TAGGCGGCACAAGGGCCAGCTTCAGGTAGGGAGGTAGCACGATACACAACTACTGGCATCCAGCACGTGGCTCTCCAAGAATGATCCACACTTTTT	TAGGCGGCACAAGGGCCTGCTTCAGGTAGGGAGGTAGCACGATACACAACCACTGGCATCCAGCACGTGGCGCTCCAAGAATGATCCACACTTTTT	750	1940	rnd-1_family-71#Unknown ( RepeatScout Family Size = 141, Final Multiple Alignment Size = 100, Localized to 216 out of 228 contigs )
STRG.33565.1	rnd-2_family-2#Unknown	91.686	421	34	1	342	761	403	823	1.22e-167	584	rnd-2_family-2#Unknown	316	386	386	1	91.69	1	1	TTTACCTTGCCCTCTCTCAGACGGATCTACACAGTTACATTGGCTTCATCCGTAGCCTCGCTGACTCCCGTGCACGTTCAAGGAGCCAACCACTCACTGGACAATGGGATGATTGGTCAGCGTGGTACTGGAGATGACAACTGGATGCC-TTTTGGATGGACCTGACGCGGCATTTTCAGGCTCGCACGCTTATGAGACCCGTGGGCGCCAAAACACAGTTGGACCGACGCATATCGGACCTCGAGAATGCAGGCACTGTTAAACTCATCAGCAGTCGTTCGACGTCACCAACAGTATAACGGGCAAGCTACGAGGAGTTCCTAGTCAATCAATACTTCCGGCCTACCACCACGATCGAAGCCCAACTCTGTCGGACTTCTAGGCGGAGGCCCCTGTAG…	TTTACCTTGCCCTCTCTCAGACGGATCTACACAGTCACATTGGCTTCATCCGTAGCCTGGCTGACTCCCGTGCACGTTCAAGGAGCCAACCGCTCACTGGACAACGGGACGATTGGTCAGCCTGGCACTGGAGACGGCAACTGGACGCCTTTTTGGATGGACCTGACGAGGCATTTTCCGGCTCGCATTCGTACGAGACCCGTGGGCGCCAAAACACAGTTGGACCTACGCACATCGGACCTCGAGAGTGCAGGCACCGGTAAACTCGTCAGCAGTCGTTCGACGTCAACAACAATATAACGGACAAGCTACGAGGAGTTCCTGGACAACCAATAATTCCGGCTTACCATCACGATCGAAGCCCAACTCCGTCGGACTTCTAGGAGGAGGCCCCTGTAG…	846	823	rnd-2_family-2#Unknown ( Recon Family Size = 39, Final Multiple Alignment Size = 39 )
STRG.51422.2	rnd-1_family-207#Unknown	88.170	1175	105	16	664	1814	21	1185	0.0	1384	rnd-1_family-207#Unknown	749	1036	1036	34	88.17	1	1	CAAGAAACTGGTAACTGGCAAAAAAAATCGACGTGTGGTGCGTAGCTACGATAGTGGCAGAAACGTGGCTTGCAAGAGGGATGACCGGTTGAATGACAGGTAAGTATTTACACACTGATAATTCTCAGCGAAGACCTCACGTGGTGAAAAAA-ATGTACCAAGTATCGGAAGTGTCTGAGACGATCTATCGGAATGGAGCATAGGAAAGGGAATACACAGAACAACCGATGAATGGGTTTGCAAAGTTCGGCAGCCGGATATGGGCGG----AGTGTGTGTGATAAACCAAATGGACTACACATCTGGACCGTGGTTGCTAGAGTGATGGTGAAGGAAGTGACCGGATAAAACATATGGACTTTGAGTGGATTGTTTTGCTTTCGGAAAAAA-GAATGT…	CATGAAACTGGNAACTGGC-GAAAAAATCGACGTGTGGTGCGTAGCTACGATAGTGGCAGAAACGCGGCTTGCAAGAGAGATGACCAGTTAAATGACAGGTAAGTATTTACATACTGATAATTCTCAGCAAAGACTTCACGTGGTGAAAAGAGATGTATCAAGNATCGGAAGTGTCTGAGACGATCTATCGGAATGGAGCACGGGAAAGGAAATACACAGAACAACCGATGAATAGATTTGCGAAGTTCGGCGGCCGGATATGGGCGGAGTCAGTGTGTGTGATAAACCAAATGGACNACACATCTGGACCGTGGTTGCCAAAGTGATGGTGAAAGAAGTGGCCGGATAAAACATATGGACTTTGAGCGGATTGTTTTGCTTTCAGAAGAAAGGAATGT…	5448	1185	rnd-1_family-207#Unknown ( RepeatScout Family Size = 62, Final Multiple Alignment Size = 62, Localized to 216 out of 228 contigs )
STRG.51422.2	rnd-1_family-144#LINE/CR1	91.422	816	68	2	1858	2673	2643	1830	0.0	1129	rnd-1_family-144#LINE/CR1	611	746	746	2	91.42	1	-1	ACATCGTTGCAGACGTCCCGCAAGCCCGATGTGCACCGGCCAAAGCGGGGGATCTGTTCGCGCCCCGCACCGGCGGGATTTGCACAGGTGATTTTGGTCGAGATCATACAGACGTAGAGACAGCGTAGTCTAGGAGATTGTGGGGGATCCAGATTTTAAAGCCAGACGTTTGAGCCAGATATTTCGCTGGTGTTATCTCCGGATCATTCCAAGACATCAAATGGGAGATGCGCGCCGGTTGGTGTCTGGAAGCATATAAGTAGAGAGACGCAGTCTGGGATGCTCCCAGCTGAAGACTAACGGTCAATGGTGAAAAGAGAGATCTAGTAATGTAGACACAGACTACTTTGGGAAGAATGAGGACTGTGAGCCATTGGGAGTGAATGAAAATACAAAAAT…	ACATCGTTGCAGACGTCCTGCACGCCCGATGTGCGCCGGCCAAAGCGGTGGATCTGACCGCGCCCCGCACCGGCGGGATTTGCACGGGTGATNTTGGTCGAGATCACACAGNCGTAGAGATGGAGTAGTCCAGGAGATTGCGGGGGATCCAGATTTT-NAGCCGGAAGTGTGGGCCAGATATTTCGCCGGTGTTATCTCCGGATCATTCCAAGACATCAAAGGGGAGATGCGCGCCGGTTGGTGTCTGGAAACATAAGAGTAGAGAGACGCAGTCTGGGATGCTCCCAGCTGAGGATCAACGGTCAATGGTGAAAAGAGAAATCTAGTAATTTAGACACAGACTACTTTGGGAAGAATGAGGGCTACGAGCCATTGGGAGTGAACGGGAATACAAAAAT…	5448	2643	rnd-1_family-144#LINE/CR1 ( RepeatScout Family Size = 83, Final Multiple Alignment Size = 83, Localized to 216 out of 228 contigs )
STRG.51422.2	rnd-1_family-131#Unknown	90.240	707	49	6	667	1355	705	1	0.0	917	rnd-1_family-131#Unknown	496	638	638	20	90.24	1	-1	GAAACTGGTAACTGGCAAAAAAAATCGACGTGTGGTGCGTAGCTACGATAGTGGCAGAAACGTGGCTTGCAAGAGGGATGACCGGTTGAATGACAGGTAAGTATTTACACACTGATAATTCTCAGCGAAGACCTCACGTGGTGAAAAA-AATGTACCAAGTATCGGAAGTGTCTGAGACGATCTATCGGAATGGAGCATAGGAAAGGGAATACACAGAACAACCGATGAATGGGTTTGCAAAGTTCGGCAGCCGGATATGGGCGGAGTGTGTGTGATAAACCAAATGGACTACACATCTGGACCGTGGTTGCTAGAGTGATGGTGAAGGAAGTGACCGGATAAAACATATGGACTTTGAGTGGATTGTTTTGCTTTCGGAA-AAAAGAATGTAATGCAT…	GAAACTGGGAACTGGC--GAAAAATCGACGTGTGGTGCGTAGCTACGACAGTGGCAGAAACGCGGCTNGCAAGAGNGATGACCAATTAAATGACAGGTAAGTATTTACATACTGATANTTCTCAGCAAAGACTTCACGTGGTGAAAAAGAGTGTATCAAGGATCGGAAGTGTCTGAGACGATCTATCGGAATGGAGCACGGGAAAGGAAATACACAGAACAACCGATGAATAGGTTTGCAAAGTTCGGCAGCCGGATATGGGCGGAGTGTGTGTGATAAACCAAATGGACTACACATCTGGACCGTGGTTGCCAAAGTGATGGTGAAAGAAGTGGCCGGATAAAACATATGGACTTTGAGCGGATTGTTTTGCTTTCAGAAGAAAGGAATGTAATGCAT…	5448	1344	rnd-1_family-131#Unknown ( RepeatScout Family Size = 88, Final Multiple Alignment Size = 88, Localized to 216 out of 228 contigs )
STRG.51422.2	rnd-1_family-235#Unknown	90.909	264	19	2	1748	2007	386	124	8.84e-97	351	rnd-1_family-235#Unknown	190	240	240	5	90.91	1	-1	TTTTTTCAATCCGCAACCGGTGCTAGTGAGTGGGGCAGACCGTGCGCTGGACACCCAACCTGTAAACCATTTCTGGAGGCAGGAGGTGCGATCC----ACCTAGTTGAGCCCGCACATCGTTGCAGACGTCCCGCAAGCCCGATGTGCACCGGCCAAAGCGGGGGATCTGTTCGCGCCCCGCACCGGCGGGATTTGCACAGGTGATTTTGGTCGAGATCATACAGACGTAGAGACAGCGTAGTCTAGGAGATTGTGGGGGATCC	TTTTTT-AATCCGCAANCGGTGCTAGTGGGTGGGGCTGACCGTGCGCTGGACACCCAACCTGAAAACCACTTCTGGAGGCAGGAGGTGCGATCCGCCAACCTAGTTGCGCCCGCACATCGTTGCAGACGTCCTGCACGCCCGATGTGCGCCGGCCAAAGCGGTGGATCTGACCGCGCCCCGCACCGGCGGGATTTGCACAGGTGATGTTGGTCGAGATCACACAGACGTAGAGATGGAGTAGTCTAGGAGATTGCGAGGGATCC	5448	386	rnd-1_family-235#Unknown ( RepeatScout Family Size = 55, Final Multiple Alignment Size = 55, Localized to 216 out of 228 contigs )
STRG.51422.2	rnd-1_family-235#Unknown	86.842	76	9	1	2009	2084	75	1	3.56e-16	84.2	rnd-1_family-235#Unknown	45	66	66	1	86.84	1	-1	GATTTTAAAGCCAGACGTTTGAGCCAGATATTTCGCTGGTGTTATCTCCGGATCATTCCAAGACATCAAATGGGAG	GATTTT-CAGCCGGAAGTGTGGGCCAGATAGTTCGCCGGTATTATCTCCGGATCATTCCAAGACATCAAAAGGGAG	5448	386	rnd-1_family-235#Unknown ( RepeatScout Family Size = 55, Final Multiple Alignment Size = 55, Localized to 216 out of 228 contigs )
STRG.10485.1	rnd-4_family-216#DNA/CMC-EnSpm	92.105	76	5	1	630	704	2191	2266	9.65e-24	106	rnd-4_family-216#DNA/CMC-EnSpm	57	70	70	1	92.11	1	1	GAA-ATTATAATTCTCATTTCTTCTTGACCGCCGACGAAGCTCCAAGACAACTCAGCCTTGTGGACATGGAGGAAT	GAACATTATTATTCTTATTTTCTCTAGACCGCCGACGAAGCTCCAAGACAACTCAGCCTTGTGGACATGGAGGAAT	708	2882	rnd-4_family-216#DNA/CMC-EnSpm ( Recon Family Size = 28, Final Multiple Alignment Size = 25 )
STRG.43064.1	rnd-2_family-269#Unknown	92.884	267	16	1	740	1003	1063	797	1.40e-109	392	rnd-2_family-269#Unknown	212	248	248	3	92.88	1	-1	AGGATTTATCTCAGTTAAGTCAGGACCCGCTCCCGTATAGAGTCTATAGCCCCTGGTCCTCGGTTTGTGACACGATAGCGAATATACTCGGCAGCGCGCAAAGCAGAACTCAAAACGCTGGAGCGGGAC---GTGTGTATTGGAGGAGCGCAACAGCGCGCAGACGACGTACACACGCGGAGCAAGTGGCGCCACCAAAAACGGTAATTGTTCAAATAAACAAATTTGTTAGTCTTCGTCATCGAGTGCTTTATTGGTAGCACTACA	AGGATTTNTCTCAGTTAAGTCAGGACCTGCTCCCGTATAGAGTCTATAGCCCCTGGTCCTCGGTTCGTGACACGATAGCGAATATACTCGGCAGCGCGCAAGGCAGAACTCGAAACGCTGGAGCGGGACAACGTGTGTATTGGAGGAGCGCAACGGCGTGCAGACGGCGTACACAGGCGGAGCAAGTGGCGCCACCAAANNCGGTAATTGTTCAAATAAACAAATTTGTTAGTCTTTGTCATCGNGTGCCGTATCGGTAGCACTACA	1481	1063	rnd-2_family-269#Unknown ( Recon Family Size = 31, Final Multiple Alignment Size = 31 )
STRG.42751.1	rnd-1_family-16#LINE/RTE-BovB	98.340	241	4	0	181	421	3591	3351	1.38e-119	424	rnd-1_family-16#LINE/RTE-BovB	229	237	237	0	98.34	1	-1	GGGTGTATGGGGTGTCTGAGAGGAGTAGCACTTCTGAGTTGGTTGACTGTCGTGTCCCTTGGGGCATCCTCCAACTCTTTGGTCTCCATCATTCACCCAACTCTCACCTGTGGCTCCACGAAGCTGAAGCATGCATCAGCGGCCACACCCCGGTAAACCGCTCGACAGGCGGGCTAAACCAGGTTGAGGGTTACCGAGGTCTAAAAACCTTCGGCGAGACGGTGTTCGGCATGTGAAGACA	GGGTGTATGGGGTGTCTGAGAGGAGTAGCACTTCTGAGTTGGTTGACTGTCGTGTCCCTTGGGGCATCCTCCATCTCTTTGGTCTCCATCATTCACCCAGCTCTCACCTGTGGCTCCACGAAGCTGAAGCATGCATCAGCGGCCACACCCCGGCAAACCGCTCGACAGGCGGGCTAAACCAGGTTGAGGGTTACCGAGGTCTAAAAAACTTCGGCGAGACGGTGTTCGGCATGTGAAGACA	423	3591	rnd-1_family-16#LINE/RTE-BovB ( RepeatScout Family Size = 508, Final Multiple Alignment Size = 100, Localized to 216 out of 228 contigs )
STRG.42751.1	rnd-1_family-114#LINE/RTE-BovB	90.795	239	20	2	182	420	1	237	1.86e-88	320	rnd-1_family-114#LINE/RTE-BovB	173	217	217	2	90.79	1	1	GGTGTATGGGGTGTCTGAGAGGAGTAGCACTTCTGAGTTGGTTGACTGTCGTGTCCCTTGGGGCATCCTCCAACTCTTTGGTCTCCATCATTCACCCAACTCTCACCTGTGGCTCCACGAAGCTGAAGCATGCATCAGCGGCCACACCCCGGTAAACCGCTCGACAGGCGGGCTAAACCAGGTTGAGGGTTACCGAGGTCTAAAAACCTTCGGCGAGACGGTGTTCGGCATGTGAAGAC	GGTGTATGGGGTGTCTGAGAGGAGTAGCACCTCTGAGTTGGTAGACTGTCGTGCCCCTTGGGGTATCTTCCATCTCTTTGGTCTCCATCANCTGCCCAACTCTCACCTGTGGCTCCACGAAGCTGAGGCATGCATCAGCGGCCACACCCCGGCAAACCGCTCGACAGGCGGGCCAAACCAGGTTGAGGGTAACCGAGGCCTAAAA-CC-TCGGTGAGACGGCGCCCGGCATGCGAAGAC	423	617	rnd-1_family-114#LINE/RTE-BovB ( RepeatScout Family Size = 98, Final Multiple Alignment Size = 98, Localized to 216 out of 228 contigs )
STRG.19066.1	rnd-2_family-269#Unknown	92.554	873	65	0	995	1867	1063	191	0.0	1264	rnd-2_family-269#Unknown	684	808	808	0	92.55	1	-1	AGGATTAATCTCAGTTAAGTCAGGACCTGCTCCCGTATAGAGTCTATAGCCCGTGGTCCTCGGTATGTGACACGTTAGCGAATATACTCGGCAGCGCGCAAAGCAGAACTCAAAACGCTGGAGCGGGACAACGTGTGTATTGGAGGAGCGCAACGGCGTGCAGACGACGTACACAGGCGGAGCAAGTGGCGCCACCAAAAACGGTCATTGTTCAAATAAACAAATTTGTTAGTTTTCGTCATCGAGTGCTTCATTGGTAGCACTACAGGGGTCTCCCCCTAGAAGGCCGACGCAGTTGGGCTTCGACCTGTGATGGGTACGTCGGATTCGGTGGCGAGAGACGTTTTCCATGCCTCCCGCCGCGGTCGAACCCAACAGCGAAGCCAGCACAAGCCGTTC…	AGGATTTNTCTCAGTTAAGTCAGGACCTGCTCCCGTATAGAGTCTATAGCCCCTGGTCCTCGGTTCGTGACACGATAGCGAATATACTCGGCAGCGCGCAAGGCAGAACTCGAAACGCTGGAGCGGGACAACGTGTGTATTGGAGGAGCGCAACGGCGTGCAGACGGCGTACACAGGCGGAGCAAGTGGCGCCACCAAANNCGGTAATTGTTCAAATAAACAAATTTGTTAGTCTTTGTCATCGNGTGCCGTATCGGTAGCACTACAGGGGTCTCCCCCTAGAAGGCCGACGCAGCTGGGCTTCGACCCGCGATGGGTACGTCGGCTTCGGTGGCGAGAGACGTTTTCCATGCCTCCCGCCGCGATCGAACACAACAACGAAGCCAGCACAAGCCGTTC…	1870	1063	rnd-2_family-269#Unknown ( Recon Family Size = 31, Final Multiple Alignment Size = 31 )
STRG.19066.1	rnd-2_family-231#Unknown	94.904	157	6	2	2	156	157	1	1.46e-65	246	rnd-2_family-231#Unknown	133	149	149	2	94.90	1	-1	GCCAGAATTAAAGATTTATTTACAGCC-CTTTTTGTATTGCGCGGTGGTGACGTCCAAAAGGTGTGTGTTTT-ACATTAAAACGTCGGTACAACAAAGGAGTGTCGCACCAAGGGACGTTGAAAATCATGGAAAAAGTCGGAAATGTACAGATTCCT	GCCAGAATGAANGATTTATTTACAGCCTTTTTTTGTATTGCGCGGTGGTGACGACCAAAAGGTGTGTGTTTTTACATTAAAACGTCGGTACAACAAAGGAGTGTCGCACCAAGGGACGTTGAAAATCATGGAAAAAGTCGGAAATGTACAGGTACCT	1870	540	rnd-2_family-231#Unknown ( Recon Family Size = 33, Final Multiple Alignment Size = 32 )
STRG.71318.1	rnd-3_family-356#LINE	81.404	855	122	18	561	1391	968	127	0.0	691	rnd-3_family-356#LINE	374	696	696	37	81.40	1	-1	GTCTAGCTACTTTTACAATCGCAGACAATTCACCTGATTTAATGGGCAAACCTCTTCAAAGCTTC-TTCCAGCCACAGGTGTTTCGCAGAGGGCTATTTTTTGACCCTTCCTTTTTTCTAATTATATCTCTTTCATGCATATATACGATGTCAGTTTACTTGTTAAGTACGCTGATGACGCAATCCTTGGTATGCCCCACTCCACTAGTTCTCATCAAATACTCATGCAGTAAATAGTCACTGAACTCAACAACTGGTCCTTTGGTCTTAATCTAAAAATGAACCCTTC----TG-T--G----------TG--TTCCCAATAGCACCAAATATCCCGATCTTCTTGCGTCCAATTCCGATCTACTCATAAACGGTGCTCACATTGATTGAACCTCATT…	GTCTAACTACTTTTNCAATCGCCAACAATTCACCCGATTTANTGGGCAAACCTCTTCAACGCTTCCTTCTA-CAACAGGCGTTTTNCAGGGNGCCATTCCGTCACCNTTTCTGTTTTCTGCTTATATCTCTTCCACGCCTGTNTACGATGACNGTTTNCTTATTAAGTACGCCGATGACGTAATCCTCGGTATGCCCCACTCCATTAGCTCTCNTCAAACACTCTTGCAACAAAGAGTCACTGAACTCGCCAACTGGTCCTCCGGTCTTAATCTAAAAATGAACCCTTCCAAGTGCTCCGATATCTTATTTGTCTTCACAANAGCGCCAAATATTCCGATCTTCTTGCATCCAATTCCGACCTACTCATAAACGGCGTGCACATTGCTAGAACGTCGTC…	1859	1448	rnd-3_family-356#LINE ( Recon Family Size = 41, Final Multiple Alignment Size = 39 )
STRG.71318.1	rnd-3_family-356#LINE	88.321	137	14	1	1586	1720	137	1	2.51e-43	172	rnd-3_family-356#LINE	93	121	121	2	88.32	1	-1	TTACAAATCACCAACGGTTTCCTATCTCGCCAGATTCCTCACTAATCCTAACA--GTCATAAACGAACTGAAAAACCGGTTGAGCTGAATATTTTTCACATTTTCCATGTATTTTTCTCCAATTATGCCTGCATTTA	TTACAAATCATCNACGGTTCCCTATCTCGCCAGATTCCTCACCAACCCTAACACTGTTANAAACGAACTGAAAAACCGGTTGAGCTGAATATTTCTCNCNTTTTCCACGTATTTTTCTCTAATTANGCCTGTATTTA	1859	1448	rnd-3_family-356#LINE ( Recon Family Size = 41, Final Multiple Alignment Size = 39 )
STRG.74771.1	rnd-1_family-96#LINE/CR1	94.799	846	42	2	289	1133	1714	2558	0.0	1332	rnd-1_family-96#LINE/CR1	721	802	802	2	94.80	1	1	ACTGTATTCAGCGTTTG-TTGGTGCTTTTTCATATCCGGTATTCTATCTTGGTAACTCCTCCCAGACAATTTTGATTCTTGCATTTCTCTGGTCTTCATTTTCGGCCCTTAGATAACGATAATCAAACGTAAATACTTACCTGCAATTTAAGTACTCATCTGCGCAAACCGTGTGTCTGCTACTATCACGGCTACGCATCACAAACTGATTTGTCGCCCAGTACCCATTTCTATTTTGGTGCATCACATTCCCCCCTCATGAACGTTATCAATGTGCGCAACGATTACATGCTTGCGTCCGGTCACTTCTTTTACCATCACCTAGGCAATCACTCTCTACAAATGAGTCCTTCACTGGGTATTTAACGGACTCAGCCGATATTTTGGTCGCTGAACGTT…	ACTGTATTCANCGGTTGTTTGGTGCTTTTTCATATCCGGTATTCTATCTTGGTAAATCCTCCCAGACAATTTTGATTCTTGCATCTCTCTGGTCTTCATGTTCGGCCCTTAGATAACGATAATCAAACGTAAATACTTACCTGCCATTTAAATACTCATCTGTGCAAACCGTGTATCTGCGACTATCATGGCTACGCATCACAAACTGATTTGTCGCCCAGTNCCCATTTCCATTTTGGTGCGTCACATTCCNCCCTCATGAACGTNAACAATGTGCGCAACGATTACATGCTTGCGTCCGGTCACTTCTTTTACCATCACCTAGGCAATCACTCTCTACAAATGAGTCCTTCATTGGGTATTTAACGGACTCAGCCGATA-TTTGGTCGCTGAACGTT…	1199	2572	rnd-1_family-96#LINE/CR1 ( RepeatScout Family Size = 112, Final Multiple Alignment Size = 100, Localized to 216 out of 228 contigs )
STRG.74771.1	rnd-1_family-96#LINE/CR1	92.063	126	10	0	319	444	1404	1529	2.67e-46	182	rnd-1_family-96#LINE/CR1	98	116	116	0	92.06	1	1	ATATCCGGTATTCTATCTTGGTAACTCCTCCCAGACAATTTTGATTCTTGCATTTCTCTGGTCTTCATTTTCGGCCCTTAGATAACGATAATCAAACGTAAATACTTACCTGCAATTTAAGTACTC	ATGTCCGGTATTCTATCTTGGTAAATCCTCCCAGACAATTTTGATTCTTGCATCTCTCCGGTCNTTATNTTCGGCCCTTAGATAACGATTATCAAACGTAAATACTTACCTGCCATTTAAATACTC	1199	2572	rnd-1_family-96#LINE/CR1 ( RepeatScout Family Size = 112, Final Multiple Alignment Size = 100, Localized to 216 out of 228 contigs )
STRG.74771.1	rnd-1_family-96#LINE/CR1	90.741	108	10	0	501	608	1528	1635	2.71e-36	148	rnd-1_family-96#LINE/CR1	80	98	98	0	90.74	1	1	TCGCCCAGTACCCATTTCTATTTTGGTGCATCACATTCCCCCCTCATGAACGTTATCAATGTGCGCAACGATTACATGCTTGCGTCCGGTCACTTCTTTTACCATCAC	TCGCCCAGTACCCATTTCTATTTTGGTGCATCACATTCCNCCCTCATGAAAGTNAGCAATGTGCGCAACGATTACATGTTTACGTCCTGCCACTTCTTCCACCATCAC	1199	2572	rnd-1_family-96#LINE/CR1 ( RepeatScout Family Size = 112, Final Multiple Alignment Size = 100, Localized to 216 out of 228 contigs )
STRG.74771.1	rnd-1_family-532#Unknown	91.406	768	65	1	366	1133	1	767	0.0	1072	rnd-1_family-532#Unknown	580	702	702	1	91.41	1	1	TTGCATTTCTCTGGTCTTCATTTTCGGCCCTTAGATAACGATAATCAAACGTAAATACTTACCTGCAATTTAAGTACTCATCTGCGCAAACCGTGTGTCTGCTACTATCACGGCTACGCATCACAAACTGATTTGTCGCCCAGTACCCATTTCTATTTTGGTGCATCACATTCCCCCCTCATGAACGTTATCAATGTGCGCAACGATTACATGCTTGCGTCCGGTCACTTCTTTTACCATCACCTAGGCAATCACTCTCTACAAATGAGTCCTTCACTGGGTATTTAACGGACTCAGCCGATATTTTGGTCGCTGAACGTTTCAAGGAAAATCTTCGAAAGATCTTGATTGTTTTTTGTCTGCAAATTCATTCCTCTCATCGTCTGATTTCCAATCCAA…	TTGCATCTCTCCGGTCTTCATGTTCGGCCCTTAGATAACGATAATCAAACGTAAATACTTACCTGTCATTTAAATACTCATCTNCGCAAACCGTGTATCTGCTACTATCACGGCTACGCATCACAAACTGATTTGTCGCCCGGTTCCCATTTCTATTTTGGTGCATCACATTCCNCCCTTNTGAANGCAAACAATGTGCGCAACGATTACGTGCTTGCGTCCGGCCACTTCTTTCACCATCACCTAGGCAACCACTCTCTACAAATGAGTCCTTCATTGGGTATCTAACGGACTCAGCCGATA-TTTGGTCGCTGAACGTTACAAGGAAAATCTTTGAAANATTTTGATTGTTCTTTGTCTGNAAATTCATTCCTTTCATCGTCNGATTTCCAATCCAA…	1199	784	rnd-1_family-532#Unknown ( RepeatScout Family Size = 20, Final Multiple Alignment Size = 20, Localized to 216 out of 228 contigs )
STRG.74771.1	rnd-1_family-56#Unknown	88.047	845	97	4	292	1133	859	16	0.0	1007	rnd-1_family-56#Unknown	545	744	744	4	88.05	1	-1	GTATTCAGCGTTTGTT-GGTGCTTTTTCATATCCGGTATTCTATCTTGGTAACTCCTCCCAGACAATTTTGATTCTTGCATTTCTCTGGTCTTCATTTTCGGCCCTTAGATAACGATAATCAA-ACGTAAATACTTACCTGCAATTTAAGTACTCATCTGCGCAAACCGTGTGTCTGCTACTATCACGGCTACGCATCACAAACTGATTTGTCGCCCAGTACCCATTTCTATTTTGGTGCATCACATTCCCCCCTCATGAACGTTATCAATGTGCGCAACGATTACATGCTTGCGTCCGGTCACTTCTTTTACCATCACCTAGGCAATCACTCTCTACAAATGAGTCCTTCACTGGGTATTTAACGGACTCAGCCGATATTTTGGTCGCTGAACGTTTC…	GTATTCATCGGTTGTTTGGTGCTTTTTCATATCCGGTATTCTATCTTGGTAAATCCTCTCAGACAATTTTGATCCTTGCAACTCTCTGGTCATCATGTTCAGCCCTTAGATAACGATAATCATTACGTAAATACTTACCTGTCATTTAAATACTCATCTTTGCAAACCGTGTATCTGCGACTATCGTGGCTACGCATCACAAATTGATCTGTCGCCCAGTTCCCATTTCCATNTTGGTGCATCACATTCCACCTTTCTGAAAGTAAACAATGTGCGCAACGATTACATGTTTACGTCCGGCCACTTCTTTCACCATCACCTAGGCAATCTCTCTCTACAGATGAGTCCTTCACTGGGTATTTAACTGACTCAGCCGATATTC-GGTCGCTGAACGTTAC…	1199	1720	rnd-1_family-56#Unknown ( RepeatScout Family Size = 173, Final Multiple Alignment Size = 100, Localized to 216 out of 228 contigs )
STRG.16889.1	rnd-1_family-36#LINE/CR1	91.413	559	35	5	1	548	5482	4926	0.0	760	rnd-1_family-36#LINE/CR1	411	511	511	13	91.41	1	-1	GTTGCCCAATTCCTTCACAACCCGATTTCAGTGGTATTTGTAGATCAAATCGATCCCACGAGGACTTTTTTTGTTTCTACTGTTCT--TTTTCCAG--------TT-TTGTTTTCTTTTTTTGTTTCCTAACAGAGGGTTGGTTGAGCCCATATAGGAACTTTCCATGGCCCCTCCGCCCGATCGTAACTTTATGCGTAATTGCCTTTTTTCCGCAACTGCTGGGGGTGGTCTGTTTTTCCCACGTTCGGACGACGCTATGGTATGGGTGCCGTTGACATCAGGGGTTTCGCTAGCATTGGCTGGGAAAATGCAGAGTGGGACTATGCAAACGCACGGAGTAGGACAACGAACGTTGTAAAGCACAAGCTGGCATACGTGTGCCAGTCTCATACAGCGC…	GTTGCCCAATTCCTTCACAGCCCGATGTCAGTGGTATTTGGAGATCGAATCGATCCCACGAGGTCTTTTT-CGTTTCCACTGTTCTCTTTTTTCAGTTTTATTATTATTATTTTTTTTTTTTGTTTCCTAACAGAGGGGTGGTTGAGCCCATATAGGAACTTTCCATAGCCCCTCCGCCCGATCGTAATTTTATGCGTATTTGTCTTTTTTC-GCAACTGCTGGGGGTGGTCTGTTTTCCCCACGTTCGGACGACGCNATGGTATGGGTGCCGTTGACATCAGGGGTTTCGCTAGCATGGGCTGGGAAAATGCAGAGTGGGACTATGCAAACACACGGAGTAGGACAACGAACGTTGTAAAGCACAAGCTAGCATACGTGTGTCAGTCTCATACAGCGC…	548	7476	rnd-1_family-36#LINE/CR1 ( RepeatScout Family Size = 244, Final Multiple Alignment Size = 100, Localized to 216 out of 228 contigs )
STRG.16889.1	rnd-1_family-121#LINE/CR1	84.983	293	43	1	113	405	2979	2688	4.09e-81	296	rnd-1_family-121#LINE/CR1	160	249	249	1	84.98	1	-1	TTTCCTAACAGAGGGTTGGTTGAGCCCATATAGGAACTTTCCATGGCCCCTCCGCCCGATCGTAACTTTATGCGTAATTGCCTTTTTTCCGCAACTGCTGGGGGTGGTCTGTTTTTCCCACGTTCGGACGACGCTATGGTATGGGTGCCGTTGACATCAGGGGTTTCGCTAGCATTGGCTGGGAAAATGCAGAGTGGGACTATGCAAACGCACGGAGTAGGACAACGAACGTTGTAAAGCACAAGCTGGCATACGTGTGCCAGTCTCATACAGCGCCAGATCATGCGTAAGAC	TTTTCTAACAGAGGGGTGGTTGAGCCCATATAGGAACTTTCCATAGCCCCTCCGCCCGACCGTAATTTTCCGCGTATATGTCATTTTTT-GCAACTGCTGGGGGTGGTCTGTTTTCCCCACGTCCGGACGCAGCTATGGTGAAGGTGCCGTTGACATCAGGGGTTTCGCTTGCATGGGCTGAGAAAATACGGAGTGGGGCTAAGCAAACACACGGAGTAGGACAACGAGTGTTGTAATGTACGCGCCTGCATATATGTTTCAGTCTCGTACAGCGCCAGACCGTGCCTAAGAC	548	2980	rnd-1_family-121#LINE/CR1 ( RepeatScout Family Size = 96, Final Multiple Alignment Size = 95, Localized to 216 out of 228 contigs )
STRG.46899.1	rnd-5_family-7402#Unknown	100.000	40	0	0	177	216	1337	1298	1.06e-14	75.0	rnd-5_family-7402#Unknown	40	40	40	0	100.00	1	-1	GAAACTACAACAACAGCTCAAACAACAACGACCACACCTG	GAAACTACAACAACAGCTCAAACAACAACGACCACACCTG	287	10919	rnd-5_family-7402#Unknown ( Recon Family Size = 22, Final Multiple Alignment Size = 21 )
STRG.46899.1	rnd-5_family-7402#Unknown	100.000	40	0	0	177	216	2356	2317	1.06e-14	75.0	rnd-5_family-7402#Unknown	40	40	40	0	100.00	1	-1	GAAACTACAACAACAGCTCAAACAACAACGACCACACCTG	GAAACTACAACAACAGCTCAAACAACAACGACCACACCTG	287	10919	rnd-5_family-7402#Unknown ( Recon Family Size = 22, Final Multiple Alignment Size = 21 )
STRG.46899.1	rnd-5_family-7402#Unknown	100.000	40	0	0	177	216	4345	4306	1.06e-14	75.0	rnd-5_family-7402#Unknown	40	40	40	0	100.00	1	-1	GAAACTACAACAACAGCTCAAACAACAACGACCACACCTG	GAAACTACAACAACAGCTCAAACAACAACGACCACACCTG	287	10919	rnd-5_family-7402#Unknown ( Recon Family Size = 22, Final Multiple Alignment Size = 21 )
STRG.46899.1	rnd-5_family-7402#Unknown	100.000	40	0	0	177	216	5330	5291	1.06e-14	75.0	rnd-5_family-7402#Unknown	40	40	40	0	100.00	1	-1	GAAACTACAACAACAGCTCAAACAACAACGACCACACCTG	GAAACTACAACAACAGCTCAAACAACAACGACCACACCTG	287	10919	rnd-5_family-7402#Unknown ( Recon Family Size = 22, Final Multiple Alignment Size = 21 )
STRG.46899.1	rnd-5_family-7402#Unknown	100.000	40	0	0	177	216	6315	6276	1.06e-14	75.0	rnd-5_family-7402#Unknown	40	40	40	0	100.00	1	-1	GAAACTACAACAACAGCTCAAACAACAACGACCACACCTG	GAAACTACAACAACAGCTCAAACAACAACGACCACACCTG	287	10919	rnd-5_family-7402#Unknown ( Recon Family Size = 22, Final Multiple Alignment Size = 21 )
STRG.46899.1	rnd-5_family-7402#Unknown	100.000	40	0	0	177	216	8287	8248	1.06e-14	75.0	rnd-5_family-7402#Unknown	40	40	40	0	100.00	1	-1	GAAACTACAACAACAGCTCAAACAACAACGACCACACCTG	GAAACTACAACAACAGCTCAAACAACAACGACCACACCTG	287	10919	rnd-5_family-7402#Unknown ( Recon Family Size = 22, Final Multiple Alignment Size = 21 )
STRG.46899.1	rnd-5_family-7402#Unknown	97.500	40	1	0	177	216	7300	7261	4.93e-13	69.4	rnd-5_family-7402#Unknown	37	39	39	0	97.50	1	-1	GAAACTACAACAACAGCTCAAACAACAACGACCACACCTG	GAAACTGCAACAACAGCTCAAACAACAACGACCACACCTG	287	10919	rnd-5_family-7402#Unknown ( Recon Family Size = 22, Final Multiple Alignment Size = 21 )
STRG.46899.1	rnd-5_family-7402#Unknown	97.500	40	1	0	177	216	9272	9233	4.93e-13	69.4	rnd-5_family-7402#Unknown	37	39	39	0	97.50	1	-1	GAAACTACAACAACAGCTCAAACAACAACGACCACACCTG	GAAACTGCAACAACAGCTCAAACAACAACGACCACACCTG	287	10919	rnd-5_family-7402#Unknown ( Recon Family Size = 22, Final Multiple Alignment Size = 21 )
STRG.46899.1	rnd-5_family-7402#Unknown	95.349	43	2	0	76	118	10280	10238	4.93e-13	69.4	rnd-5_family-7402#Unknown	37	41	41	0	95.35	1	-1	ATCATGCGTAACTATTTCTGATCCACCACTTTTCAGATAATAA	ATCATGCCTAACTAATTCTGATCCACCACTTTTCAGATAATAA	287	10919	rnd-5_family-7402#Unknown ( Recon Family Size = 22, Final Multiple Alignment Size = 21 )
STRG.46899.1	rnd-5_family-7402#Unknown	100.000	28	0	0	150	177	10245	10218	4.96e-08	52.8	rnd-5_family-7402#Unknown	28	28	28	0	100.00	1	-1	GATAATAACTCAACAACGACCACACCTG	GATAATAACTCAACAACGACCACACCTG	287	10919	rnd-5_family-7402#Unknown ( Recon Family Size = 22, Final Multiple Alignment Size = 21 )
STRG.54000.1	rnd-1_family-131#Unknown	90.314	1084	101	3	1	1084	1124	45	0.0	1432	rnd-1_family-131#Unknown	775	979	979	4	90.31	1	-1	ATTCTGCAAAAATGTGGGGTGGGTGGAGAATGGTACAAAATCACACAAATCCTACAGAAGAAAGACTGTCCTGTCGGAGAACTAAACTGGATTGACGGATACGCAGATATCGTGAAGAAGAAACATTCCTGAAGGAGACGTATTCAAGCAATGGAGCTTTACAATGTATGAAAGGAGTTGCGGCAAAAAATTAGACGATGAAAAATGGTGGCATAATACATAAAGACCAAGAAAATCGGCCGAGGATAGCAATTTTGGGGTACAGTGACCGTATATCGGTTGAGCCAGTTGTAAAACGAAACGGACAACACACTGGACTGTGGGTATCAAATTGATGGTGAGAGAAGTGACCGGATAAAGCATATAGACTTTGAGTGGATTGTTTTGCTTTCAGGAAAA…	ATTCTGCCAAAGTGTGGAGTGGATGGGGAATGGTAAAGAATCACACAAATCCTACGGAAGGAAGACTGTCCTGCCGGAGAACCAAACTGGATTGACGGATACGTGGATATCGTGAAAAAGAAACATTCCCGAAGGAGACGTANTCAAGCAATAGAGCTTTGCAATGTATGAGAGGGGTTGCGATGTAAAATTAGACGATGAAAAATGGTGGCATNACGCATAAAGAACAAGAAAACCGGTCGAGGATTACAGTTGTGAAGTTCAGTGACCGTATATCGGTTGAGCCAGTTGTANAAC-AAACGGACAACACACTGGACTGTGGTTGCCAAAGTGATGGTGAAAGAAGTGGCCGGATAAAACATATAGACTTTGAGCGGATTGTTTTGCTTTCAGAAGAA…	1416	1344	rnd-1_family-131#Unknown ( RepeatScout Family Size = 88, Final Multiple Alignment Size = 88, Localized to 216 out of 228 contigs )
STRG.54000.1	rnd-1_family-207#Unknown	90.262	688	60	4	398	1081	1	685	0.0	904	rnd-1_family-207#Unknown	489	621	621	7	90.26	1	1	AAAGGAATGTAATGCTTCAGCAAGAAACTGGTAACTGACAAAAAAAATCGACGTGTGGTGCATAGCTATGATAGTGGCAGAAACGTGGCTTGCTAGAAGGATGACCGGTTGAATGACAGGTAAGTATTCACATACTGATAATTCTCAGCAAAGACTTCAAGTGGTGAAAAAAAAATGTATCAAGTATCGGAAGTGTCTGAGACGATCTATCGGAATGGAGCATGAGAAAGGAAATACACAGAACAACCGATGAATAGGTTTGCAAAGTTCGGCAGCCGGATATGGGCGG----AGTGTGTGTGATAAACCAAATGGACTACACATCTGGACCGTGGTTGCTAGAGTGATGGTGAAGGAAGTGACCGGATAAAACATATGGACTTTGAGTGGATTGTTTT…	AAAGGAATGTAATGCATCAGCATGAAACTGGNAACTGGC-GAAAAAATCGACGTGTGGTGCGTAGCTACGATAGTGGCAGAAACGCGGCTTGCAAGAGAGATGACCAGTTAAATGACAGGTAAGTATTTACATACTGATAATTCTCAGCAAAGACTTCACGTGGTG-AAAAGAGATGTATCAAGNATCGGAAGTGTCTGAGACGATCTATCGGAATGGAGCACGGGAAAGGAAATACACAGAACAACCGATGAATAGATTTGCGAAGTTCGGCGGCCGGATATGGGCGGAGTCAGTGTGTGTGATAAACCAAATGGACNACACATCTGGACCGTGGTTGCCAAAGTGATGGTGAAAGAAGTGGCCGGATAAAACATATGGACTTTGAGCGGATTGTTTT…	1416	1185	rnd-1_family-207#Unknown ( RepeatScout Family Size = 62, Final Multiple Alignment Size = 62, Localized to 216 out of 228 contigs )
STRG.54000.1	rnd-1_family-207#Unknown	89.916	238	21	2	1179	1413	704	941	6.46e-83	303	rnd-1_family-207#Unknown	164	214	214	3	89.92	1	1	CACAG--TCGTCGATTATTGGGAATCTCAAGAGATAAATTTCGCAGTGTCATATACTGTCTGGAGATTGTGGTACGGAAGTTAGTGACAGCAATAAATGCGTTATTTCTGGAGTATATCGGTAAAAGTAGCAAAAAGGGGTGGGCTTTATCTTAGAGAGTGGTTAAGTTTGCAAATAAGACTGGTGAGTAGTTTGGCATGAAACCGCGGGAAGTGGACTGGGAATAGTGAGCCA-GAA	CACAGAATCGTCGATTATTGGGAATCTCTAGAGATATATTTCGCAGTGTCATATACTGTTTGAAGATTGTGGTACGGAAGTGAATGGCAACAATAAATGCGTTAGTTTTCGAGTATATCGGTAAAAGTAGCAAAAAGGGGTGAGCTTTATCTTGGAGAATGGTTAAGTTTACGAATAAGACTGGTGAATAGTTTGGCATGAAACCGCGGGAAGTGGACCGGGAACAACGAGCCAAGAA	1416	1185	rnd-1_family-207#Unknown ( RepeatScout Family Size = 62, Final Multiple Alignment Size = 62, Localized to 216 out of 228 contigs )
STRG.55130.1	rnd-4_family-227#DNA/CMC-EnSpm	83.508	667	105	5	5	668	2098	1434	0.0	630	rnd-4_family-227#DNA/CMC-EnSpm	341	557	557	5	83.51	1	-1	AAATCTGTATATGGGGTCTATTGGGCCCTCTGAAGACTCGCCTCAATTTTGTCATGGGTGACTCATAAACGGAGGCGAAAAATAGGTCTACGTCCCCAAACCGTTTGACACCTAACCCTAAGTGAGCCAATGTGTGGTCATTGTATGATAATTGCGATCGTGAATACAGATACTGAGGTTGATAAATAAATTTTGTTAACAGGCTACCTGCTCATGGAAAATATGCAGAGAAATAATCACTAAAACATGCGTACAAAATAATGGACCAGGTCAGAATGTTCCGATATGGTAGTCTAAATGAAACACGCTGCAAGTAAACTGGCTCCGTATAAAGTGCGAATAGCTGTGTTTCGGTGAATTTCGACCTCTCCAGATGGCATAACGACCCACATCTTCGCG…	AAATCTGTATATGGGGTCTATTAGGCCCCCTGATGATTCGCCTTAATTTTGACATGAATGACTCATAGACGAAGGCTGAAAATAGGTTTACGTTCCCAAACCGTTTGACATCTAACCCTAAGTGGGCCAATGTGTGGACATTGTATGATAATTGCGATGGTGAATACAGATACTGAAGTTGAGAAATAAATTTTGTTAACAGGTTATCTGCTAATGGAAAATATGCAGAGAAATAATCACTAGAAAATATGTACAAAATAATGGACAAGGTTAGAAAGTTCAGATACGGTAATCTACATAAAACACGCTGCAAGTAAACTGGNCCCATATAAAGTGNAAATAGCCGTAGTTCGGTGGCTTTCCACCTTTCCAGACGACATAACGACCTACATTTTCGCG…	691	4163	rnd-4_family-227#DNA/CMC-EnSpm ( Recon Family Size = 97, Final Multiple Alignment Size = 85 )
STRG.759.1	rnd-1_family-52#Unknown	86.066	366	39	2	13	366	1	366	1.72e-109	390	rnd-1_family-52#Unknown	211	315	315	12	86.07	1	1	GTTTCGGAGCGGTTTGTGCCAATCGTTTGAAATACGTGGCATGCTCCGTTAATTTCCTCCACTAAT-CCAATTTGCATAATACAATGCTCATTTCTATCTCCTAATTTGTGAGTTCCCAATCAATTGTCCCCATTTTACCCATTTCGAGGTAGTAAAATGGGGCGGTCTATACCGAGGTCTTCAGGGTATTTCGACGAACTAAACTAATACATTCAAATACAACGCCAAATAAGCATTGCACATTACTCCGGTCGTCAATTTCCTTCGTATAAATTCAATGTTTATCCGTGTAAAATGGCTACTAAACAAACCGAC-----------CGAAAACCGATGTTACGAACGGGCTGGGTGCTACAAGGG	GTTTCCGAGCGGTTTGTGCCAATCGTTTGAAATACGTGATATGCTTCGTTAATTTCTTTCACTNNTCCCAAATTACGTATTACGATGCTCATTTCTATCTCCTAATTTATGATTTTCCGANTAATTGTCCTTATTTTACCCATTTCGAGGGAATAAAATAGAGCGATCTATACCGAGGTTTTCAGGGCATTTCGATGAATTAAACCAATACATTTAAATAAAACGCCAACCAAGCATTGCACATTACTCCGGTCGTCGATTTCCTTCGTATCAATTCANTGTTGATCCGTGTAAAATGGCTACTAAACAAACCGACCGAAAACCGATCGAAAACCGATGTTACGAACGGGCTGGGTGCTACAAGGG	518	366	rnd-1_family-52#Unknown ( RepeatScout Family Size = 193, Final Multiple Alignment Size = 100, Localized to 216 out of 228 contigs )
STRG.11295.1	rnd-1_family-198#Unknown	90.939	309	22	2	1	303	296	604	1.05e-115	411	rnd-1_family-198#Unknown	222	281	281	6	90.94	1	1	GCAAGAACCCATAAAGCAACTGGTGTCGGACAGCACTACATGAACAGGGAGTTGATGCAAGAATAAAACACAACTTGCCTTATGGATGCCGATAACTGTCTGCGACGGGTCCGGTAGTCCAGAATGGATCACGTCGATCTATGGAATTTGGTGTGCAGTCGATGAAGATAGGGAGAGAGCGGTGGAGTGAAAGAGATTCAAAGAAGAGTCGGGAAGTGTAAAAGGAGTCGCAGTGTGGCACCAACTGGATATTTGAGGAATCAATACTGAGAAATTGG-T-----TGTTACCAAAAGAAGATTAAAAAT	GCAAGAACCCGTAAAGCAACTGGTGTCGGACATCACAACATGAACAGGGAGTTGAGGCAGGAATAATACACAACTTGCCTTATGGGTGCCGATAACTGTCTACGACGGATCCGGTAGTCCAGAATGGATCACGGCGATCTACGGAATTTGGTGTGCAGTCGATGAAGATAGAGAGAGAGCGGTGGAGTGAAAGAGATTCAAAGAAGGGTCGGGAAGTGTAGAAGGAGACGCGGTGTGGCACCAACTGGATATTTGAGGAATCAGTATCGAGAAACCGGNTGAGAGTGTTACCAAAAGAAGGTTAAAAAT	414	884	rnd-1_family-198#Unknown ( RepeatScout Family Size = 65, Final Multiple Alignment Size = 65, Localized to 216 out of 228 contigs )
STRG.11295.1	rnd-1_family-166#DNA/hAT-Ac	90.909	264	18	2	46	303	1921	1658	6.45e-98	351	rnd-1_family-166#DNA/hAT-Ac	190	240	240	6	90.91	1	-1	AGGGAGTTGATGCAAGAATAAAACACAACTTGCCTTATGGATGCCGATAACTGTCTGCGACGGGTCCGGTAGTCCAGAATGGATCACGTCGATCTATGGAATTTGGTGTGCAGTCGATGAAGATAGGGAGAGAGCGGTGGAGTGAAAGAGATTCAAAGAAGAGTCGGGAAGTGTAAAAGGAGTCGCAGTGTGGCACCAACTGGATATTTGAGGAATCAATACTGAGAAATTGG-T-----TGTTACCAAAAGAAGATTAAAAAT	AGGGAGTTGAGGCAGGAATAATACACAACTTGCCTTATGGGTGCCGATAACTGTCTACGACGGATCCGGTAGTCCAGAATGGATCACGGCGATCTACGGAATTTGGTGTGCAGTCGATGAAGATAGAGAGAGAGCGGTGGAGTGAAAGAGATTCAAAGAAGGGTCGGGAAGTGTAGAAGGAGNCGCGGTGTGGCACCAACTGGATATTTGAGGAATCAGTATCGAGAAACCGGNTGAGAGTGTTACCAAAAGAAGATTAAAAAT	414	1921	rnd-1_family-166#DNA/hAT-Ac ( RepeatScout Family Size = 74, Final Multiple Alignment Size = 74, Localized to 216 out of 228 contigs )
STRG.11295.1	rnd-1_family-0#LINE/CR1	94.737	114	6	0	301	414	1011	1124	1.16e-45	178	rnd-1_family-0#LINE/CR1	96	108	108	0	94.74	1	1	AATTGCCCGTAGATTCCAGAACAAGAAGACATGAAAAGAAGTTGATAAAAGCCCGATCTAGGTTGATGGCTAGATCGCACTTCTTCAGCAACAGGGCTGTGAACAGTTGGAACG	AATTGGCCGTAGACTCCAGAACAAGGGGACACGAAAAGAAGTTGATAAAAGCCCGATCTAGGTTGATGGCTAGATCGCACTTCTTCAGCAACAGGGTTGTGAACAGTTGGAACG	414	1578	rnd-1_family-0#LINE/CR1 ( RepeatScout Family Size = 4532, Final Multiple Alignment Size = 100, Localized to 216 out of 228 contigs )
STRG.11295.1	rnd-1_family-15#LINE/CR1	93.860	114	7	0	301	414	3642	3755	5.39e-44	172	rnd-1_family-15#LINE/CR1	93	107	107	0	93.86	1	1	AATTGCCCGTAGATTCCAGAACAAGAAGACATGAAAAGAAGTTGATAAAAGCCCGATCTAGGTTGATGGCTAGATCGCACTTCTTCAGCAACAGGGCTGTGAACAGTTGGAACG	AAGTGGCCGTAGACTCCAGAACAAGGGGACACGAAAAGAAGTTGATAAAAGCCCGATCTAGGTTGATGGCTAGATCGCACTTCTTCAGCAACAGGGTTGTGAACAGTTGGAACG	414	4149	rnd-1_family-15#LINE/CR1 ( RepeatScout Family Size = 512, Final Multiple Alignment Size = 100, Localized to 216 out of 228 contigs )
STRG.10931.1	rnd-1_family-179#Unknown	85.246	366	42	8	1	360	104	463	9.14e-103	368	rnd-1_family-179#Unknown	199	312	312	12	85.25	1	1	CAAGGCCC-CATATCCCACATAGAAGTGCAGTCACGACGAGTGTCCCCATGAACCAATCAGTCTATCATATATCACTATTCACATCGACCACTTACAGACAACCTACTGCCTACCCTTCACACCAACCCACCAACCGATCAGAATTATGATGTACTGTGACCCGACTTATCCAATCACATCTGCGCACCACGACGGGTAATTGATAACAAC-C-ATAACAATGCTTGTCCATGCGTTACTTGCCTCATGCTATATAAAATGTTCATTTTTGGTTACAG-TGAATAAAGTTTCTGTACC-TGTTTGTGGCTATTTTT-CGTTGGGACTGGACCATCGAGGACTCACTGACCGGGGATAATTCAGAGG	CAAGGCCCGCATATCCCACACAGCAGTGCAGTCGTGACGCGTGTGCCCATGAACCAATCAGTCCATCACACGTCACTGTTCACATCGACCACTGACAGACAACCTACTGCCTACCCTTCACACCAACCCGCCAACCAATCAGACTTNTGACATACTGTGATCCGACTTAACCAATCACATCTGCGCACCACGCTGGGCAATCAATAACAACGCCATA----TG--TGTCCATGTATTCCTTGCCTCATGCTATATAAAGTGTTGATTTTTGGTTACAATTGAATACAGTTTCCGCACTTTGTTCGTGGTTACTTTTCCGTTGGGATTGGACGATCGAGGAATCACTGACCGGGGATAATCCAGAGG	584	482	rnd-1_family-179#Unknown ( RepeatScout Family Size = 70, Final Multiple Alignment Size = 70, Localized to 216 out of 228 contigs )
STRG.24230.1	rnd-4_family-2296#LTR/Gypsy	91.197	284	24	1	786	1068	9	292	1.69e-107	385	rnd-4_family-2296#LTR/Gypsy	208	259	259	1	91.20	1	1	CGAAACTAACATGTGGTGTTTGAATTGGCGCTTACTAATGTACACTCGTTTCTATCATATTCCAGGTCCCGCACATAACCATTGGACGGGACCTGCCGAATCGTCACCGAAACCCTTTTGAAGTGTGTAACCCTTTTTCTCGGTGTATGTATGTTTTATCGAACTGGACCGAGTAGACG-TTTCCCATAACAGTACACACGTGTGCTAGTGAACGTGACTGTTATTCGTGCCGCTCGGTTGGGACGCCGCCCTCCGAGAATACACAATAAACATTCATTCGACA	CGAAACTAACACGTAGTGTTTGAATTGGCGCTCACTAACGTACACCCTTTTCTATCATCTTCCAGGTCCCGCACGTAACCGTTGGACGGGACCAGCCGAATCGTCGCCGAAACCCTTTTGAAGTGTGGAACTCTTTTTCTTGATGTATGTATGTTTTATCGAACTGGACCGAAGAGACGTTTTGCCATAACTGTACGCACGTGTGTTCGTGAACGTGACTTTTATTCGTGCCGCTCGGTTGGGACGCCGCCCTCCGAGAATACACAATAAACATTCGTTCGACA	1068	447	rnd-4_family-2296#LTR/Gypsy ( Recon Family Size = 28, Final Multiple Alignment Size = 25 )
STRG.24230.1	rnd-1_family-354#Unknown	83.824	272	42	2	505	775	64	334	2.97e-70	261	rnd-1_family-354#Unknown	141	228	228	2	83.82	1	1	GATAACTGATACTCACTTTGATGAATCATACAGCCAACGGTAGCTATACGGTAATGAATATAGAAAAAAGTTGAAGTTTCGCTTTGAAAAACCCGATAATCATTTTCAAAATGTGAACAACCCTTCCACGTAACGAGA-CTGAGCGAGAAAACGCCGCACAACCACTTACCAGAGCTGCACCCGCAGCACCAACAGCCATCGCGGCCGATGACGGTGCTGACCTTGATCACAGCGTTCACATACCCTTGTGGTGCGCGTTACAAAAAATAGT	GATAACTGATACCCATTTTGGTGAATTATACAGCCAACGGTAACTACACTATCATAAATATAGAAAAAAGTTGAAGTTTCGCTTTGAAAAACCCGAAAATCATTTTCAAAATCTGAAAAACTCTTCTACGTATCGCGACCTAAGCGAGAAAATACCGCAGAACCATCAACCGNAGCCGCGCCCGCAGCACCGACAGCCATCGCGGCCAACGACGGTGNTAACCTTGATCACAACGCTTATATACCCTTGTGGCACGCATT-CAAACAAAAGT	1068	462	rnd-1_family-354#Unknown ( RepeatScout Family Size = 37, Final Multiple Alignment Size = 37, Localized to 216 out of 228 contigs )
STRG.54230.1	rnd-1_family-71#Unknown	91.071	560	46	4	1	556	185	744	0.0	756	rnd-1_family-71#Unknown	409	510	510	4	91.07	1	1	GGTTCGCGCGGCGGTTTTGAACCAGTTTTGAATCCGGGCTAGGCAGTGGTGCGTGGTGGAGATATCG-AAAGATCGTTAACGCAATGCCAAGGAGGCATTATAAACAAGAATGATGCAAGCCAAGGAAACCGGAGGCCAGCTAAGATTCTGCAGATGGAGTAAATTTTGAGTAAGAAGAAAAGGGCGG-AAATCGACGCATGCGGAGAGGATAGTTATCCATGAAGACAATGCAGACCCTGAATGACGGATTTACCGGAGTTCAATAAACGGAGCGAGTTTTGAAACAGGGGGACATGAGACCAATTTCATGAAAGTGAAAACCGGTGGATGTGGGAGAAACAGCAGTCCATAAAAAGGTGAGTTTAGATTCAGGATCAATAACATGCACCATTCAAAC…	GGTTTGCGCGGCAGTTTCGAACCGGTTTCGAATCCGGGCTGGGCGGTGGTGCGCGGTGGAGATATCGAAAAAATCGTTAACGCAGTGCTAAGGACGCATTATGAACGAGAATGATGCAAGCCAAGGAAACCGGAGGCCNACTGAGGTTCTGCGGACGGAGTAAATTTTGAACAAGAAGAAAAGGAGGGAAAATCGACGCATGCGAAGAGGATAGCGATCCATGAAGACGATGCAGACCCTGAATGACGGATTTACCGGAGTTCAATAAACGGAATGAGTTTTGAAGCAGGGGGACATGAGACCAATTTCGTGAAAGTGAACACTGGTGGATGTGGGAGAAACAGCAGTCCATAAAAAGGTGAGTTTAGATTCAGGATCAGTAACATGTACCATTCAGAA…	561	1940	rnd-1_family-71#Unknown ( RepeatScout Family Size = 141, Final Multiple Alignment Size = 100, Localized to 216 out of 228 contigs )
STRG.25440.1	rnd-1_family-118#Unknown	96.825	63	2	0	2	64	68	6	7.02e-24	106	rnd-1_family-118#Unknown	57	61	61	0	96.83	1	-1	TGGGTCTTGGCTAAAGGATTGTGGGTCGTGGCTAAAGAATTGCGGGTTTTGGCTAAAGCTTGA	TGGGTCGTGGCTAAAGGATTGTGGGTCGCGGCTAAAGAATTGCGGGTTTTGGCTAAAGCTTGA	521	361	rnd-1_family-118#Unknown ( RepeatScout Family Size = 97, Final Multiple Alignment Size = 97, Localized to 216 out of 228 contigs )
STRG.25183.3	rnd-1_family-78#Unknown	85.965	171	22	1	2084	2252	104	274	3.86e-48	189	rnd-1_family-78#Unknown	102	147	147	2	85.96	1	1	GTGACAGGACAACCGATCGATGAAATGGATCGATAGATGAGAGATGAATAGTGTCAGCGTTGTTTAAGCCTCAAGGCTTGGTCGCCCACACCAGTCGAACTAATGCTCTGTGTGCAACGAGTGACTACATGGGACAGCAACCTATGTTTTCCGTTTTTTGC--TAATAAAC	GTGACAGGACAGCCGATCGNTGGNGTGGATCGATAGATGAGAGATGAATCCTGTCAGCGTTGTTTAAGCCTCAAGGCNTGGTCGCCCACACCAGTCGGACCAATGCGTTGTGTGCAACGAGTGGGCGCATGNGACAGCAACCTATATATTCTTTGTTTTGCGCTAATAAAC	2875	332	rnd-1_family-78#Unknown ( RepeatScout Family Size = 132, Final Multiple Alignment Size = 100, Localized to 216 out of 228 contigs )
STRG.26373.1	rnd-1_family-71#Unknown	90.566	212	17	2	517	725	1584	1373	1.53e-76	281	rnd-1_family-71#Unknown	152	192	192	3	90.57	1	-1	AATTACCTCTAATCTATAACCACTGTCACCCCAATAGTTCCTTCTACTT--GGACTCCTCAGAAACTACTCAGTATAGAACAACCACTATACCGAAAGAGACAGCAACAGCGTAGCGCCACGCAAACAGTATGATAGCCCTACTCGCTCTGTCTGTTATTTCAAACCTATCTTATCGCCTCGT-GCCAAACTGCGTTCTGCGTAAGCAAACG	AATTNCCTCTAATGTATCACCACCGTCACCCCAATAGTTCCTTCTACTTTAGGGCTCCTCAGAAACTACTCAGTATAGAATAACCACTATACCGGAAGAGACAGTAACAGCGTAGCGCTACGCNAACAGTGTGCCAGTCCCACTCGCTCAGTCTGTTATTTCAAACCTATCTTATCGCCTCGTTGCCGAACTGCGTTCTGCGTAAGCAAACG	725	1940	rnd-1_family-71#Unknown ( RepeatScout Family Size = 141, Final Multiple Alignment Size = 100, Localized to 216 out of 228 contigs )
STRG.26373.1	rnd-1_family-80#LINE/CR1	91.358	162	14	0	357	518	2096	1935	7.28e-60	226	rnd-1_family-80#LINE/CR1	122	148	148	0	91.36	1	-1	TGATCGCTCTCACGAAGCCTTATATGTCTTTTGATAGAGCTTATGAGGAAAACGCTGGATACTAACCTGAACCCTTGAGAATCTAGGATGTGCCACACCATACGCCGCAGTTGCCATCACCTAAGCGTAAACCTAACAGTTTACAATGCCTAAACAGAATAA	TGATCGCTCTTACGAATCCTTATATGNCTTTTGATAGAGCTTACGAGGAAAGCGTTGGATACTAACCCGAACCCTCGATAATCTAGGATGTGCCACACCATACGCCGTAGTTGCCATCACCTAAGCGTAAACCTACCAGNTTACAATGCCTAAACATAGTAA	725	4899	rnd-1_family-80#LINE/CR1 ( RepeatScout Family Size = 129, Final Multiple Alignment Size = 100, Localized to 216 out of 228 contigs )
STRG.1594.1	rnd-1_family-46#Unknown	87.532	385	48	0	92	476	1	385	1.07e-127	451	rnd-1_family-46#Unknown	244	337	337	0	87.53	1	1	CTCGCTGTTTGATGTCCGACAGATTTCCCACGCTTGAATCTTCCGTGTCACTCAAGTTGAACGAACTTCAGCAAAGCTGAAATTCTCCCACAGTCCAAAGGTCCATCTTCCAGATCCCCGGCAGTTCGAGACGCAAGATGCAGTCAAGACTCGTGTCCTTAACAATCTCGCATTGTCCAGCGGTCTATCTTCCAGTTCGCCGGCAATAACAGATGCAAGATACTGTCAAAATTTGTATTCTGAACCCTTTCCGTTTTACCACTTCCCCACTATCTAGTGAACTATCTTACAGCTCACTGGTGACATTCAGATGACAAGATAATCACAAGATCCGGGAACATTTGGGCTTTAGCCTCGTACCCGTGTATTACTTCAAGACTACAAG	CTCGCTGTTTGACGTCCGACGGATTTCCCACGACGGAATCTTTCGCGCCACTCAAGCTGAACGGACTGCCGCAAAGCTGAACTTCTCCCACCGTCCAGCGGTCTATCTTCCAGNTCACCGGCAATNCAAGACGCAAGATGCAGTCAAGACTAGTATCCTGAACCCTTTCGCGTTGTCCAGTGGTCTATCTTCCAGCTCGCCGGCAATACCAGATGCAAGATACTGTCAAGATTTGTATTTTGAACCCTCTCCNTTTTCCCATTGCCCCATTATCCGGTGAACTATCTTCCAGCTCACCGGTGACATTCAGATAACAAGATAATCACAAGATCCGGGAACATTTGGGCTTCAGCCTCGTACCCGTGTACTACTTCAAGACTTCAAG	703	385	rnd-1_family-46#Unknown ( RepeatScout Family Size = 218, Final Multiple Alignment Size = 100, Localized to 216 out of 228 contigs )
STRG.37216.1	rnd-1_family-557#LINE/CR1	85.776	232	32	1	2	233	624	394	6.09e-66	244	rnd-1_family-557#LINE/CR1	132	199	199	1	85.78	1	-1	TAACCTATCTGGAATGTTGAATTATATTGCATTGTTGGTTTTTTTTGATGCGTCTAAAGATTTCGGAGGCAACGGTATTGATGAACTTCGTGGCCGAGATTAGGTTTGCCTGAGTGTGGTGTACAGATGGGTCGAGCAGGAGTGGTAGTGGAGCTAACCGGTTAATGGTTTGGTCAAAAGCGTCAAGCCGGGAAGGGAATCTATTCACGGTTTTGATTGCTTCGAGGGTTGC	TAACCTATCCGGAATGTTGAATACTATTGCATTGTTGG-CTTTCTTGATGCGTCTAAATATTTCAGAGGCAACGGTATCGATGAACTTCGTGGCTGAGATTAGGTTTGCCTGAGTGTGGTGTAGAGATGGGTCAAGCAGGAACGCTAATGGACCTAACTGACCGATGGTTTGGTCAAAAGCGTCAAGCCGAGAGGAAAAACTATTCATGGTTTTGCTTATTTCGGCGGTTGC	233	2022	rnd-1_family-557#LINE/CR1 ( RepeatScout Family Size = 18, Final Multiple Alignment Size = 18, Localized to 216 out of 228 contigs )
STRG.81001.1	rnd-1_family-61#LINE/CR1	91.089	404	30	4	116	513	3533	3130	2.05e-158	553	rnd-1_family-61#LINE/CR1	299	368	368	6	91.09	1	-1	ATAATAATTGTATATTTCGGATGCGCCCGAAGCATGCTTGAATGCATGATCAGATGATTATAGTGATGCCGGAATGACAATTCACAAAAGGGTACAACAAGTGCATGCATAGTATCAGAGAGAGTGTTACAGTGAACTAAAACTGTAGTAATGCCCGGCAAATTTGAAGGTCAAGGTCGAATGATGTCAGTTG--G-TCT--GGAGTACATGCATAAGTGTTATATGAAATAATTAC-ACTAGTGGAAATTCGAACATATTGAGAGGAAATGTTTTTGGTGCGGTACAGAATATGAGAGGCATATGGATAAAAATGTCGTCGAAGCGTTCGGTGAATTATTCCCTTCACTACAGGCATGTCAAGAAGTATTAACATGGAAATATTTCAGTCTGAAAAGA…	ATAATAATNGTATATTTCGGATGCGCCCGAAGCATGCTAGAATGCATGATCAGATGATTNNAGTGATGCCGGAATGANAATTTACAAAAGGGTACAACANGTGCGCGCAGAGTATCAGAGAGAGTGTTACAGTGGACTAAAACGGTAGTAATGCCCGGCAAATTTGAAGGTCAAGGTCGAATGATGTCGGTTGAAGGTCTGAGGAGTACATGCATAAGTGGTATAGGAAATAATTACCACTGGTGGAAATTCGAACATATTCAAAGGATATGTTTTTGGTGCGCTGCAGAATATGAGAGGCATATGGATAGAAATCTCGTCGAAGCGTTCGGCGAATTATTCACTTTACGACAGGTATGTCAAGAAGTATTAACATGGAAATATNTCAGTCTGCAAAGA…	513	3533	rnd-1_family-61#LINE/CR1 ( RepeatScout Family Size = 161, Final Multiple Alignment Size = 100, Localized to 216 out of 228 contigs )
STRG.81001.1	rnd-4_family-669#Unknown	95.413	109	4	1	302	409	109	1	1.87e-44	174	rnd-4_family-669#Unknown	94	104	104	1	95.41	1	-1	TCAGTTGGTCTGGAGTACATGCATAAGTGTTATATGAAATAATTAC-ACTAGTGGAAATTCGAACATATTGAGAGGAAATGTTTTTGGTGCGGTACAGAATATGAGAGG	TCAGTTGGTCTGGAGTACATGCATAAGTGGTATATGAAATAATTACCACTAGTGGAAATTCGAACATATTNAAAGGAAATGTTTTTGGTGCGCTACAGAATATGAGAGG	513	109	rnd-4_family-669#Unknown ( Recon Family Size = 17, Final Multiple Alignment Size = 17 )
STRG.81001.1	rnd-1_family-127#LINE/L2	95.192	104	5	0	410	513	7047	6944	1.12e-41	165	rnd-1_family-127#LINE/L2	89	99	99	0	95.19	1	-1	CATATGGATAAAAATGTCGTCGAAGCGTTCGGTGAATTATTCCCTTCACTACAGGCATGTCAAGAAGTATTAACATGGAAATATTTCAGTCTGAAAAGATGGTA	CATATGGATAGAAATCTCGTCGAAGCGTTCGGTGAATTATTCACTTTACTACAGGCATGTCAAGAAGTATTAACATGGAAATATTTCAGTCTGCAAAGATGGTA	513	7047	rnd-1_family-127#LINE/L2 ( RepeatScout Family Size = 91, Final Multiple Alignment Size = 91, Localized to 216 out of 228 contigs )
STRG.30785.1	rnd-1_family-71#Unknown	91.492	905	57	6	169	1056	1292	391	0.0	1232	rnd-1_family-71#Unknown	667	828	828	20	91.49	1	-1	ACGGGCAAATCATAAATCCTTTGAAATGCATACA--GCTACCAAGCCTGTGTACGCAACTTCATCAGCCTGCAGCAGTATAGCTCAAATCCACTGCGAGCCTATTTTACCCATGCCCCACTCACATAGACCTAACCAATCCATTATTTATTGTCTTCACATATTATCATAACCCACAGCTGGAACCACGTCCAGACTGCAATCTCCCTTTATTTCAGGT-CGTTGTTTCCCACTATCTCAGTCGCCAAATTGGCTAACCAAGTATGCCGCTTTGACTCGTACGGACAGAGACTCAAGTGGAACCTACCATAGCAACTGGGACAGAAATCCAACCACACAACAGGAGATACCCTCAATTGCTTATCAGATCGTTCAGCATTTTCTAACGCAACCAACACG…	ACGNGCAAATCATAAATCCTTTGGAATGCATACACAGTTACCAAGCCGGTGTACGCAACTTCGTCAGCCTGCAGCAGTATAGCTCAAATCCACTGCGAGCCTACTTTACCCATGCCCCACTCACATAGACCTAACCAGTCCATTATTTATTGTCTTCATATATTATCATAACCCACAGCTGGAACCACGTCCAGACTGCAATCCCCCTTTATTTCAGGTTCGTCGTCTCCCACTATCTCAGTCGCCAAACTGGATAACCAAGGATGCCACTTTGACTCGTACGGACAGAGACTCAAGTGGAACCTACCATAGCAACTGGGACCGAAATCAAGCCACGCGACAGGAAATACCCCCAATTGCTTATCAGATCGTTCAGCGTTTTCTAACGCAACCAACACG…	1551	1940	rnd-1_family-71#Unknown ( RepeatScout Family Size = 141, Final Multiple Alignment Size = 100, Localized to 216 out of 228 contigs )
STRG.30785.1	rnd-1_family-71#Unknown	92.308	169	12	1	1	168	1516	1348	5.64e-64	241	rnd-1_family-71#Unknown	130	156	156	1	92.31	1	-1	CTCAGTATAGAACAACCACTATACCGAAAGAGACAGTAACAGCGTAGCGCCACGCAAACAGTATGATAGTCCTACTCGCTCTGTCTGTTATTTCAAACCTATCTTATCGCCTCGT-GCCAAACTGCGTTCTGCGTAAGCAAACGGTATTGAAGGTTATCATTACTAACC	CTCAGTATAGAATAACCACTATACCGGAAGAGACAGTAACAGCGTAGCGCTACGCNAACAGTGTGCCAGTCCCACTCGCTCAGTCTGTTATTTCAAACCTATCTTATCGCCTCGTTGCCGAACTGCGTTCTGCGTAAGCAAACGGTATTGAGGGTTATCATTTCTAACC	1551	1940	rnd-1_family-71#Unknown ( RepeatScout Family Size = 141, Final Multiple Alignment Size = 100, Localized to 216 out of 228 contigs )
STRG.30785.1	rnd-1_family-80#LINE/CR1	92.934	467	32	1	169	634	467	1	0.0	682	rnd-1_family-80#LINE/CR1	369	434	434	1	92.93	1	-1	ACGGGCAAATCATAAATCCTTTGAAATGCATACAGCTACCAAGCCTGTGTACGCAACTTCATCAGCCTGCAGCAGTATAGCTCAAATCCACTGCGAGCCTATTTTACCCATGCCCCACTCACATAGACCTAACCAATCCATTATTTATTGTCTTCACATATTATCATAACCCACAGCTGGAACCACGTCCAGACTGCAATCTCCCTTTATTTCAGGT-CGTTGTTTCCCACTATCTCAGTCGCCAAATTGGCTAACCAAGTATGCCGCTTTGACTCGTACGGACAGAGACTCAAGTGGAACCTACCATAGCAACTGGGACAGAAATCCAACCACACAACAGGAGATACCCTCAATTGCTTATCAGATCGTTCAGCATTTTCTAACGCAACCAACACGAA…	ACGTGCAAATCATAAATCCTTTGGAATGCATACAGTTGCCAAACCGGTGTACGCAACTTCGTTAGCCTGCAGCAGTATAGCTCAAATCCACTGCGAGCCTACTTTACCCATGCCCCACTCACATAGACCTAACCAGTCCATTATTTATTGTCTTCATATATTATCATAACCCACAGCTGGAACCACGTCCAGACTGCAATCCCCCTTTATTTCAGGTTCGTCGTCTCCCACTATCTCAGTCGCCAAACCGGATAACCAAGGATGCCGCTTTGACTCGTACGGACAGAGACCCAAGTGGAACCTNCCATAGCAACTGGGACCGAAATCAAGCCACNCGACAGGAAATACCCCCAATTGCTTATCAGATCGTTCAGCGTTTTCTAACGCAACCAACACGAA…	1551	4899	rnd-1_family-80#LINE/CR1 ( RepeatScout Family Size = 129, Final Multiple Alignment Size = 100, Localized to 216 out of 228 contigs )
STRG.30785.1	rnd-1_family-80#LINE/CR1	89.941	169	16	1	1	168	691	523	9.50e-57	217	rnd-1_family-80#LINE/CR1	117	152	152	1	89.94	1	-1	CTCAGTATAGAACAACCACTATACCGAAAGAGACAGTAACAGCGTAGCGCCACGCAAACAGTATGATAGTCCTACTCGCTCTGTCTGTTATTTCAAACCTATCTTATCGCCTCG-TGCCAAACTGCGTTCTGCGTAAGCAAACGGTATTGAAGGTTATCATTACTAACC	CTCAGTATAGAATAACCACTATACCGGAAGAGACAGTAACAGCATAGCGCTACGCTAACAGTGTGCCAGTCCCATTCGCTCAGTCTGTTATTTCAAACCTATCTTACCGCCTCGNTGCCGAACTGCGTTCTGCGTAAGCAAACGGTATTGAGGGTTACCATTTCTAACC	1551	4899	rnd-1_family-80#LINE/CR1 ( RepeatScout Family Size = 129, Final Multiple Alignment Size = 100, Localized to 216 out of 228 contigs )
STRG.30785.1	rnd-1_family-222#Unknown	81.185	287	53	1	271	556	520	234	2.62e-62	235	rnd-1_family-222#Unknown	127	233	233	1	81.18	1	-1	TTTACCCATGCCCCACTCACATAGACCTAACCAATCCATTATTTATTGTCTTCACATATTATCATAACCCACAGCTGGAACCACGTCCAGACTGCAATCTCCCTTTATTTCAGG-TCGTTGTTTCCCACTATCTCAGTCGCCAAATTGGCTAACCAAGTATGCCGCTTTGACTCGTACGGACAGAGACTCAAGTGGAACCTACCATAGCAACTGGGACAGAAATCCAACCACACAACAGGAGATACCCTCAATTGCTTATCAGATCGTTCAGCATTTTCTAACGCAA	TTTATCCTTGCCCCGTTCACATAAACCCAACCAGTTCATTACTGATTGTCGTCATNTATTACCATAACCCACAGCTGGAACCACGTCCAGACTGCAANCCCCATTTATTTCAGGTTCGTCGCCTCCCACCATCTCAGTCGCCAAACTGGATAACCAAGGATGCCACTTTGACTCGTACCGACGGGGACCCAAGTGGGACCTTTCATAGCATCCGGGACTGCAANCGAGCCACGCGGCAGAAAATACCCCCAACTGCCTATCGTATCGATTAGGGTTTTCTAACGCAA	1551	1265	rnd-1_family-222#Unknown ( RepeatScout Family Size = 58, Final Multiple Alignment Size = 58, Localized to 216 out of 228 contigs )
STRG.18546.1	rnd-1_family-31#Unknown	92.593	162	12	0	89	250	280	119	4.54e-63	235	rnd-1_family-31#Unknown	127	150	150	0	92.59	1	-1	TTTACCACGTTTATTGTTTAACTGAACGCTGACTGCCAAGCTCGGTTTCCATTTGACCGTTGCTCTTGCGCACGCTCTCACGCACGCTCCCAAATACACGCTAACCACTATCTCTCCCAATCGCATTCTCATTCTCACGGGTAGTGGAGAATACTGTTCTGG	TTTACCACGTTTATTGTTTANCTGAACGCTCGCTGCCAAGCGCGGTGGCCATTTGACCGTTGCCCTTGCGCACGCTCTCACGCACGCTCCCAAATACACGCTAACCACTATCTCTCCCAATCGCCTTCTCGTTCTCACGGGTCGTGGGGAACACTGTTCTGG	284	280	rnd-1_family-31#Unknown ( RepeatScout Family Size = 310, Final Multiple Alignment Size = 100, Localized to 216 out of 228 contigs )
STRG.18546.1	rnd-1_family-525#Unknown	95.000	60	3	0	1	60	439	498	8.04e-21	95.3	rnd-1_family-525#Unknown	51	57	57	0	95.00	1	1	GATACCTCTAACTTCCATCCACTCCACACCGGTTCTTCTCTTCAGACTCCCCCACTCATC	GATATTTCTAACTTCCATCCACTCCACACCGGTTCTTCGCTTCAGACTCCCCCACTCATC	284	678	rnd-1_family-525#Unknown ( RepeatScout Family Size = 20, Final Multiple Alignment Size = 20, Localized to 216 out of 228 contigs )
STRG.55998.1	rnd-5_family-190#Unknown	85.997	607	75	6	4	601	606	1	0.0	647	rnd-5_family-190#Unknown	350	522	522	10	86.00	1	-1	AACATACGCTTGTTATTGATGGGCCGGTCATATTTAAGCCTGAGTACACAGCATATTCATCACTCCACCAGTGCGTTGGGAGCTGTGCGGTTGGCGAGTGAGGCACGTGCCTGCTGATGATTCACCATTGTTCCGGCTTGTGACGAGAAGGTCTACCTGGATCTAATAACGTGATAGTTGTTCGTCATTCTTTGT-TTCGACTCTGTAACTTCGCAAATCGCAGCCAAATATAGACTAAGGTGATATGTTGGATTATTCGAACCAGTTGCAAATATTGAACGACCTCT-TGAATAGGTGGGGAATTGACATTACCTCAGATAGGAATTGTATTCACATATATTTCGAATGTATTTATATCTATTTACACACAGTCAAATGACGATATTTATTATTTCAG…	AACATACGCTTGTTATTGGTGGACCGGTCATATATAAGCCTGAGCGCACAGCATATTCCTCACTCCGCTAGTGCGTCGGGTGCTGTGCGGTCGGCGAGTGGGGCGCGTGCCTGCTGACGATTCAGCTTTGTTCCGGCTTTTGGCGCGAAGGTCTACCCGGATCTGAAGACGTGAAAGTTGTTCGTCATTCTTTGTCTACGACTCTCTGACCTCGCAAATGGCAGCCAAATATAGACCAGGGTGATANGTTAGATTATTCGGACCAGCTGCAAACGTTGAACGGCCTCTCTG-ATAGGTCGGGAATTGACGTTACCTCAGATAGGAATCGTATCCACATATATTTCGAATGTATTTATATCTNTTTACACACAGTCAAATGTCGACATAAATTATTTCAG…	1163	819	rnd-5_family-190#Unknown ( Recon Family Size = 39, Final Multiple Alignment Size = 39 )
STRG.42916.1	rnd-1_family-231#Unknown	83.310	707	110	7	1	701	705	1	0.0	695	rnd-1_family-231#Unknown	376	589	589	8	83.31	1	-1	GTACAGCGTTACTCAGTAAAATGAAATATTTACAAACTTCAGGTATAAAAGTCAAAAATTCCTGCTGCAGAGAAAC--AGCCAGCGTTAGTTTATATGGATCACTCTAGTAATGGTTT-C-CGCCAACTTTGAACTGGTTTCGATTTCGCGCTGGGCGGTGGCCCACCGCGGGGATATCGAGTAGGTCGTTTACTTGTACTGCTACAGGTGCATTATCAACGAAAACGATGCAAGCCATGAAAAAAGGCGGTTTACCGGGTAGCTGCGAACAGCGAGGTTTTAAATAGGAAGAAAAAGAGATTGTATGGAAGTACACTCGGGGAAACTGATGCATGCGAAGAGAATAGCGAACCACGAGGCTGATGCAAACCCTGAGTGTCAGTTCTACCGGAGTTCAA…	GTACAGCGTTACTCAGTAAGATGAANTATNCACGAACTTCAGGNATAAGAGTCAAAAGTGCCAGCNGTAGAAAAACGTAGCCAGCGATAGTTTANATGGATCANNCTAATAACGGTTTGCGCGGCAANTNCGAACCGGTTTCGANTTCGNGCTGGGCGGTGGCGCCCCGCGGGGATACCGAAAAGGTCGTTCATACGTANTGCTAGAGGTGCATTATAAACNAAAATGATGCAAGCCATGAAAAACGGNGGCTTACCGGGGNTCCGCGAACGGNGAAGTTCCGAACAGGAAGAAAAAGAGATTGTATGGAAGTACACTCGGGGAAATCGATGNATGCGAAGAGAATAGCAANCCATGAAGCTGATGCAAACCCTGAATGACGGNTCTACCGGGGTTCAA…	1548	775	rnd-1_family-231#Unknown ( RepeatScout Family Size = 56, Final Multiple Alignment Size = 56, Localized to 216 out of 228 contigs )
STRG.77655.1	rnd-1_family-67#Unknown	85.500	400	56	2	227	625	15	413	2.48e-120	427	rnd-1_family-67#Unknown	231	342	342	2	85.50	1	1	GATGACTGAGTTTGAATGTGTTAATTCATAAGCAAAAAGTTACTGTGGACGAGAAGAACCAATTAGCACTTAGCCCTAAGCGTTTTGTATGTTGTTCGATGTCACAGAGCTCTGCGTTGTTTATCTCCTTTTTGTAAGGACAGTTGGTTTCCGCCAATTGGAAAACACACTTTTGACTGCTCTGCTTGTGGGCGGTTGGACCTTTAGCTCCCTCAGCTAGTATGGCTTCCAGTGTCACTCCCGAACTTAGACGTGAAAGATATTGTTTCAATACAAACTGTCCTCCAAATATTCCACTGACTTTTACCGTCTTT-GGCACACGTCGGAACTTCTGGCATGTTGCCCGTTCCATAAGCCATTCTCAAGATCTAGTTAGTACCTGGTATCCGGAGTAATAAA	GATGACTGAGTTTGAATGTGTAAATTCGCGACCAAAAA-TTACTNTAGACAAACATAACCAATTAGCACTTAGCTCTAGGCAGTTTGTATGTTGTTCGATGCCACAGGGCTGTNCGTTGTTTGTCTGCTTGCTGTAAGGACAATTGGTTTCCGCCAATTGAAAAACACATTTTTGACTGCTCTGCTTGCGGACGGTTGAACCTTTAGCTCCCTTAGCTAGTATCGCGTCCGGTGTCGCTCTNAAACGTAAACGTGANCGACATTGTTTCAATACAAACCGTCCTTCACCTATTCCACCGACTTTTACCGTCTTTTGGCAANCGTCGGAACTTTTGGCTTGTTGCCCGTTCCNTAGGCCATTCTCGGGATCTAGTTAGTACCTGGTATCCGGAGTACTAAA	961	413	rnd-1_family-67#Unknown ( RepeatScout Family Size = 145, Final Multiple Alignment Size = 100, Localized to 216 out of 228 contigs )
STRG.56674.1	rnd-1_family-218#LTR/Gypsy	93.333	300	19	1	76	374	1	300	9.37e-126	444	rnd-1_family-218#LTR/Gypsy	240	280	280	1	93.33	1	1	TGTAATAGAAACTTCGGGAAGGTCGCACGAGTATGGCGAATTGAAGTAATGAATTTTCTCTTCCGTTTCAGTTGGTCGTATCAACCTTGTACAAACAAAGGGGAAACTGGAAGAAGGTGAAGGAACCACCAATCTGGAAGACGGGGCAACAATTCAAGAGGACTGATTCGTAATGTGTTTATATTTGTATTTTTACATTAATGACAGTGTGCCACATATTTCAGATAAATCCTTACATTACTGAAGTTCGTCTTTTCG-CCTTGGCTGACTGTTACAAAATTTGGTGCCGCGACCCGGGA	TGTAATAGAAACTTCGGGAAGGTCGCACGAGTATGGCGAATTGAAGTAATGGATTTTCTCTTCCGTTTCAGTTGGTCGTATCAACCTTGCACAAGCAAACGGAAAACTGGAAGAAGNTGGAGAAACCACCAATCTGGAAGACGGCGCAACAATTCAAGAGGACTGATTCGTAATGTGTTTATATTTGTACTTTTACATCAATAACAGTGTGCCACATTTTTCAGATAAATCCTTACATCGCCGAATTCCGTCTTCTCGCCCTTGGCTGACTGTTACAAAATTTGGTGCCGCGACCCGGGA	377	2594	rnd-1_family-218#LTR/Gypsy ( RepeatScout Family Size = 59, Final Multiple Alignment Size = 58, Localized to 216 out of 228 contigs )
STRG.63980.1	rnd-3_family-24#Unknown	87.097	186	20	3	186	369	242	425	1.83e-56	215	rnd-3_family-24#Unknown	116	162	162	4	87.10	1	1	ACATGCAAATATATCCTCGGATAGTGAGGTAGTCGTTTTGTAGTGTTGTTTGTCTTGTG--ATGCATGCAATATTGAGTACTAATATCTATGGTACTTTGGTCATTCACATCCAGATTCTGGGAATCACAATACATTGTTATGCCTGAAGAGACGACTTGGGAGAGTTACTGGAGACGCAAGAAGG	ACATGCATATATATCCTTGGACATTGAGGTAGTCGTTTTGTAGTGTTGTTT-T-TTGTGAAATTCATGCGATATTGAGTACTAATCGCTATGTNACGNTGGTCATTCATCTTCAGATTCTGGGAATCAGAATACATTGTTATGCCTGAAGAGACGANGTGGGAGAGNTACTGGAGGCGCAAGAAGG	839	480	rnd-3_family-24#Unknown ( Recon Family Size = 35, Final Multiple Alignment Size = 31 )
STRG.63980.1	rnd-1_family-439#Unknown	89.231	130	14	0	482	611	3	132	6.72e-41	163	rnd-1_family-439#Unknown	88	116	116	0	89.23	1	1	TACTCCCGGTGTCCATGCTGTTGAAGTAGAGTTACAAGAGTTTGGCCAACAGCAGATTTGGGGTCTGTGGATCTTTCTGGCACCGGTCCACTCACTATTAGCACATCGAAGTCGATCATCCAAACAGGTT	TACTCCTGGTGTCCATGCTGTTGAAGTAGAGCCACAAGAGTTGGGCCAGCAGCAGATTTGGGGTCTGTGGATCTTTCAAGCAGCGGTCTACTCACTACCAGCGCATCGAAGTCGATCATCCATGCAGGTT	839	132	rnd-1_family-439#Unknown ( RepeatScout Family Size = 27, Final Multiple Alignment Size = 27, Localized to 216 out of 228 contigs )
STRG.51959.1	rnd-1_family-7#LTR/Pao	92.069	290	19	4	548	834	1	289	2.84e-114	407	rnd-1_family-7#LTR/Pao	220	267	267	4	92.07	1	1	TGGCACATCCTTGTTCAGGACCTGCGTGACGCACGTGCTGTTTGCTCACACGCTGCTATTCGGTTTCTCGTTGTTGGGTCCCTGTGATCGGATTATTGACGTTTGTATATTTTTTAAGTCATTGTTCATG-TAATAATCTAGTATCGTAGAA-TATCGCGGATAATCGTCTTTTGATTTCGGGATCCGTTGCGAATTTGTCTACGCATTGCTCAAACGTTCGTTACAATACTCAATAGATCAATTTGGAACGAGGAAAAA-CACGCAAAATGCCAAGAAAATGATCGAAA	TGGCACATCCTTGTTCAGGACCTGCGTGACGCACGTGCTGTCTGCTCACACGCTGCTATTCGGTTTCTCGTTGTTGAGACNTTGTGATCGTATTATTGAGGTTTGTATATTGTTTATGTCATTGTTTATTTTAATAATCTAGTATCGTAGAATTATCACGGATAATCGCCTTCTGATTTCGGGATCCGTTGCGAATTTGGCTACGCATTGCTCAAACGTTCGTAACAATACTCAATAGATCTATTTGGAACGAGGAAAATTCACGCAAAATGCCAAGAAAAGGATC-AAA	848	3767	rnd-1_family-7#LTR/Pao ( RepeatScout Family Size = 807, Final Multiple Alignment Size = 100, Localized to 216 out of 228 contigs )
STRG.51959.1	rnd-2_family-231#Unknown	95.333	150	7	0	1	150	230	379	3.05e-64	241	rnd-2_family-231#Unknown	130	143	143	0	95.33	1	1	TTAGAAGCTTCAACGGCGTCTCTTGGCACTTCGCTCAATACCATCCTGTTCTGTCCAACGGATGGCTGTCAGACCGAACTGAACTGAAGACATTGGCGGATATTGACTCTTCGGCACTCATCTCCTGATCACAAGAACATTGAACAACTG	TTAGAAGCTTCNACGGCGTCTCTTGGCACTTCGCTCAATACCATCCTGTTCTGTTCAACGGATGGCTGTCAGACCGAACTGAACTGAAGACATTGGCGGATATTGGCTCTTCGGCGCTCATTTCCCGATCACAAGAACACTGAACAACTG	848	540	rnd-2_family-231#Unknown ( Recon Family Size = 33, Final Multiple Alignment Size = 32 )
STRG.67579.1	rnd-4_family-668#DNA/CMC-EnSpm	89.935	308	10	2	654	940	2777	2470	2.70e-105	377	rnd-4_family-668#DNA/CMC-EnSpm	204	277	277	21	89.94	1	-1	CCAGTCAGCACAATGGTCCCCAAATAGTCACGAAATAGTCCCTAGGTCGACCCCGTTTGATCCCGAAAACGACCCATAAGTGACCCCACTGAAATAAAAAAGGGTCGGTTTGGGGGCGTTTTTCGGCCGA--------------------TATTTGTGTACCTTCTGCATTACATTATAAACTCAATTTCCCGTATCT-TTTTTATAGCACTGCATAAACGACCCCAGAACGAACGATACTAGTCCGGTGCGTCAAATAACTAAACGGAAAAGTCCCATTTGTTCGCTTTCATTTCTCACTTCCCAAG	CCAGTCAGCACAATGGTCCCCAAATAGTCACGAAATAGTCCCTAGGTCGACCCCGTTTGATCCCCAAAACGACCCCAAAGTGACCCCACTGAAACAAAAAAGGGTCGGTTTGGGGGCGTTTTTCGGCCGACCACGCAAAAAACCCTCCGATATTTGTGTACCTTCTGCATTACATTATAAACTCAATTTCCCGTATCTATTTTTATAGCACTGCATAAACGACCCCAGAACGAACGATACTAGTCCGGTGCGTCGAATAACTAAACGGAAACGTCCCATTTCACCGCTTTCATTTCCCACTTCCCAAG	1021	2777	rnd-4_family-668#DNA/CMC-EnSpm ( Recon Family Size = 41, Final Multiple Alignment Size = 35 )
STRG.67579.1	rnd-4_family-668#DNA/CMC-EnSpm	100.000	44	0	0	978	1021	2373	2330	2.37e-16	82.4	rnd-4_family-668#DNA/CMC-EnSpm	44	44	44	0	100.00	1	-1	AAGAAACATGTATTGATGGGTAAATTGTACAGTGGTAGAAGGGA	AAGAAACATGTATTGATGGGTAAATTGTACAGTGGTAGAAGGGA	1021	2777	rnd-4_family-668#DNA/CMC-EnSpm ( Recon Family Size = 41, Final Multiple Alignment Size = 35 )
STRG.67579.1	rnd-4_family-668#DNA/CMC-EnSpm	92.857	56	1	3	928	983	2444	2392	3.06e-15	78.7	rnd-4_family-668#DNA/CMC-EnSpm	42	52	52	3	92.86	1	-1	CTCACTTCCCAAGTAACTGCGAGCTGCATTTCCATTACTGATTTCGGAAGAAGAAA	CTC-CTTGCC-AGTAACTGCGAGCTGCATTTCCATTACTGATTTCGGAAGA-GAAA	1021	2777	rnd-4_family-668#DNA/CMC-EnSpm ( Recon Family Size = 41, Final Multiple Alignment Size = 35 )
STRG.39274.1	rnd-1_family-61#LINE/CR1	92.172	1865	100	9	1	1821	1588	3450	0.0	2615	rnd-1_family-61#LINE/CR1	1416	1719	1719	46	92.17	1	1	GTCGGTTAGGTTCTTTTTTTATCAGCTGCCGCCAGGTATAAGAGCATTTATAATGCTAGAAAATACATAGCAGCATATATAATATGGTCCTCAAGGTACCAGTCTCATCCACGCTTCAACTACTTACTCATTGAGACCCTATTTCAACACACGAGATTCCAGGCCTCGTTCTGATGAACGAATCGCCACAATCGATGTGGTCTTCCATAAACCATTCGTCGAACTACACATAAGTATTTGCCCCCAGTGTCGCCTATTCTCGCTTCCTTGCTTTTTTGGTAACTCTCACTAAGCCTCACAAGAATTAGTCGCTAGTACCGGTCT-TCTTCGCTTTCCGTATGTTGTTTAATCCAAAAAACAAGACCTCAACGTCGCGACCACCCATTTCTGTTACTGGC…	GTCGGTTAGGNTCTTTTTTTATCAGCTGCCGCCAGGTATAAGAGCATTTATAATGCTAGAAAATACGTAGTAGCATATATAATATTGTCCTCAAGGTACCAGTCTCATCCACGCTTCAACTATTTACTCGTTGANACCCTATTTCAACACACGAGATTCCAGGCCTCGTTCTGATGAACGAACCGCCACAATCCATGTGGTCTTCCATAAACCATTCGTCGAACTACACATAAGTATTTGCCCCCGGTGTCGCCCATTCTCGCCTCCTTGCTTTNTTGGTAATTCTCACTAAGCCTCGCGATAATTAGTCGCTAGTACCGGTCTATCTTCGCTTTCCGTATGTCGTTTAATCCAAAAAACCAGACCTCAACGTCGCGACCACCCATTTCTGTTACTGGC…	1822	3533	rnd-1_family-61#LINE/CR1 ( RepeatScout Family Size = 161, Final Multiple Alignment Size = 100, Localized to 216 out of 228 contigs )
STRG.39274.1	rnd-1_family-127#LINE/L2	92.732	1651	74	10	1	1609	5401	7047	0.0	2375	rnd-1_family-127#LINE/L2	1286	1531	1531	46	92.73	1	1	GTCGGTTAGG-T-TCTTTTTTTATCAGCTGCCGCCAGGTATAAGAGCATTTATAATGCTAGAAAATACATAGCAGCATATATAATATGGTCCTCAAGGTACCAGTCTCATCCACGCTTCAACTACTTACTCATTGAGACCCTATTTCAACACACGAGATTCCAGGCCTCGTTCTGATGAACGAATCGCCACAATCGATGTGGTCTTCCATAAACCATTCGTCGAACTACACATAAGTATTTGCCCCCAGTGTCGCCTATTCTCGCTTCCTTGCTTTTTTGGTAACTCTCACTAAGCCTCACAAGAATTAGTCGCTAGTACCGGTCTTCTTCGCTTTCCGTATGTTGTTTAATCCAAAAAACAAGACCTCAACGTCGCGACCACCCATTTCTGTTACTGG…	GTCGGTTAGGTTCTCTTTTTTTATCAGCCGCCGCCAGGTATAAGAGCATTTATAATGCTAGAAAATACGTAGCAGCATATATAATATGGTCCTCAAGGTACCAGCCTCATCCACGCTTCAACTACTTACTCGTTGAGACCCTATTTCAACACA--AGATTCCAGGCCTCGTTCTGATGAACGAACCGCCACAATCGATGTGGTCTTCCATAAACCATTCGTCGAACTACACATAAGTATTTGCCCCCGGTGTCGCCTATTCTCGCCTCCTTGCTTTNTTGGTAACTCTCACTAAGCCTCACAANAATTAGTCGCTAGTACCGGTCTTCTCCGCTTTCCGTATGTTGTTTAATCCAAAAAACAAGACCTCAACGTCGCGACCACCCATTTCTGTTACTGG…	1822	7047	rnd-1_family-127#LINE/L2 ( RepeatScout Family Size = 91, Final Multiple Alignment Size = 91, Localized to 216 out of 228 contigs )
STRG.39274.1	rnd-4_family-669#Unknown	98.165	109	2	0	1610	1718	1	109	1.88e-49	193	rnd-4_family-669#Unknown	104	107	107	0	98.17	1	1	CCTCTCATATTCTGTAGCGCACCAAAAACATTTCCTTTGAATATGTTCGAATTTCCACTAGTGGTAATTATTTCATATACCACTTATGCATGTACTCCAGGCCAACTGA	CCTCTCATATTCTGTAGCGCACCAAAAACATTTCCTTTNAATATGTTCGAATTTCCACTAGTGGTAATTATTTCATATACCACTTATGCATGTACTCCAGACCAACTGA	1822	109	rnd-4_family-669#Unknown ( Recon Family Size = 17, Final Multiple Alignment Size = 17 )
STRG.45937.1	rnd-1_family-28#LTR/Gypsy	87.234	376	26	8	432	800	5266	5626	7.45e-115	409	rnd-1_family-28#LTR/Gypsy	221	328	328	22	87.23	1	1	TGTAGTGATCTCGATAGTTCTGAGAAAATGACCGTTTTATGTACAACATTTTGGATTTATTCTCTCTACGATCTTTTCCGACGTTTCACATCGACCTCATAGTGTTGTCCGGTTGCGTACGTTTTACTGGATTGACTTTTCCGAGGTTTCAGTCGACCTCATTTTGAATCACTTTCACTTTCGGTTCTTCGCCGATTGTACACGCTCGCGGTTTGCTTTCTGCACAGCCGT-----TGCGTT-CATTTT-CGTTCGGTGTATCTCTCGTATCGGTACTGTTTCGGTTCCACGATTTATGGAATACACCTCGCATCTGTCAACCGACTTGCATCTTCTCTATTCGTCCGATAGAGGGGATTACGTTGGTGTTTCGCT	TGTAGTGACCTCGATCGTTTTGAGAAAATGACCGTTTTCTGGACACCATTTTGGATCTATTTTCTCTACGATCTTTTCTGACGTTTGACATCGACCTC--AGTGTTCTCCGGTTGCGTACGTTTTACTGGACTGACTTTTCCGAGGTTTCCGTCGACCTCGTTTCGAATCACTTTCACTTTCGGT-------CG--T-T---CGCTCGCGGTTCGCTTTCTGCACAGCCGTCGCGTTTCGTTCCGTTTTCCGTTCGGTGTATCTCTCGTATCGGTACTGTTTCGGTGCCACGATATATAGAATACACCTCGCATCTGTAAACCGACTTGCGTCTTCTCTATTCGTCCGATAGAGGGGATATCGTTGGTATTTCGCT	800	5678	rnd-1_family-28#LTR/Gypsy ( RepeatScout Family Size = 371, Final Multiple Alignment Size = 100, Localized to 216 out of 228 contigs )
STRG.45937.1	rnd-1_family-28#LTR/Gypsy	86.968	376	26	9	432	800	1	360	1.25e-112	401	rnd-1_family-28#LTR/Gypsy	217	327	327	23	86.97	1	1	TGTAGTGATCTCGATAGTTCTGAGAAAATGACCGTTTTATGTACAACATTTTGGATTTATTCTCTCTACGATCTTTTCCGACGTTTCACATCGACCTCATAGTGTTGTCCGGTTGCGTACGTTTTACTGGATTGACTTTTCCGAGGTTTCAGTCGACCTCATTTTGAATCACTTTCACTTTCGGTTCTTCGCCGATTGTACACGCTCGCGGTTTGCTTTCTGCACAGCCGT-----TGCGTT-CATTTT-CGTTCGGTGTATCTCTCGTATCGGTACTGTTTCGGTTCCACGATTTATGGAATACACCTCGCATCTGTCAACCGACTTGCATCTTCTCTATTCGTCCGATAGAGGGGATTACGTTGGTGTTTCGCT	TGTAGTGACCTCGATCGTTTTGAGAAAATGACCGTTTTCTGGACACCATTTTGGATCTATTTTCTCTACGATCTTTTCTGACGTTTGACATCGACCTC--AGTGTTCTCCGGTTGCGTACGTTTTACTGGACTGACTTTTCCGAGGTTTCCGTCGACCTCGTTTCGAATCACTTTCACTTTCGGT-------CG--T-T---CGCTCGCGGTTCGCTTTCTGCACAGCCGTCGCGTTTCGTTCCGTTTTCCGTTCGGTGTATCTCTCGTATCGGTACTGTTTCGGTGCCACGATATATAGAATACACCTCGCATCTGTAAACCGACTTGCGTCTTCTCTATTCGTCCGATAGAGGGGATATCGTTGGTATT-CGCT	800	5678	rnd-1_family-28#LTR/Gypsy ( RepeatScout Family Size = 371, Final Multiple Alignment Size = 100, Localized to 216 out of 228 contigs )
STRG.45937.1	rnd-2_family-231#Unknown	93.007	143	9	1	4	146	148	7	8.11e-55	209	rnd-2_family-231#Unknown	113	133	133	1	93.01	1	-1	AAAGATTTATTTACAGCCTTTTTTTGTATCGCGTGATGATGACGACCAAAAGGTGTGTGTGTTTTACATTAAAAGGTCGATACAACAAAGGAGTGTTACACCAAGGGACGTTGAAAATCATGGAAAAAGTCGGAAATGTACAG	AANGATTTATTTACAGCCTTTTTTTGTATTGCGCGGTGGTGACGACCAAAAGGTGTGTGT-TTTTACATTAAAACGTCGGTACAACAAAGGAGTGTCGCACCAAGGGACGTTGAAAATCATGGAAAAAGTCGGAAATGTACAG	800	540	rnd-2_family-231#Unknown ( Recon Family Size = 33, Final Multiple Alignment Size = 32 )
STRG.27380.3	rnd-1_family-193#Unknown	89.157	83	9	0	1	83	83	1	5.67e-23	104	rnd-1_family-193#Unknown	56	74	74	0	89.16	1	-1	CGCTTGTCTACTTAGATGCGCGTTTACTGATTTACAAATACACGGATCTGTTACGTACTGTGTTCTATGAATTCTGAACACAA	CGCTTGTCTGCTTACGTGCGTGTTTACTGATGTACTAATAAACGGATCTATTGCGTACTGTGTTCTATGAATTCTGAACACAA	1143	310	rnd-1_family-193#Unknown ( RepeatScout Family Size = 65, Final Multiple Alignment Size = 65, Localized to 216 out of 228 contigs )
STRG.22379.4	rnd-1_family-0#LINE/CR1	90.756	119	8	3	54	171	1405	1521	9.56e-39	156	rnd-1_family-0#LINE/CR1	84	108	108	3	90.76	1	1	CTCGGCAGTGGTGGGTGCATAACTGGTGTGCATTGCCATCGAAGGAATTCTGGACGCTCGATTGGCCGCTGCCATTATCCATT-CTGCGCAAACTGAATTGAACTGAACTGAACGGAAC	CTCGGCAGTGGTGGGTGCATAACTGGTGTGCA-TACCATCGAAGGAATTCTGGACGCTCGATTGGCCGTGGCCATTA-CCTGTCCTGTGCAAACTGAACTGAACTGAACTGAACTGAAC	716	1578	rnd-1_family-0#LINE/CR1 ( RepeatScout Family Size = 4532, Final Multiple Alignment Size = 100, Localized to 216 out of 228 contigs )
STRG.22379.4	rnd-1_family-15#LINE/CR1	90.351	114	8	3	54	166	4036	4147	5.75e-36	147	rnd-1_family-15#LINE/CR1	79	103	103	3	90.35	1	1	CTCGGCAGTGGTGGGTGCATAACTGGTGTGCATTGCCATCGAAGGAATTCTGGACGCTCGATTGGCCGCTGCCATTATCCATT-CTGCGCAAACTGAATTGAACTGAACTGAAC	CTCGGCAGTGGTGGGTGCATAACTGGTGTGCA-TACCATCGAAGGAATTCTGGACGCTCGATTGGCCGTGGCCATTA-CCTGTCCTGTGCAGACTGAACTGAACTGAACTGAAC	716	4149	rnd-1_family-15#LINE/CR1 ( RepeatScout Family Size = 512, Final Multiple Alignment Size = 100, Localized to 216 out of 228 contigs )
STRG.22379.4	rnd-1_family-351#Unknown	91.000	100	7	2	339	437	17	115	4.48e-32	134	rnd-1_family-351#Unknown	72	91	91	2	91.00	1	1	AAGATAAA-CCCGTAGGCCGCTGCATTCTCGATGTGTTCAAAAATAGCCCAAAAAATGTCCCCGGGGTGTTTCAAACGGGACTAAATTGGGACGAATTTG	AAG-TAAAGCACGTAAGCCGCTGCATTCTCGGTGTGTTCAAAAATAGTCCCAAAAATGTCCCCGGGGTGTTTCAAACGGGACTAAATTGGGACTATTTTG	716	115	rnd-1_family-351#Unknown ( RepeatScout Family Size = 38, Final Multiple Alignment Size = 38, Localized to 216 out of 228 contigs )
STRG.22379.4	rnd-4_family-908#Unknown	94.667	75	4	0	173	247	909	983	4.51e-27	117	rnd-4_family-908#Unknown	63	71	71	0	94.67	1	1	GCCGCCCACGGCGAACACAGTAACCGCCTTAGAAACGGCGGTTGCTCAAAGTTTTCTGTTGGACTGATTGGACGC	GCCGCCCACGGCGTACACAGTAACCGCCTTAGAAACGGCGGTTGCTCAAATTTTTCCCTTGGACTGATTGGACGC	716	983	rnd-4_family-908#Unknown ( Recon Family Size = 52, Final Multiple Alignment Size = 50 )
STRG.49295.1	rnd-1_family-203#Unknown	93.798	129	6	2	650	776	2	130	7.93e-50	193	rnd-1_family-203#Unknown	104	121	121	2	93.80	1	1	TTT-GTTTGGTTGACTGACC-TTTGGACTTCACGTTTTATGTGCAAACCTCAGGCCATCCGACCAACCTGCACTCGGAAGCACCAGACTCGAGTTTCGCTCTTGTTAGAGCTCATCAGTGGTGCATATC	TTTCGTTTGGTTGACTGTCCTTTTGGACTCCACGTTTCACGCGCAAACCTCAGGTCATCCGACCAACCTGCACTCGGAAGCACCAGACTCGAGTTTCGCTCTTGTTAGAGCTCATCAGTGGTGCATATC	777	415	rnd-1_family-203#Unknown ( RepeatScout Family Size = 63, Final Multiple Alignment Size = 63, Localized to 216 out of 228 contigs )
STRG.49295.1	rnd-1_family-29#Unknown	91.603	131	11	0	646	776	44	174	1.72e-46	182	rnd-1_family-29#Unknown	98	120	120	0	91.60	1	1	AACCTTTGTTTGGTTGACTGACCTTTGGACTTCACGTTTTATGTGCAAACCTCAGGCCATCCGACCAACCTGCACTCGGAAGCACCAGACTCGAGTTTCGCTCTTGTTAGAGCTCATCAGTGGTGCATATC	AATCTTTGTTTGGCTGACTGTCCTTCGGACTCCACCTTTCACGCACAAACCTCAGGTCATCCGACCAACCTGCACTCGGAAGCACCAGACTCGAGTTTCGCTCTTGTTAGAGCTCATCAGTGGTGCATATC	777	405	rnd-1_family-29#Unknown ( RepeatScout Family Size = 351, Final Multiple Alignment Size = 100, Localized to 216 out of 228 contigs )
STRG.25233.1	rnd-1_family-36#LINE/CR1	91.111	180	11	3	315	491	6869	6692	6.26e-64	239	rnd-1_family-36#LINE/CR1	129	164	164	5	91.11	1	-1	AGAAAAAAAGG-AGTGCAACTTGAAGGCCTTGAATTAGTGAGGAATCAATTTCAAGCCGGGTAACGATCAAAAGAAAAGTGAAATCTTGCAAAAGAAAAC--AGTGAAAAACCTCCGCGTAGGCTCGCGCCTTATTGTTCTGTTACGCAGACAAAATTATATTGACTTATTGATTCTCAG	AGAAAAAAAGGCAGCGCAACTTGAAGGCCTTGAATTGGTGAAGAGTCAATTTCAAGCCGGATACCGATCGAAAGAAAAATGAAATCTTGCAAGAGAAAACGGAGCGAAAAACCTCCGCGTAGGCTCGCGCCTTATTGTTCTGTTACGCTGACAAA--TATATTGACTTATTGATTCTCAG	491	7476	rnd-1_family-36#LINE/CR1 ( RepeatScout Family Size = 244, Final Multiple Alignment Size = 100, Localized to 216 out of 228 contigs )
STRG.80530.1	rnd-1_family-198#Unknown	90.285	772	69	2	37	802	884	113	0.0	1014	rnd-1_family-198#Unknown	549	697	697	6	90.28	1	-1	AGTGTTCCCTCGAAGGCTTGTTGAAACTCCCAGTTGTGTCCACCCACCATTCACGCTCCTTAAAAGCACACTGCATTCCTGGTGAGAGCTTCTGCCTCCATGTGGCTTTCTATATAATATCGGAATTACCTATACAGAAAGACCAATCTGGATATTCCATTCGACTCACTTGCATTTGTATCACAGGCAACCCCCACAATGAGTTATCCAATGGAGGATCAATCTTCTCTATTTCCTGTAGGCATCTCAAACTGCATTTTGATAACACCATGCTAACTCTATTTTTAATCTTCTTTTGGTAAC-----GA-CCAATTTCTCAGTATTGATTCCTCAAATATCCAGTTGGTGCCACACTGCGACTCCTTTTACACTTCTCGACTCTTCTTTGAATCTCTT…	AGTGTTTCCTCGACGGCTCGTTGAAATTCCCNGTTGTGTCCATTCACCATTCACGCTCCTTAAAAGCACACTGCATTCCTGGTGAGGGTTTCTGCCTCCATGTGANTTTCCATATAATATCGGAATTACCTATACAGAAAGGCCAATCTGATTATCCCATTCGACTCACTTGCATTCGTATCACAGGCTCCCTCCACAATGAGTTATCCAATGGAGGGTCAATCTTCTCTATATCCCGCAGGCATCTCCGACTGCACTTTGATAACACCATGTTAACTCTATTTTTAACCTTCTTTTGGTAACACTCTCANCCGGTTTCTCGATACTGATTCCTCAAATATCCAGTTGGTGCCACACCGCGTCTCCTTCTACACTTCCCGACCCTTCTTTGAATCTCTT…	803	884	rnd-1_family-198#Unknown ( RepeatScout Family Size = 65, Final Multiple Alignment Size = 65, Localized to 216 out of 228 contigs )
STRG.80530.1	rnd-1_family-166#DNA/hAT-Ac	89.097	587	48	9	1	574	1338	1921	0.0	721	rnd-1_family-166#DNA/hAT-Ac	390	523	523	16	89.10	1	1	GCATACTTGCTTGGTTGCATCAGCAGCGT--GTCACC-A-AG--TGTTCCCTCGAAGGCTTGTTGAAACTCCCAGTTGTGTCCACCCACCATTCACGCTCCTTAAAAGCACACTGCATTCCTGGTGAGAGCTTCTGCCTCCATGTGGCTTTCTATATAATATCGGAATTACCTATACAGAAAGACCAATCTGGATATTCCATTCGACTCACTTGCATTTGTATCACAGGCAACCCCCACAATGAGTTATCCAATGGAGGATCAATCTTCTCTATTTCCTGTAGGCATCTCAAACTGCATTTTGATAACACCATGCTAACTCTATTTTTAATCTTCTTTTGGTAACGAC-CA-A-----TTTCTCAGTATTGATTCCTCAAATATCCAGTTGGTGCCACA…	GCATATTTGCTTGGTCGCATCAGCAGCGTTTGTCTCCAACAGACTGTTTCCTCGACGGCTCGTTGAAATTCCCNGTTGCGTCCATTCACCATTCACGCTCCTTAAAAGCACACTGCATTCCTGGTGAGGGTTTCTGCCTCCATGTGANTTTCCATATAATATCGGAATTACCTATACAGAAAGGCCAATCTGATTATCCCATTCGACTCACTTGCATTCGTATCACAGGCT--CCCCACAATGAGTTATCCAATGGAGGGTCAATCTTCTCTATATCCCGCAGGCATCTCCGACTGCACTTTGATAACACCATGTTAACTCTATTTTTAATCTTCTTTTGGTAAC-ACTCTCANCCGGTTTCTCGATACTGATTCCTCAAATATCCAGTTGGTGCCACA…	803	1921	rnd-1_family-166#DNA/hAT-Ac ( RepeatScout Family Size = 74, Final Multiple Alignment Size = 74, Localized to 216 out of 228 contigs )
STRG.8284.1	rnd-1_family-71#Unknown	90.184	326	21	5	1	322	688	370	9.75e-117	414	rnd-1_family-71#Unknown	224	294	294	11	90.18	1	-1	TTCTCACTTTATTATCCGTTACCACAGTCCACCTTTCCCCCGAACCGCAGCCGGTTGAAAATTGACTCTCCACTTCTCGAGGACCCTCCAGTTGCGCTTTCTCATTTCTCATTTCTGAATGGTACATGTTACTGATCCTGAATCTAAACTCACCTTTTTATGGACTGCTGTTTCTCCCACATCCACCAATGTTCACTTTCACGAAATTGGTCTCG-G-CACCGTT-TTGAC-ACTCATTCCGTTTATTGAACTCCGGTAAATCCGACATTCAGGGTCTACATCGTCTTCATGGATCGCTATCCTCTCCGCATCCACCGACTTTCCC	TTCCCACTTTATTATCCGTTACCACAGTTCATCTTTCCTCCGAACCGTAGCCGGCTGGAAATTGACTCTCCACTTCTCGAGGACCCTCCAGTTGCGCTTTCTCATTTCT-------GAATGGTACATGTTACTGATCCTGAATCTAAACTCACCTTTTTATGGACTGCTGTTTCTCCCACATCCACCAGTGTTCACTTTCACGAAATTGGTCTCATGTCCCCCTGCTTCAAAACTCATTCCGTTTATTGAACTCCGGTAAATCCGTCATTCAGGGTCTGCATCGTCTTCATGGATCGCTATCCTCTTCGCATGCGTCGATTTTCCC	494	1940	rnd-1_family-71#Unknown ( RepeatScout Family Size = 141, Final Multiple Alignment Size = 100, Localized to 216 out of 228 contigs )
STRG.8284.1	rnd-1_family-71#Unknown	85.938	128	15	3	370	494	369	242	8.50e-33	135	rnd-1_family-71#Unknown	73	110	110	3	85.94	1	-1	TCCTTTT-TTCTTGTCAAAAATGTACTCCATCTGCAGAACCTCAGTAGGCCTCCG-TTTCCCCAGCTTGCATCATTCTCGTTCATAATGCGTCTTTGACACTGCGCTCACGGTTTTT-CGATATCTCC	TCCTTTTCTTCTTGTTCAAAATTTACTCCGTCCGCAGAACCTCAGTNGGCCTCCGGTTTCCTTGGCTTGCATCATTCTCGTTCATAATGCGTCCTTAGCACTGCGTTAACGATTTTTTCGATATCTCC	494	1940	rnd-1_family-71#Unknown ( RepeatScout Family Size = 141, Final Multiple Alignment Size = 100, Localized to 216 out of 228 contigs )
STRG.8284.1	rnd-1_family-231#Unknown	76.487	353	63	8	13	354	73	416	1.79e-49	191	rnd-1_family-231#Unknown	103	270	270	20	76.49	1	1	TATCCGTTACCACAGTCCACCTTTCCCCCGAACCGCAGCCGGTTGAAAATTGACTCTCCACTTCTCGAGGACCCTCCAGTTGCGCTTTCTCATTTCTCATTTCTGAATGGTACATGTTACTGATCCTGAATCTAAACTCACCTTTTTATGGACTGCTGTTTCTCCCACATCCACCAATGTTCAC---T-----TTCACGAAATTGGTCTCG-G-CACCGTTTTGAC-ACTCATTCCGTTTATTGAACTCCGGTAAATCCGACATTCAGGGTCTACATCGTCTTCATGGATCGCTATCCTCTCCGCATCCACCGACTTTCCCGAGGACACTTCTTTACAAATGTTTTTTTTCTT	TATCCGTTGCAACAGTCCGTTTTTCCCTCGANCCGTGTCCGGCTGGAAATTGATTCTCCACTNNTCCAGGACCCTCCAGTTGCGC-------TTTCTCATTTCTGAATGATACAGGTTACTGATCCTGAAATTAAACTCACCCTCTTATGGACTNCTGTTCCTTCCACATTCACCAANGTTCCCGAGTGCACNTTCATAAAATTTGTTTCATGTCTCCTGTTTCATAACTCACTCCNTTTATTGAACCCCGGTAGANCCGTCATTCAGGGTTTGCATCAGCTTCATGGNTTGCTATTCTCTTCGCATNCATCGATTTCCCCGAGTGTACTTCCATACAA-TCTCTTTTT-CTT	494	775	rnd-1_family-231#Unknown ( RepeatScout Family Size = 56, Final Multiple Alignment Size = 56, Localized to 216 out of 228 contigs )
STRG.31189.1	rnd-1_family-71#Unknown	91.835	1237	90	6	238	1467	1244	12	0.0	1725	rnd-1_family-71#Unknown	934	1136	1136	11	91.84	1	-1	GTGTACGCAACTTCGTCGGCCTGCAGCAGTATAGCTCAAATCCACTGCAAGTCTATTTTACCCATGCCTTACTCACATAGGCATAGCCAATCCATTGTTTATTGTCTTCATATATTATCATAACCCACAGCTGGAACCACGTCCAGACTGCAATCTCCCTTTATTTCAGGTTGGTTGTCTCTCACCATCTCAGTCGCCAAATTGGCTAACCAAGGATGCCGCTTTGACCCGCACGGACAGA--CTCAAGTGAAACCTACCATAGCAACTGAGACTGAAATCAAACCGCACAACAGGAGATACCCCTAATTGCTTATCAGATCGTTCAGCGTTTTCTAACGCAACCAACACGAATTCCAGTTCACGCGCATGCCGCTAATATACAGCCACAATCGGCTGA…	GTGTACGCAACTTCGTCAGCCTGCAGCAGTATAGCTCAAATCCACTGCGAGCCTACTTTACCCATGCCCCACTCACATAGACCTAACCAGTCCATTATTTATTGTCTTCATATATTATCATAACCCACAGCTGGAACCACGTCCAGACTGCAATCCCCCTTTATTTCAGGTTCGTCGTCTCCCACTATCTCAGTCGCCAAACTGGATAACCAAGGATGCCACTTTGACTCGTACGGACAGAGACTCAAGTGGAACCTACCATAGCAACTGGGACCGAAATCAAGCCACGCGACAGGAAATACCCCCAATTGCTTATCAGATCGTTCAGCGTTTTCTAACGCAACCAACACGAATTCCAGTTCACGCGCATGCCGCTAATATACAGCCACACTCGGCTGA…	1467	1940	rnd-1_family-71#Unknown ( RepeatScout Family Size = 141, Final Multiple Alignment Size = 100, Localized to 216 out of 228 contigs )
STRG.31189.1	rnd-1_family-80#LINE/CR1	91.211	421	35	1	238	656	421	1	1.29e-164	575	rnd-1_family-80#LINE/CR1	311	384	384	2	91.21	1	-1	GTGTACGCAACTTCGTCGGCCTGCAGCAGTATAGCTCAAATCCACTGCAAGTCTATTTTACCCATGCCTTACTCACATAGGCATAGCCAATCCATTGTTTATTGTCTTCATATATTATCATAACCCACAGCTGGAACCACGTCCAGACTGCAATCTCCCTTTATTTCAGGTTGGTTGTCTCTCACCATCTCAGTCGCCAAATTGGCTAACCAAGGATGCCGCTTTGACCCGCACGGACAGA--CTCAAGTGAAACCTACCATAGCAACTGAGACTGAAATCAAACCGCACAACAGGAGATACCCCTAATTGCTTATCAGATCGTTCAGCGTTTTCTAACGCAACCAACACGAATTCCAGTTCACGCGCATGCCGCTAATATACAGCCACAATCGGCTGA…	GTGTACGCAACTTCGTTAGCCTGCAGCAGTATAGCTCAAATCCACTGCGAGCCTACTTTACCCATGCCCCACTCACATAGACCTAACCAGTCCATTATTTATTGTCTTCATATATTATCATAACCCACAGCTGGAACCACGTCCAGACTGCAATCCCCCTTTATTTCAGGTTCGTCGTCTCCCACTATCTCAGTCGCCAAACCGGATAACCAAGGATGCCGCTTTGACTCGTACGGACAGAGACCCAAGTGGAACCTNCCATAGCAACTGGGACCGAAATCAAGCCACNCGACAGGAAATACCCCCAATTGCTTATCAGATCGTTCAGCGTTTTCTAACGCAACCAACACGAATTCCAGTTCACGCGCATGCCGCTAATATACAGCCACACTCGGCTGA…	1467	4899	rnd-1_family-80#LINE/CR1 ( RepeatScout Family Size = 129, Final Multiple Alignment Size = 100, Localized to 216 out of 228 contigs )
STRG.31189.1	rnd-1_family-352#LINE/CR1	90.870	230	21	0	1	230	2005	1776	1.11e-85	313	rnd-1_family-352#LINE/CR1	169	209	209	0	90.87	1	-1	CAGACGGGTCATGGGAAAGCGGTCGGACGCAAAAGACTGTGGCACATTGTGGTCTAATAATCAAGGCGGTCTTCATATGCTTCGTCTATTTTAATGTTATCGCTTGTCATGTTGATTGCAGAAGATGCGTCTAGGATTCTGCTTAGTGCTTCTCTAAGTTGTTCTAGCGCGCGACACGATCACAGCGAGTCAGAAAGCTTATTCCAGAGGCTGGAGTAGATAACCCAGAA	CAGACGGGTCGTGAGAAAGCGGTCGGACGCAAAAGACTGTGGCNCATTGTGGTCTAATAATCAAGACAGTCTTCATATGCTTCGTCTATGTTAATGTTATCGCGGGTCATGCTGATTACAGAAGATGCGTCTAGGATTCTGCNTAGTGCTCCTTTAAATTGTTTTGGCGTGCGACACGATCGCAGCGAGTCAGGAAGCTTATTCCAGAGGCTGGAATAGATAACCGAGAA	1467	2038	rnd-1_family-352#LINE/CR1 ( RepeatScout Family Size = 37, Final Multiple Alignment Size = 36, Localized to 216 out of 228 contigs )
STRG.31189.1	rnd-1_family-222#Unknown	81.481	243	43	1	338	578	476	234	6.99e-53	204	rnd-1_family-222#Unknown	110	198	198	2	81.48	1	-1	ATTGTCTTCATATATTATCATAACCCACAGCTGGAACCACGTCCAGACTGCAATCTCCCTTTATTTCAGGTTGGTTGTCTCTCACCATCTCAGTCGCCAAATTGGCTAACCAAGGATGCCGCTTTGACCCGCACGGACAG--ACTCAAGTGAAACCTACCATAGCAACTGAGACTGAAATCAAACCGCACAACAGGAGATACCCCTAATTGCTTATCAGATCGTTCAGCGTTTTCTAACGCAA	ATTGTCGTCATNTATTACCATAACCCACAGCTGGAACCACGTCCAGACTGCAANCCCCATTTATTTCAGGTTCGTCGCCTCCCACCATCTCAGTCGCCAAACTGGATAACCAAGGATGCCACTTTGACTCGTACCGACGGGGACCCAAGTGGGACCTTTCATAGCATCCGGGACTGCAANCGAGCCACGCGGCAGAAAATACCCCCAACTGCCTATCGTATCGATTAGGGTTTTCTAACGCAA	1467	1265	rnd-1_family-222#Unknown ( RepeatScout Family Size = 58, Final Multiple Alignment Size = 58, Localized to 216 out of 228 contigs )
STRG.31189.1	rnd-1_family-231#Unknown	76.873	307	64	7	1165	1467	462	765	5.44e-49	191	rnd-1_family-231#Unknown	103	236	236	7	76.87	1	1	TTTCCTTGGCTTGCATCATTCTTGTTCATAATGCCTCCT-TAGCACTGCGT-T-AACGATTTCTTCGACATCTCCACCGCGCACCACTGCCTAGCCCGGATTCGAAACTGGTTCAAAACTGCCGCGCGAACCATAATCAGAATGATCCATTCAAACTGTTGCTGTCTATGTTTTTCCATCTCTGATACTCTCGACTTTCATACTTAGAATTTTGTGAATATTTCATCTTATTGAGTAACG-TGTTACATCATGATCATGCGTTAGCGAGTGCGTCTCGACCATGGCCGAGAAATATACCAATATTAT	TTTTCATGGCTTGCATCATTTTNGTTTATAATG-CACCTCTAGCANTACGTATGAACGACCTTTTCGGTATCCCCGCGGGGCGCCACCGCCCAGCNCGAANTCGAAACCGGTTCGNANTTGCCGCGCAAACCGTTATTAGNNTGATCCATNTAAACTATCGCTGGCTACGTTTTTCTACNGCTGGCACTTTTGACTCTTATNCCT-GAAGTTCGTGNATANTTCATCTTACTGAGTAACGCTG-TACACCGTGATCATGCGCCTGCGCGTGCGTCTCGACCATGGCCGAGAAATATACCATTATTAT	1467	775	rnd-1_family-231#Unknown ( RepeatScout Family Size = 56, Final Multiple Alignment Size = 56, Localized to 216 out of 228 contigs )
STRG.17364.1	rnd-1_family-52#Unknown	89.058	329	35	1	6	333	1	329	7.53e-117	414	rnd-1_family-52#Unknown	224	293	293	1	89.06	1	1	GTTTCCAGGCGGTTTGTGCCAACTGTTTGAAATACGTGATATGCTTCGTTAATTTCTTTCACTAAT-TCAAATTACATATTACGAAGCCCATTTCTATCTCCTAATTTATGATTTTCCGATTGACTGTCCTTATTTTACCCATTTCGAGGGAATAAAATAGAGCGATCTATACCGAGATTTTCAGGACATTTTGATGAATTAAGCCAACACATTTAAATAAGACGCCAACCAAGCATTTCACATTATTTCAGTTGTCGATTTCCTTCATATCATTTCCATGTTGATCCGTGTAAAATAGCTACTTATCAAACCGCCCGACTACTGATCG	GTTTCCGAGCGGTTTGTGCCAATCGTTTGAAATACGTGATATGCTTCGTTAATTTCTTTCACTNNTCCCAAATTACGTATTACGATGCTCATTTCTATCTCCTAATTTATGATTTTCCGANTAATTGTCCTTATTTTACCCATTTCGAGGGAATAAAATAGAGCGATCTATACCGAGGTTTTCAGGGCATTTCGATGAATTAAACCAATACATTTAAATAAAACGCCAACCAAGCATTGCACATTACTCCGGTCGTCGATTTCCTTCGTATCAATTCANTGTTGATCCGTGTAAAATGGCTACTAAACAAACCGACCGAAAACCGATCG	386	366	rnd-1_family-52#Unknown ( RepeatScout Family Size = 193, Final Multiple Alignment Size = 100, Localized to 216 out of 228 contigs )
STRG.10209.1	rnd-1_family-81#Unknown	77.855	289	60	3	385	670	31	318	5.28e-50	195	rnd-1_family-81#Unknown	105	225	225	4	77.85	1	1	CAGTGAAGTAGACAGCACGTGATCGGCTGTCCAGAATCGCAGACGAGAATGGAATCAATCACGCG-ATCAGTGGGTCAATCAGCGGATAACATTTGTTTAAGCCAACCAGACCCGAGTCAACCAATTTGGGCGCAAACAGATAAACCAGGCAGATGGGCAGTTTAAGTTTATCAGTAGACCAATAAACTTTCATGCAAGGTTTTGATTATGTTCA--GCACAGTTTATATGAATGATTTATTTGGTATTAATAAATCAAGATGATTCAAAGCCAGGTAGACTCTTCTCA	CAGTGAAGCAGACAGCACGTNATCGGCTGNCCAGAATCGNNGACAAGATCGGAGCCAGCGAAGCGGATCGATGGACCAATCAGCGGCCAACATTTGTCTGAACCGACCGGAGCCGAATCAACCAATCCGGGCGCAACCAGACNAACCAGCCAGANGGGCCGTTTAGGANTATCAGTGGACCAATAAGCTTTCATGCAAGGNTTTGGTTATGACCANCGCGCATCTTATATAAACGATNTATTTTGTACCAATAAANCGAGATGGTTCGAAGGCAGA-AGAGTCTTCTCA	1835	345	rnd-1_family-81#Unknown ( RepeatScout Family Size = 127, Final Multiple Alignment Size = 100, Localized to 216 out of 228 contigs )
STRG.19068.5	rnd-5_family-6893#Unknown	96.562	698	22	2	566	1261	563	1260	0.0	1170	rnd-5_family-6893#Unknown	633	674	674	2	96.56	1	1	GACGTAGAACAAATGGTAGTCGTGTGTGGATAATTAGTGTCAATCAGTGAATTCACAGTTCCGGTGTAATGCGGTGCAGTGCAGCTGAGTTGAGTACAGTCGGATGAGATGAATAAATGGCGTGATGTAATAATACTCTTACTTGGAGGAGGACGAGGAGCAGAAACAGAGAAGCAAAGCAATGGGTGCAAATGTAGCTGGATTGTTTTGTAACAGAGCTTTTTCCCACTGGATTTGCATCATATGTTCGGTGAACTTGAGTCTGTGTGGGAATACAGACGAGATGTACGAGA-GGACTGTCAGTTGGTGCTGCTAAGTGACACGGTGGATTTTGTTCGATTTTGACCATGTTTTGATCTATATGGTTACCTGGATTTTGAAATGGTTCGGTCTGGTCC…	GACGTAGAACAAATGGTAGTCGTGTGTGGATAATTAGTGTCAATCAGTGAATTCACAGTTCCGGTGTAATGCGGTGCAGTGCAGCTGAGTTGAGTACAGTCGGATGAGATGAATAAATGNCGTGATGTAATAATACTCTTACTTGGAGGAGGACGAGGAGCAGAAACAGAGAAGCAAAGCAATGGGTGCAAACGTAGCTGGATTGTTTTGTAACAGAGCTTTTTCGCACTGGATTTGGATCATATGTTCGGTGAACTTGAGTCTGTGTGGGAATACAGACGAGATGTACGAGAGGGACTGTCAGTTGGTCCTGCTGAGTGACACGGTGGATTTTGTTCGATTTTGACNATGTTTTGATCTATATGGTTACCTGGATTTTGAAACGGTTCGGTCTGGTCC…	1284	1260	rnd-5_family-6893#Unknown ( Recon Family Size = 35, Final Multiple Alignment Size = 35 )
STRG.19068.5	rnd-5_family-6893#Unknown	98.913	92	1	0	338	429	559	650	2.88e-41	165	rnd-5_family-6893#Unknown	89	91	91	0	98.91	1	1	GCATGACGTAGAACAAATGGTAGTCGTGTGTGGATAATTAGTGTCAATCAGTGAATTCACAGTTCCGGTGTAATGCGGTGCAGTGCAGCTGA	GCAGGACGTAGAACAAATGGTAGTCGTGTGTGGATAATTAGTGTCAATCAGTGAATTCACAGTTCCGGTGTAATGCGGTGCAGTGCAGCTGA	1284	1260	rnd-5_family-6893#Unknown ( Recon Family Size = 35, Final Multiple Alignment Size = 35 )
STRG.19068.5	rnd-5_family-8274#Unknown	94.776	134	7	0	433	566	874	741	2.82e-56	215	rnd-5_family-8274#Unknown	116	127	127	0	94.78	1	-1	GTCAGTCAGTCAGTCAGTCAGTCAATGAAGTTAGTCGGTCAGTGATTCAGTGAGGAAATAGCACACTCGTTGGATTTTGCCCGTTTCTTTGATCTCCTTTTAGAGGGTTGAATGGAAATGTGGTTGTAGATGCG	GTCATTCAGTCAGTCAGTCAGTCAATGAGGTTAGTCGGTCAGTGATTGAGTGAGGAANNAGCACACTCGTTGGATNTTGCCCGTTTCTTTGATCTCCTTTTAGAGGGTTGAATGGGAATGTGGTTGTAGATGCG	1284	902	rnd-5_family-8274#Unknown ( Recon Family Size = 34, Final Multiple Alignment Size = 34 )
STRG.35148.1	rnd-4_family-1489#Unknown	88.636	396	39	4	1153	1542	449	844	2.34e-137	484	rnd-4_family-1489#Unknown	262	351	351	6	88.64	1	1	ATGAGAACGATGAAGACCGACCGGATATTTCTTGCAATGAGGATATGTAGACGTATTTACGGTCAATAAAAT--TTTCACGCGTACATATACTTCTCATTTTTGGTTTGTTCTATGCCCGTACTTATGTCCGGAGAAATGCGATGAAGTACGAAAGTGCGTTACTAGTATAACTGGGATAGGGCCTATATATAAATTCAGGCGTAACAGCAGTATTGGACATACTTATTTTGAAATAACGACGGGATGTCGTTGAATAGCTATATAAGTATTATT--TA-T-TAGTTGAGAGTGTAACTAGAATAAGCTCCATGGGCGTTTTCCGGGTTTCTCGCTGACCGACCTCTGAGTGTCCCTTTCCTTGTTTCATTGGGGGTCACTCAGTGGTACGGTCAA	ATGAAAACGATGAAAACCGGCCGGATATTTCTTGCAATGAGGATATGTAGACGTACATACGGTCAATAAAATTGTTTCATGTGTACATATATTTCTCATTTTCGGTTTATTCTATGTCCGCGCTTATGTCCGGAGAAATGCGATCAAGTGCGAAAGTGCGTTACTAGTAAGACTGGGATAGGGCCTATACATAAGTCCAAGCGTAACAGCAGTANTGGACATACTTTTATTGAAATAACGATGGGATATCGTTGAATAGCAATATAANTATTATTNNTANTATNCGTGAGAATGTAACNAGAATACGCTCCACGGGCGTTTTCCGGGTTCCTCGCTGACCGTCCCCTGAGTGTCCCTTTCCTTGTTTCATTGGGGGTCACTCAGCGGTACGGTCAA	1542	884	rnd-4_family-1489#Unknown ( Recon Family Size = 33, Final Multiple Alignment Size = 32 )
STRG.10285.1	rnd-1_family-36#LINE/CR1	89.064	1463	142	7	935	2383	6009	7467	0.0	1829	rnd-1_family-36#LINE/CR1	990	1303	1303	18	89.06	1	1	AAATGCAGACGCAGCAGCCCACCCGGTCTACGCTATCTTGCAAGCCTGAAGTAGTACTTAT----------CAACCCTACGTTATTTAAACTCTCGAATTGAAACTCAGACCAAAATATGAAGCGTGCCACTGACCGTTCATATAAACCCAACCAGTTCATTATTAACTGTCGCCATTTATTATTATCACT--CAGCTGGAACCACATCCAGACTGCTCACATCATTTATTTCAGGTTTGTCGTCGTCCACTCTCTCGGGCTCCACTTTCCGTGACCAAGGTCCACACCTCGACCCGTACTGACAAAGACCTAAACGGAATGTTTTATACCAAACGGGATTTCAGTCGAGCCACACGACCTAAAACACTCCCAACTGCTTACCAGCAGATTGATAGGCG…	AAATGCAGACGCAGCAGCCCACCCGGTTTACGCTATCTTGCTAGCCTGTAGTAGTACTTATCAACCCCCTGCAACCCTACGTTACTTAAGCTCTCGAATTAAAACCCAGATCAAAGTACGAAATGTGCCACCGACGGTCCACATAAACCCAGCCAGTTCATTATTAATTGTCGCCATTTATTATCATAACTAACAGCTGGAACCACGTCCAGACTGCTAACACCATTTATTTCAGGTTTGTCGTCGCCCACTCTCTCGGGCNCCACTTTCGGTGACCAANGTCCACACTTTGACCCGTACCGACAGAGACCTNAATGGNATCTTTTATACCAAACGGGATTGCAATCGGGCCACACGACCTAAAACACCCCCAACTGCTTACCAGCAGATTGATAGGCG…	2464	7476	rnd-1_family-36#LINE/CR1 ( RepeatScout Family Size = 244, Final Multiple Alignment Size = 100, Localized to 216 out of 228 contigs )
STRG.10285.1	rnd-1_family-36#LINE/CR1	90.191	418	40	1	404	820	4758	5175	3.66e-157	551	rnd-1_family-36#LINE/CR1	298	377	377	1	90.19	1	1	GATCCTAGGACACCGAGTTCCGCCGTCTACCACCTTACCTGATCATCT-ACTCCTTTCCCGTTCCTTTTGGCTGCCACCACCAGCCCGGGTTTTATGTCCGGCCTCATTTCCCCTTTTTTAATCATCTCATTTCAGAATCTTTTATCCCAGAAGCACACCTGCTAGTACCTACTTGGTGGCCTGTCATCTCGTCTCATCTCTGTATCTACCATCCACCAACCACTATCATATTCCCTCTTATACACCACACTATTTCCCATCAGCTGAGCTAGACTTATCTACACCAGCTAGACAGGAATGGTCTCTGATTGTCTTAGGCATGGTCTGACGCTTTGTGAGACTGATACGCGTATGCCAGCTTGTGCTTTACAACGTTCGTTGTCCTACCCCGTGTGTTT…	GACCCTAGGACACTGAGTTCCGCCGTCTACCACCTTACTCGATCCTTTCACTCCTTTCCCGTTCATCTTGGCTACCACCACCCGCCCGGGTTTTATGCCCGGCCTCANTTCGCCTTTCTTAATCACCTCATTCCAGAATCTNTTATCCCAGAAGCCCACCTGCTAGTACCTACTTGGTGGCCTNTCCTCTCGTCTCACCTCTGTATCTACCATCCACCAACTACTATCATATTCCCTCTTATGCACCACACCATTTCCCATCAGCAGAGCTAAACTCATCTGCACCAGCTAGCCCGGAATGGNCTCTGATGGTCTTAGGCATGGCCTGGCGCTGTATGAGACTGACACACGTATGCTAGCTTGTGCTTTACAACGTTCGTTGTCCTACTCCGTGTGTTT…	2464	7476	rnd-1_family-36#LINE/CR1 ( RepeatScout Family Size = 244, Final Multiple Alignment Size = 100, Localized to 216 out of 228 contigs )
STRG.10285.1	rnd-1_family-162#LINE/CR1	91.878	394	29	3	1	393	392	1	2.83e-158	555	rnd-1_family-162#LINE/CR1	300	362	362	3	91.88	1	-1	GAGACTTTATATCTGAAATACTTCGGTCTAGAACAGCTGTTCTTTCCGTCGCCAAGCCTACAAAGTCACAGAGGTCAACCGAACATTGTTTTAAGGCCACGGGAGTTTGAAGAAGCCTATTTTTCCTAGTGACCGGGGTATGAGTGGACGGGGTAGTATTGGAAGTCTTCTTTGCTACACGTGGCATTTTGGAATATCAAAAAGATGCTGTGAATGAGGTGGAAGAGTAACGG-AAACTAGAGCTGGGTTGGAATTTACCACTGGGGAAAAAAATACCTGAATTTCTATGGGTTAAAGGAATACTCTAAGAAAATATAATTTTTTAGTATTTCCTAAGACAGATGAATGAAAACTATATCGATAACAGCACGCAAAACGACCTGGTGTAGCGCA	GAGACTTTATATCTGAAATGCTTCGGTCTAAAACAGCTGTTCTTTCCGTCGCCAAGCCTACAAAGTCACAGAGGTCAACCGAACATTGTTTTAAGGCCGCGGGAGTTTGAATAAGCCTATTTTTCCTAGTAACCGGAGTATGAGTGGATGGGGTANTATTGGAAGTCTTCTTTGCTACACGTGGCATTTTGAAATATCAAAAAGACGCTGTGAGTGAGGCGGAANAGTAACGGCAAACTAGAGCCGGGTTAGAATTTACCGCTGAG-AAAAAAATCCCTGAATTTCTCTGGGTTANCGGAATGCCCTAAGAAGCTGTAATTTTT-AGTATTNCCTAAGATAGCTGAATGAAAACTATATCGATAACAGCACGCAAAACGACCTGGTGTAGCGCA	2464	3889	rnd-1_family-162#LINE/CR1 ( RepeatScout Family Size = 76, Final Multiple Alignment Size = 76, Localized to 216 out of 228 contigs )
STRG.10285.1	rnd-1_family-320#Unknown	94.386	285	16	0	833	1117	285	1	6.39e-125	444	rnd-1_family-320#Unknown	240	269	269	0	94.39	1	-1	TTTTCTCTAGCGGATCACCACCGATGCCCCAGTGGTTCTTTCTGCATTCTTATTTAATTGCTCTTCAGAACTTCTAATTGCGTGCAAACCATTTATCCTTTAAAATGCAGACGCAGCAGCCCACCCGGTCTACGCTATCTTGCAAGCCTGAAGTAGTACTTATCAACCCTACGTTATTTAAACTCTCGAATTGAAACTCAGACCAAAATATGAAGCGTGCCACTGACCGTTCATATAAACCCAACCAGTTCATTATTAACTGTCGCCATTTATTATTATCACTCA	TTTTCTCTAACGCATCACCACCGATGCCCTAGTGGTTCTTTCTGCANTCTTACTTAATTGCTCCTCAGAACTTCTAATTGCGTGCAAACCATTTATCCTTTGAAATGCAGACGCAGCAGCCCACCCGGTTTACGCTATCTTGCAAGCCTGNAGTAGTACTTATCAACCCTACGTTATTTAAACTCTCGAATTNAAACCCAGACCAAAATATGAAATGTGCCACCGACCGTTCATATAAACCCAACCAGTTCATTATTAACTGTCGCCATTTATTATCATAACTCA	2464	1136	rnd-1_family-320#Unknown ( RepeatScout Family Size = 40, Final Multiple Alignment Size = 40, Localized to 216 out of 228 contigs )
STRG.10668.3	rnd-1_family-61#LINE/CR1	95.661	507	22	0	356	862	3134	2628	0.0	819	rnd-1_family-61#LINE/CR1	443	485	485	0	95.66	1	-1	TGGTAGTATATAAAGTGGTGGCTGTATACTGGAGGAATCATGTACGTATCAAACAATTGCGTATTTCTTGGGAGGGAGACTACCAGAGTGATGGTGGCAGGGAACGGCCGGAGGAAAACAGGTGAGCGTGCGGCAAATTGTTAACTTTATGTAGGGTTGGTATGAAATGTCAAAGCGGAAGTGGAAGACTAATCAATATTGACCGTGTGGTTACATCCATTATGCAGGTGTTCAGTTCTGCGGAAGGGAAGGTAAAGTAATTCACAGGTAAGTGTACGTCAATAGATGAACGCCGTGGGGAGTGTACCATGCAAAAATGACAGATCAATAAAACTGCCCAAGTATATCGCGGAAAGCCGCAGTGGATCAACGAATATAGAAATAAAATGTATCAGCCGG…	TGGTAGTATATAAAGTGGTGGCTGTATACTGGAGGAATCATATATGTGGCAAACAATTGCGTATTTCTTGGGAGGGAGACTACCAGAGTGATGGTGGCAGGGAACGGCCGGAGGAAAACAGGTGAGCGTGCGGCAAATTGTTAACTTTATGTAGGGTTGGTATGAAATGTCAAAGCGGAAGTGGAAGACNAATCAATATTGACCGCGTGGTTACAGCCATTATACAGGTGTTCAGTTCTGCGAGAGGGANGGTAGAGTAATTCACAGGTAAGTGTACGTCAATAGATGAACGCTGTGTGGTGTGTACCATGCAAAAATGACAGATCAATAAAGCTGCCCAGGTATATCGCGGAAAGCGGCAGTGGATCAACGAATATAGAAATAAAATGTATCAGCCGG…	1254	3533	rnd-1_family-61#LINE/CR1 ( RepeatScout Family Size = 161, Final Multiple Alignment Size = 100, Localized to 216 out of 228 contigs )
STRG.10668.3	rnd-1_family-61#LINE/CR1	91.573	356	25	3	6	356	3533	3178	8.78e-141	496	rnd-1_family-61#LINE/CR1	268	326	326	5	91.57	1	-1	ATAATAATTGTATATTTTGGGTGCGCCCGAAGCATGCTAGAATGCATGATCAGATGATTACAGTGATGCTGGAATGACAATTCACAAAAGGGTACAACACGAGCATGCAGAGTATCAAAGCGAGTGTTACACTGAACTAAAACTGTAGTAATGGCCGGCAAATTTGAAGGTCAGGGTCGAATGATGTCAGTTG--G-TCT--GGAGTACATGCATAAGTGGTATATGAAATAATTACCACTGGTGGAAATTCGAACGTATTCAAAGGATATGTTTTTGGTGCGCTACAGAATATGAGAGGCATATGAATAGAAATCTCGTCGAAGCGTTCGGTGAATTATTCACTTTACGACAGGT	ATAATAATNGTATATTTCGGATGCGCCCGAAGCATGCTAGAATGCATGATCAGATGATTNNAGTGATGCCGGAATGANAATTTACAAAAGGGTACAACANGTGCGCGCAGAGTATCAGAGAGAGTGTTACAGTGGACTAAAACGGTAGTAATGCCCGGCAAATTTGAAGGTCAAGGTCGAATGATGTCGGTTGAAGGTCTGAGGAGTACATGCATAAGTGGTATAGGAAATAATTACCACTGGTGGAAATTCGAACATATTCAAAGGATATGTTTTTGGTGCGCTGCAGAATATGAGAGGCATATGGATAGAAATCTCGTCGAAGCGTTCGGCGAATTATTCACTTTACGACAGGT	1254	3533	rnd-1_family-61#LINE/CR1 ( RepeatScout Family Size = 161, Final Multiple Alignment Size = 100, Localized to 216 out of 228 contigs )
STRG.10668.3	rnd-1_family-61#LINE/CR1	93.377	151	10	0	861	1011	2584	2434	1.27e-59	226	rnd-1_family-61#LINE/CR1	122	141	141	0	93.38	1	-1	GTGTAACAAATGATGGGAACGAAGCGGCGATGCTGCACGGGAAGTGTATCGAAGACGTTCAATCGTGAAGGGAACGCAGTGATCTGCAGAGCCCGAACACTCGATGCAACAGCATTGCGGATGCGATCGGATGGACCGATGAAGAGTGCAG	GTGTAACAAATGATGGGAACGGAGCGGCGATGCTGCATGGGAAGTGTATCGGAGACGTTCAANCGTGGAGGGAACGCGGTGATCTGCAAAACCCGAACACTCGATGCAACAGCACTGCGGAGGCGATCGGATGGACCGATGAAGAGTGCAG	1254	3533	rnd-1_family-61#LINE/CR1 ( RepeatScout Family Size = 161, Final Multiple Alignment Size = 100, Localized to 216 out of 228 contigs )
STRG.10668.3	rnd-1_family-127#LINE/L2	94.280	507	29	0	356	862	6948	6442	0.0	778	rnd-1_family-127#LINE/L2	421	478	478	0	94.28	1	-1	TGGTAGTATATAAAGTGGTGGCTGTATACTGGAGGAATCATGTACGTATCAAACAATTGCGTATTTCTTGGGAGGGAGACTACCAGAGTGATGGTGGCAGGGAACGGCCGGAGGAAAACAGGTGAGCGTGCGGCAAATTGTTAACTTTATGTAGGGTTGGTATGAAATGTCAAAGCGGAAGTGGAAGACTAATCAATATTGACCGTGTGGTTACATCCATTATGCAGGTGTTCAGTTCTGCGGAAGGGAAGGTAAAGTAATTCACAGGTAAGTGTACGTCAATAGATGAACGCCGTGGGGAGTGTACCATGCAAAAATGACAGATCAATAAAACTGCCCAAGTATATCGCGGAAAGCCGCAGTGGATCAACGAATATAGAAATAAAATGTATCAGCCGG…	TGGTAGTATATAAAGTGGTGGCTGTATACTGGAGGAATCATATATGTTGCAAACAATTGCGTATTTCTTGGGAGGGATACTACCAGAGTGATGGTGGCAGGGAACGGCCGGAGGAAAACAGGTGAGCGTGCGGCAAGTTGTTAACTTTATGTAGGGTTGGTATGAAATGTCAAAGCGGAAGTGGAAGACTAATCAATATTGACCGTGTGGTTACATCCATTATACAGGTGTTCAGTTCTGCGAGAGGAAAGGTAAAGTAATCCACAGATAAGTGTACGTCAATAGATGAATGCTGTGTGGTATGTACCATGCAAAAATGACAGATCAATAAAACTGCCCAGGTATATCGCGGGAAGCGGCCGTGGATCAACGAATATAGAAATAAAATGTATCGGCCGG…	1254	7047	rnd-1_family-127#LINE/L2 ( RepeatScout Family Size = 91, Final Multiple Alignment Size = 91, Localized to 216 out of 228 contigs )
STRG.10668.3	rnd-1_family-127#LINE/L2	96.364	55	2	0	301	355	7047	6993	4.84e-19	91.6	rnd-1_family-127#LINE/L2	49	53	53	0	96.36	1	-1	CATATGAATAGAAATCTCGTCGAAGCGTTCGGTGAATTATTCACTTTACGACAGG	CATATGGATAGAAATCTCGTCGAAGCGTTCGGTGAATTATTCACTTTACTACAGG	1254	7047	rnd-1_family-127#LINE/L2 ( RepeatScout Family Size = 91, Final Multiple Alignment Size = 91, Localized to 216 out of 228 contigs )
STRG.10668.3	rnd-4_family-669#Unknown	96.330	109	4	0	192	300	109	1	2.79e-46	182	rnd-4_family-669#Unknown	98	105	105	0	96.33	1	-1	TCAGTTGGTCTGGAGTACATGCATAAGTGGTATATGAAATAATTACCACTGGTGGAAATTCGAACGTATTCAAAGGATATGTTTTTGGTGCGCTACAGAATATGAGAGG	TCAGTTGGTCTGGAGTACATGCATAAGTGGTATATGAAATAATTACCACTAGTGGAAATTCGAACATATTNAAAGGAAATGTTTTTGGTGCGCTACAGAATATGAGAGG	1254	109	rnd-4_family-669#Unknown ( Recon Family Size = 17, Final Multiple Alignment Size = 17 )
STRG.63464.1	rnd-1_family-5#Unknown	95.902	122	5	0	1	122	199	320	7.94e-52	198	rnd-1_family-5#Unknown	107	117	117	0	95.90	1	1	GTGCAGAACATTACCGCGTACGCATACGTGATCAGCGGCAACAACCACGAAACCAATGGTCTTGTTTTGGACAAATTTCTTACTATCATCCACATAAAATGACACACATACTAGTGTCGTAG	GTGCAGAAGATTAGCGTGTACGCATACGTGATCAGCGGCAACAACCACGAAACCAATGGTCTTGTTTTGGACAAATTTCTTACTATCATCCACATAAAATGCCACACATACTAGTGTCATAG	372	323	rnd-1_family-5#Unknown ( RepeatScout Family Size = 1028, Final Multiple Alignment Size = 100, Localized to 216 out of 228 contigs )
STRG.72013.2	rnd-1_family-532#Unknown	91.988	337	25	2	5	340	618	283	1.77e-136	481	rnd-1_family-532#Unknown	260	310	310	2	91.99	1	-1	GCGCCCGGCAAATTTGAACTCAAGGTCGGGTGGCCAGCTCGGCCAAGTCGGGGTGGAGCTGGTCGGAGGTAGTGGACTCTCCCTAAAATAGTACAAAAAGAGGGGCTATGCAACGAGAGAATCAAACAGAATTGACGAAAGTTTTGTTCACCTTAAGGAAAAAAGAAGTTTCCAAGTGAGACATGAACCAGCTATAGCGCTCCGAGGAGTATGGAACGGCTTCGGATTG-AAATCAGACGATAAAAGGAATAAATTTTCAGACAAAGAACAATCAAAATGTTCCAAAGATTTTTCTTGTAACTTTCAGCGACCAAATATCGGCTAAGTCCGTTAAAT	GCGCCCGGCAAATTTGAACTCAAGGTCGGGTGGCCAACCCGGCCAAGTCAGGGTCGAGCTGGTCGGAGGTAGTAGACTCTTCCCGAAATAGTACAAAAAGAGGGGCTATGCAACGAGAGAATCAAACAGAATTGACGAAAGTTTTGTTCACCTTGAGGAAAAAN-AAGTTTCCAAGNGAGACATGAACCAGCTATAGCGCTCCGCGGAGTATGGCGCGGCTTTGGATTGGAAATCNGACGATGAAAGGAATGAATTTNCAGACAAAGAACAATCAAAATNTTTCAAAGATTTTCCTTGTAACGTTCAGCGACCAAATATCGGCTGAGTCCGTTAGAT	907	784	rnd-1_family-532#Unknown ( RepeatScout Family Size = 20, Final Multiple Alignment Size = 20, Localized to 216 out of 228 contigs )
STRG.72013.2	rnd-1_family-96#LINE/CR1	90.504	337	30	2	5	340	2409	2074	6.46e-126	446	rnd-1_family-96#LINE/CR1	241	305	305	2	90.50	1	-1	GCGCCCGGCAAATTTGAACTCAAGGTCGGGTGGCCAGCTCGGCCAAGTCGGGGTGGAGCTGGTCGGAGGTAGTGGACTCTCCCTAAAATAGTACAAAAAGAGGGGCTATGCAACGAGAGAATCAAACAGAATTGACGAAAGTTTTGTTCACCTTAAGGAAAAAAGAAGTTTCCAAGTGAGACATGAACCAGCTATAGCGCTCCGAGGAGTATGGAACGGCTTCGGATTG-AAATCAGACGATAAAAGGAATAAATTTTCAGACAAAGAACAATCAAAATGTTCCAAAGATTTTTCTTGTAACTTTCAGCGACCAAATATCGGCTAAGTCCGTTAAAT	GCGCCCGGCAAATTTGAACTCAAGGTCGGGTGGCCAACCCGGCCAAGTCAGGGTCGAGCTGGTCGGAGGTAGCTGACTCTTCCTGAAACAGTACAAAAAGAGGTGCTATGCAACGAGAGAATCAAACAGAATTGACGAAAGTTTTGTTCACCTCGAGGGAAAA-GAAGTTTCCGAGGGAGACATGAACCAGCTACAGCGCTCCGCGGAGTATGGCACGGCTTTGGATTGGAAATCAGACGATGAGAGGAATGAATTTGCAGACAAAGAACAATCAAAATCTTTCGAAGATTTTCCTTGNAACGTTCAGCGACCAAATATCGGCTGAGTCCGTTAAAT	907	2572	rnd-1_family-96#LINE/CR1 ( RepeatScout Family Size = 112, Final Multiple Alignment Size = 100, Localized to 216 out of 228 contigs )
STRG.72013.2	rnd-1_family-96#LINE/CR1	89.041	146	16	0	338	483	1999	1854	4.32e-48	187	rnd-1_family-96#LINE/CR1	101	130	130	0	89.04	1	-1	AATCGTTGCGCACATAGTTCACTTTCATAAAGGCGGAATGTGACGCCCCAAAACGGGAATGGGAACCGGGCGACCAATCAATTTGTGATGCGCAGCCATGATAGTCGCAGATACACGGTTTGCACATATGAGTATTTAAATGACAG	AATCGTTGCGCACATTGTTNACGTTCATGAGGGNGGAATGTGACGCACCAAAATGGAAATGGGNACTGGGCGACAAATCAGTTTGTGATGCGTAGCCATGATAGTCGCAGATACACGGTTTGCACAGATGAGTATTTAAATGGCAG	907	2572	rnd-1_family-96#LINE/CR1 ( RepeatScout Family Size = 112, Final Multiple Alignment Size = 100, Localized to 216 out of 228 contigs )
STRG.72013.2	rnd-1_family-56#Unknown	88.563	341	35	4	2	340	163	501	6.55e-116	412	rnd-1_family-56#Unknown	223	302	302	4	88.56	1	1	GCTGCGCCCGGCAAATTTGAACTCAAGGTCGGGTGGCCA-GCTCGGCCAAGTCGGGGTGGAGCTGGTCGGAGGTAGTGGACTCTCCCTAAAATAGTACAAAAAGAGGGGCTATGCAACGAGAGAATCAAACAGAATTGACGAAAGTTTTGTTCACCTTAAGGAAAAAAGAAGTTTCCAAGTGAGACATGAACCAGCTATAGCGCTCCGAGGAGTATGGAACGGCTTCGGATT-GAAATCAGACGATAAAAGGAATAAATTTTCAGACAAAGAACAATCAAAATGTTCCAAAGATTTTTCTTGTAACTTTCAGCGACCAAATATCGGCTAAGTCCGTTAAAT	GCGGCGCCCGGCAAATTTGAACTCAAGGTCGGGTGGCCAAGC-CGGCCGAGTCAGGGTGGAGCTGGTCGGAAGTAGTAGACTCTTACTCAAATATTACAAAAAGAGGGACTGCGCAACGAGAGAATCAAACAGAATTGACGGAAGTTTTGTTCACCTTGAGG-AAAAAGAAGTTTCCAAGGGAGACGTGAACCAGCTATAGCGCTCCGCGGAGTATGGAACGGCTTNGGATTGGAAATCAGACGATGAAAGGAATGAATTTGCGGACAAAGAACAAGAAAAATCCTTCGAAGATTACCCTTGTAACGTTCAGCGACCGAATATCGGCTGAGTCAGTTAAAT	907	1720	rnd-1_family-56#Unknown ( RepeatScout Family Size = 173, Final Multiple Alignment Size = 100, Localized to 216 out of 228 contigs )
STRG.2693.9	rnd-1_family-61#LINE/CR1	94.314	510	29	0	139	648	3137	2628	0.0	785	rnd-1_family-61#LINE/CR1	425	481	481	0	94.31	1	-1	AGATGGTAGTATATAAAGTGGTGGCTGTATGCTGGAGAAATCATATTTGTGGCAAACAATTGCGTATTTCCTGGGAGGGAGACTACCAGAGTGACGGTGGCAGGGAACGGCCGGAGGAAAACAGGTGAGCGTGCGGCAAATTGTTAGCTTTGTGCAGGGTTGCTATGAAATGTTAAAGCGGAAGTGGAAGACTAATCAATATTGACCGTGTGGTTACATCCATTATGCAGGTGTTCAGTTCTGCGGGAGGGAAGGTAAAGTAATTCACAGATAAGTGTACGTCAATAGATGAACGCTGTGTGGAGTGTACCATGCAAAAATGACAGATCAATAAAACTGCCCAAGTATATCGCGGAAAGCGGCAGTGGATCAACGAATATAGAAATAATATGTATCGGC…	AGATGGTAGTATATAAAGTGGTGGCTGTATACTGGAGGAATCATATATGTGGCAAACAATTGCGTATTTCTTGGGAGGGAGACTACCAGAGTGATGGTGGCAGGGAACGGCCGGAGGAAAACAGGTGAGCGTGCGGCAAATTGTTAACTTTATGTAGGGTTGGTATGAAATGTCAAAGCGGAAGTGGAAGACNAATCAATATTGACCGCGTGGTTACAGCCATTATACAGGTGTTCAGTTCTGCGAGAGGGANGGTAGAGTAATTCACAGGTAAGTGTACGTCAATAGATGAACGCTGTGTGGTGTGTACCATGCAAAAATGACAGATCAATAAAGCTGCCCAGGTATATCGCGGAAAGCGGCAGTGGATCAACGAATATAGAAATAAAATGTATCAGC…	947	3533	rnd-1_family-61#LINE/CR1 ( RepeatScout Family Size = 161, Final Multiple Alignment Size = 100, Localized to 216 out of 228 contigs )
STRG.2693.9	rnd-1_family-61#LINE/CR1	92.763	304	19	1	647	947	2584	2281	8.73e-125	442	rnd-1_family-61#LINE/CR1	239	282	282	3	92.76	1	-1	GTGTAACAAATGATGGGAACGGAGCGGCGATGCAGCATGGGAAGTGTGTCGAAGACGTTCAATCGTGGAGGGAACGCAGTGATCTGCAGAGCCCGAACACTCGATGCTACAGCATTGCGGATGCGATCGGATGGACCGATGAAGAGTGCAGGTAGTTACTAATTACTTCGCTGCCCACTGGAGGACTACTGAAAGATATGTCAGCGCTGGACGTT---TTTTGGTGACCGATGAAGCAATGAACAGTGACAATAAAGGTGCCAGTGTTTGAACAGTATTAGTGGGTTCTAACACGGAACGGGCA	GTGTAACAAATGATGGGAACGGAGCGGCGATGCTGCATGGGAAGTGTATCGGAGACGTTCAANCGTGGAGGGAACGCGGTGATCTGCAAAACCCGAACACTCGATGCAACAGCACTGCGGAGGCGATCGGATGGACCGATGAAGAGTGCAGGTAGTCACTAATCACTTCGCTGCCCACTGGAGGACTACNGAAAGATATGTCAGCGCCGGACGTTGTTTTTTGGTGACCGATGAGGCAATGAACGGTGACAATAAATGTGCCAGTGNTTGAACAGTATTAGCGGGTTCTAACACGGAACGGGCA	947	3533	rnd-1_family-61#LINE/CR1 ( RepeatScout Family Size = 161, Final Multiple Alignment Size = 100, Localized to 216 out of 228 contigs )
STRG.2693.9	rnd-1_family-61#LINE/CR1	95.588	136	6	0	5	140	3315	3180	1.60e-57	219	rnd-1_family-61#LINE/CR1	118	130	130	0	95.59	1	-1	TGGTATCTGAAATAATTACCACTGGTGGAAATTCGAACATATTCAAAGGATATGTTTTTGGTGCGTTACAGAATATGAGAGGCATATGGATAGAAATCTCATCGAAGCGTTCGGTGAATTATTCACTTTACGACAG	TGGTATAGGAAATAATTACCACTGGTGGAAATTCGAACATATTCAAAGGATATGTTTTTGGTGCGCTGCAGAATATGAGAGGCATATGGATAGAAATCTCGTCGAAGCGTTCGGCGAATTATTCACTTTACGACAG	947	3533	rnd-1_family-61#LINE/CR1 ( RepeatScout Family Size = 161, Final Multiple Alignment Size = 100, Localized to 216 out of 228 contigs )
STRG.2693.9	rnd-1_family-127#LINE/L2	93.529	510	33	0	139	648	6951	6442	0.0	761	rnd-1_family-127#LINE/L2	412	477	477	0	93.53	1	-1	AGATGGTAGTATATAAAGTGGTGGCTGTATGCTGGAGAAATCATATTTGTGGCAAACAATTGCGTATTTCCTGGGAGGGAGACTACCAGAGTGACGGTGGCAGGGAACGGCCGGAGGAAAACAGGTGAGCGTGCGGCAAATTGTTAGCTTTGTGCAGGGTTGCTATGAAATGTTAAAGCGGAAGTGGAAGACTAATCAATATTGACCGTGTGGTTACATCCATTATGCAGGTGTTCAGTTCTGCGGGAGGGAAGGTAAAGTAATTCACAGATAAGTGTACGTCAATAGATGAACGCTGTGTGGAGTGTACCATGCAAAAATGACAGATCAATAAAACTGCCCAAGTATATCGCGGAAAGCGGCAGTGGATCAACGAATATAGAAATAATATGTATCGGC…	AGATGGTAGTATATAAAGTGGTGGCTGTATACTGGAGGAATCATATATGTTGCAAACAATTGCGTATTTCTTGGGAGGGATACTACCAGAGTGATGGTGGCAGGGAACGGCCGGAGGAAAACAGGTGAGCGTGCGGCAAGTTGTTAACTTTATGTAGGGTTGGTATGAAATGTCAAAGCGGAAGTGGAAGACTAATCAATATTGACCGTGTGGTTACATCCATTATACAGGTGTTCAGTTCTGCGAGAGGAAAGGTAAAGTAATCCACAGATAAGTGTACGTCAATAGATGAATGCTGTGTGGTATGTACCATGCAAAAATGACAGATCAATAAAACTGCCCAGGTATATCGCGGGAAGCGGCCGTGGATCAACGAATATAGAAATAAAATGTATCGGC…	947	7047	rnd-1_family-127#LINE/L2 ( RepeatScout Family Size = 91, Final Multiple Alignment Size = 91, Localized to 216 out of 228 contigs )
STRG.2693.9	rnd-1_family-127#LINE/L2	87.908	306	32	3	647	947	6398	6093	1.16e-103	372	rnd-1_family-127#LINE/L2	201	269	269	5	87.91	1	-1	GTGTAACAAATGATGGGAACGGAGCGGCGATGCAGCATGGGAAGTGTGTCGAAGACGTTCAATCGTGGAGGGAACGCAGTGATCTGCAGAGCCCGAACACTCGATGCTACAGCATTGCGGATGCGATCGGATGGACCGATGAAGAGTGCAGGTAGTTACTAATTACTTCGCTGCCCACTGGAGGACTACTGAAAGATATGTCAGCGCTGGACGTT-TTTT--GGTGA--CCGATGAAGCAATGAACAGTGACAATAAAGGTGCCAGTGTTTGAACAGTATTAGTGGGTTCTAACACGGAACGGGCA	GTGTAACGAATGATGGGAACGGAGCGGCGATGCNGCATGGGAAGTGTATCNGAGACGTNCAATCGTGGAGGGAACGCAGTGATCTACAGAGCCCGAACACTCGATGCAACGGCACTGCGGANGCGATCGGNTGGACCGATGGAGAGNGCAGGTAGTCGCTAATCACTTCGCTGACCGCTGGAGGACTACTGAAAGATATTTCAGCGCCGGACGTTATTTTTTGGTGATTCCGGTGAGGAAATGAACAGTGACAATAAANGTGCCAGTGANTGAACAGTANCAGCGAGTTCTGACACGGAACGGGCA	947	7047	rnd-1_family-127#LINE/L2 ( RepeatScout Family Size = 91, Final Multiple Alignment Size = 91, Localized to 216 out of 228 contigs )
STRG.2693.9	rnd-1_family-127#LINE/L2	96.296	54	2	0	87	140	7047	6994	1.31e-18	89.8	rnd-1_family-127#LINE/L2	48	52	52	0	96.30	1	-1	CATATGGATAGAAATCTCATCGAAGCGTTCGGTGAATTATTCACTTTACGACAG	CATATGGATAGAAATCTCGTCGAAGCGTTCGGTGAATTATTCACTTTACTACAG	947	7047	rnd-1_family-127#LINE/L2 ( RepeatScout Family Size = 91, Final Multiple Alignment Size = 91, Localized to 216 out of 228 contigs )
STRG.69475.1	rnd-4_family-592#Unknown	85.761	309	37	4	1037	1338	275	583	9.28e-88	320	rnd-4_family-592#Unknown	173	265	265	7	85.76	1	1	ACCGATCTGTAACTCCACACACATCCACTACAATAAATACATTGACCCTCAGTAAGGGACTGACTGTTTGAGTGATGTTTGTTTAAGTGAACCTGAGGTTTTCTTGGTATGGTTCATGGCCAAATCTCGTTCTGTTCGCTCTGGAATCGTGGCGCATCACCAACTCACGAGTTCGACTCTAGCTAGCTAGCCTCCCCAGATCTGTCAGTTCAGTTGGACTGACAATCTATC-TC---CTCAAAT--TCTTCTAACTTGTCAACTGAATTCG-GGGGTCCACCGTTAGGATAGGAAGGCCCAGAAAATCG	ACTGATCGGTGACTCCACACACATTCACAACATTAATTACATTCACCCTAAGTAAGGGACTGACTGTTTGAGTGATGTTCGTTTAAGTGAACCTGAGGTTTTCCGGCTAGGGCTCATGGCCAGATCTCGTTCCGCTCGCTCTGGAATCGTGGCGCGTCACCGACTCACTGGTTCGACTCTAGCTAGCTAGCCTCCCCAGATCCGTCAGTTCAATTGGACCGACAATACATCCTCAAACTCTACCGGTCTTCCCTCTTGTCGACTGAATTCGTGGGGTCCACCGTTGGGATAGGAAGGCTCAGGAAATCG	2038	583	rnd-4_family-592#Unknown ( Recon Family Size = 47, Final Multiple Alignment Size = 44 )
STRG.76234.1	rnd-1_family-527#Unknown	86.325	585	76	3	1	581	594	10	0.0	654	rnd-1_family-527#Unknown	354	505	505	4	86.32	1	-1	GAGCCGACGGCATGCACCGAGACGAATGCTTGGCAACCAAGGTTGGGGTATCTGCAAACAGTTAATATTGGGA-CAGGTATGGAAACAAACTACCTTCTTCCAGAGCAGCTT-T--TTCTCCGATGGACGCAGCAGTATTTGATGAAATAGTGCTACGTGCCAGGTGGTAAAATAATACCACGTTTACTTGCCATTTACTTTGTTCGTGAATTGTTTACGTAAAAACTCGAACAAGTGGTTGATTAGAGGTCCCGAAAATCGGATCTAAATGCATCCAAATTCGGGTATATCTTCTTAGCCGTTGCACAGAACTGGGCGGAATCATCGGCGATATTTCGCTCCATATCGAGAACCAGGCAGTGCGAGAAAGAAATGGCAAATAAACATGAAGCCTAGGG…	GAGCCGACGGCACGCACCGAGACGAANGCTTGGCAACCAAGGTTGGGGTATCTGCAAACAGTTTCCATTAGGAACAAGTAAGGAAACAAACTACCTTCTTCCAGAGCAGTTTCTTCTTCTCCGGTGGACGCAGCAATATTTGATGAAATAGTACTGCGCGCCAGGTGGTAAAATNATACCACGTTTACTTGCCATTTCCCTCGTTCGTGAATCGTATACGTAAAAACTCGAACAAGTGGTTGATTGGAAGTCCCGAAAATCGGATCTGAATGCATCCAAATTCGGGTACATCTTCTTAACCGTTGCGCGGAACTGGGCNGAATCATCAGCGACGCTTCGCTGCATATCGAGAACCGGNCAGCGCGAGGAAGAAACGGCAAGTGAGCATCGAGCCTAGTG…	581	622	rnd-1_family-527#Unknown ( RepeatScout Family Size = 20, Final Multiple Alignment Size = 20, Localized to 216 out of 228 contigs )
STRG.19120.1	rnd-1_family-42#Unknown	92.271	634	41	5	3	628	1168	535	0.0	894	rnd-1_family-42#Unknown	484	585	585	8	92.27	1	-1	AACCCACAGCTGGAACACTCTCCAGACTGCCGCACTCCTGACCTCTTTCAGATTGCATTGGTTACTTGGGTAGCAATCGGCCAAATCGACGTTTATCCCGGATTACCGTGAGGACTGGACGATTTGATCAATGGTTTAAACCTATACTCCCGCCTGCTGATGTTACATGGGGCACCGTACACCGATTATCAAAACCTCATAAAAGTCTCACCGGATCGCAGAGGTGATTCCTGACACCAACCGTCAACACATCCACTCAACGTCTATTCCCAA-TAATCCGGCCCAACAGTTCAATTGTTTCCGCGTTGCAGTACGAAACCAATGAACGGAACCTAGCCCTCGCCGCTGTCCACTCTGTCAAACCAGCCCTTTTTTACCTGCTACCCTCAACATTCTAC…	AACCCACAGCTGGAACACTCTCCAGACTGCCGCACTCCTGATCTCTTCCAGATCGCATTGGTTACTTGGGTAGCCATCGGCCGAATCGACGTTTATTCCGGATTACCGTAAGGACTGGACGATTTGATCAATGGTTTAAACCTATACTCTCGCCTGCTGACGTTACATGGGGCACCGTACACGGATTAACAAAACCTCATGAAAGTCTCACCGGATCGCAGAGGTGATTCCTGACACCAACCATCAACACATCCGCTCAACGTCTATTCCCAAATAATCCAACCCAACAGTTCAATTCTTCCCGCGTTGCAGTACGAAACCAATGGCCGGAACCCAGCCCTCGCAGCTGTCAACTTCGTCAAACCAGCCCTTTTTTACCTGCTNCCCTCAACATTCTAC…	630	1875	rnd-1_family-42#Unknown ( RepeatScout Family Size = 227, Final Multiple Alignment Size = 100, Localized to 216 out of 228 contigs )
STRG.19120.1	rnd-1_family-295#Unknown	97.059	34	1	0	595	628	724	691	2.43e-09	58.4	rnd-1_family-295#Unknown	31	33	33	0	97.06	1	-1	CGTCCATACACCATTCATGCTCTTCAAAAGTTCA	CGTCCGTACACCATTCATGCTCTTCAAAAGTTCA	630	729	rnd-1_family-295#Unknown ( RepeatScout Family Size = 44, Final Multiple Alignment Size = 44, Localized to 216 out of 228 contigs )
STRG.53600.2	rnd-4_family-475#Unknown	97.917	144	3	0	302	445	1	144	1.13e-67	252	rnd-4_family-475#Unknown	136	141	141	0	97.92	1	1	ATTGGCCTGCACGGAGTAATAAAGCGGAAGGCCCGATTGGTTGTATAGTTTTGAGGTACTGCGTAATCGGCAGTGAACCTGTAAAATGGCCTGCCCGAGGCGTGGTCCCAGGGAACTGAGTACTCCTGTGGTGTGATAGCGGAG	ATTGGCCTGCACGGAGTAATAAAGCGGAAGGCCCGATTGGTTGTGTAGTTTTGAGGTACTGCGTAATCGGCAGTGANCCTGTAAAATGGCCTGCCCGAGGCGTGGTCCCAGGGAACTGAGTACTCCTGTGGTGTGATGGCGGAG	682	144	rnd-4_family-475#Unknown ( Recon Family Size = 21, Final Multiple Alignment Size = 21 )
STRG.53600.2	rnd-1_family-196#Unknown	84.314	255	29	6	5	251	1	252	1.89e-65	244	rnd-1_family-196#Unknown	132	215	215	11	84.31	1	1	TGTAACGGCCAGAGTGGAGGCCGCCATCTTGTTGTTCGTTTAATGTAAGTGTTGGTGCCGTTGATACACTTACTGAGCCTCGGCTCATGGAGTTTTTC--CCTTTTGTGCTTTTGCAGATCAACCACGCTCACCCCCCGGCGGAAGATCACTGCTGCTTGCGTGTTACAAATTTGGTGCCG-CGACCCGGGACCG----GAGGTT-ATGGGAGGCCTTGGTGATTGACCTGAAAATGGCCGTACAGATAATTGTG	TGTAACGGCCAGATTGGAGGCCGCCATCTTGTTGTTCGTTTAATGTAAGTGTTGGTGCCGTTGATACACTTACTGAGCCTCGGCTCATGGAGTTTTTCCTCCTTTTGTGCTTTTGCAGATCCAACACGTGCNACCCTCGTCGGAAGAGCATTGCCCC-TGCGTGTTACACTTTTGGCACCCNCGGC--GGGACCGCACTGAGGGGAATGGGAGGCCTTGGAGATNGACCTGATATGGGCCGAGNAGATAATTGTG	682	304	rnd-1_family-196#Unknown ( RepeatScout Family Size = 65, Final Multiple Alignment Size = 65, Localized to 216 out of 228 contigs )
STRG.53600.2	rnd-1_family-196#Unknown	97.727	44	1	0	489	532	1	44	7.28e-15	76.8	rnd-1_family-196#Unknown	41	43	43	0	97.73	1	1	TGTAACGGCCAGAGTGGAGGCCGCCATCTTGTTGTTCGTTTAAT	TGTAACGGCCAGATTGGAGGCCGCCATCTTGTTGTTCGTTTAAT	682	304	rnd-1_family-196#Unknown ( RepeatScout Family Size = 65, Final Multiple Alignment Size = 65, Localized to 216 out of 228 contigs )
STRG.53600.2	rnd-1_family-336#Unknown	89.714	175	11	3	4	171	175	1	3.18e-58	220	rnd-1_family-336#Unknown	119	157	157	7	89.71	1	-1	GTGTAACGGCCAGAGTGGAGGCCGCCATCTTGTTGTTCGTTTAATGTAAGTGTTGGTGCCGTTGATACACTTACTGAGCCTCGGCTCATGGAGTTTTTCC-CTT-TTGTGCTTTTGCAGATCAACCACGCTCA-----CCCCCCGGCGGAAGATCACTGCTGCTTGCGTGTTACA	GTGTAACGGCCAGGCTGTAAGCCGCCATATTGTTGTTCGANTAATGTAAGTGTTGGTGCCGTTGATACACTTACTGAGCCTCGGCTCATGGAGTTTTTCCTCCTCTTGTGCTTTTGCAGATCGAACACGCNCAACCCCCCCCCCGGCGGAAGATCACTGCTGCTTGCGTGTTACA	682	175	rnd-1_family-336#Unknown ( RepeatScout Family Size = 39, Final Multiple Alignment Size = 39, Localized to 216 out of 228 contigs )
STRG.53600.2	rnd-1_family-336#Unknown	100.000	37	0	0	547	583	37	1	1.22e-12	69.4	rnd-1_family-336#Unknown	37	37	37	0	100.00	1	-1	CCCCCCGGCGGAAGATCACTGCTGCTTGCGTGTTACA	CCCCCCGGCGGAAGATCACTGCTGCTTGCGTGTTACA	682	175	rnd-1_family-336#Unknown ( RepeatScout Family Size = 39, Final Multiple Alignment Size = 39, Localized to 216 out of 228 contigs )
STRG.44087.1	rnd-3_family-161#Unknown	80.455	527	88	6	1835	2346	1938	1412	1.82e-111	399	rnd-3_family-161#Unknown	216	424	424	15	80.46	1	-1	TTGTT-CTACCTGGGTCCGGGTAAAGCAGTCGTTACGCACTGATGGATTTTTCGCTAATCCTTTTGTGGCTCATAAGGACCTAAACTGCATGAGGATTTTGTTACCACTCATGAGTGTGAAGTTATTGAATGCTTGGTAAAAAATGTTTGCATTGATCAAATGTTGGTAAGTTTCTTTCAAGTCATCGGTCGACCCTCTGGTTGCATTCGAATAATGCAGCTGTTATATATGAACTGACTCTCAGAAGCTGCCGTTCATCTTCACGGCGTGTCTTTTGCGGTCATGTTTCTGCGGAGCCTGTCATTCATTGAGCGATTCAGCCAGGGTTCAGCCAATGGTACCTGGTTTGGAGACATTCAGCTACGGATTTCGCTA-----T-GGG---C-G----TGC…	TTGTTCCTACCTGGGTTTGGGTAAAGCAGTCGTTACGCGCTGATGGATTTCTCGCNAATCCCTTTGTGGCTCATAAGGACCTTAACTGCATGAGGATTTTGTTACCGCTCATGACTGTGAAGTTATTGAATACTAGGTAAAAATTGTTTGTGTTGATCAAATGTTGGTAAGTTTCTTTCAAGTCATTGGTCGACCCGCTNGTTACATTTGATCGGNGCAGCTGTCGTGTACAAACTGACGCGCAGGCGCCGCACCCCACCGTTGCGGTGCGGCTTGTGCGGTCCGGCCGCTGGGTTGTCGGTTATTCCGTGGGCNATTCAGCCGGGGCTCGGCCAATGGTACCTGGTTCGGAAGCATTCAGCTACGGATTCCACGACCGGCTCGGGTTTCCGCTTTTGC…	3195	1947	rnd-3_family-161#Unknown ( Recon Family Size = 39, Final Multiple Alignment Size = 29 )
STRG.44087.1	rnd-1_family-11#Unknown	87.967	241	28	1	2421	2661	1	240	5.32e-77	285	rnd-1_family-11#Unknown	154	212	212	1	87.97	1	1	TTCTACGATACTAGAATACTGAATGAACAATGACACCAAAAAGAAACAAACCTCAATAATGAGATCACAAGGACTCAAAAAACGAGAAACCGAATTGCAGCTTGCGAGCAAGGAGCACGTGCGTCACGCAGGTCCAGAACAAAGATTTGACAAAGTAGCGCTCTGGGAGCAAACAAACAACAATTGGTCCATAAAAACAAACAGTTCGTAAAGACACGTGAATAATGTAAGCAAGTGAGTG	TTCTACGATACTAGATTATCGAATGAACAATGACACGAAACAGATACAAACCTCAATTATGCGATCACAAGGACTCAAAAAACGAG-AACCGAATTGCGGCGTGCGAGAAAGGAGCACGTGCGTCACGCAGGTCCAGAACAAGGATATGACAGAGCAGCGCGCTGGGCGCGAACAAACAAACGTTGGTCCGTAAAAACANACAGTGCGTAAAGACAAGTCAATAGTGTAAGTAAGTGAGTG	3195	244	rnd-1_family-11#Unknown ( RepeatScout Family Size = 664, Final Multiple Alignment Size = 100, Localized to 216 out of 228 contigs )
STRG.8722.1	rnd-1_family-354#Unknown	100.000	48	0	0	1	48	415	462	6.12e-19	89.8	rnd-1_family-354#Unknown	48	48	48	0	100.00	1	1	CACAACTTCAGTCGGGCTATATTTAAGCCCGTATGTTTAGACACTATC	CACAACTTCAGTCGGGCTATATTTAAGCCCGTATGTTTAGACACTATC	452	462	rnd-1_family-354#Unknown ( RepeatScout Family Size = 37, Final Multiple Alignment Size = 37, Localized to 216 out of 228 contigs )
STRG.29373.4	rnd-1_family-67#Unknown	91.250	320	27	1	2020	2338	412	93	6.06e-125	444	rnd-1_family-67#Unknown	240	292	292	1	91.25	1	-1	TTAGTACTTTGGATACCAGGTACTAACTAGATCCCGAGAATGGCCCATGGAACGGGCAACAAGACAAAAGTTCCGACGCGTGCCAAAAGACGGTAAAAAACAGTGGAATAGGTGAAGGACGTTTTGTATTGAAACAATGTAGTTCACGTTTACGTTTGGGAGCGACACCGGACGCGATACTAGCTAAGGGAGCTAAAGAGTCAACTATCCGCAAGCAGAGCAGTCAAAAGTGTGTTTTT-AATTGGCGGAAACCAATTGTCCTTACGGTAAGTAGACAAACAACGAACGGCCCTGTGGCATCGAACATCATACAAACCGC	TTAGTACTCCGGATACCAGGTACTAACTAGATCCCGAGAATGGCCTANGGAACGGGCAACAAGCCAAAAGTTCCGACGNTTGCCAAAAGACGGTAAAAGTCGGTGGAATAGGTGAAGGACGGTTTGTATTGAAACAATGTCGNTCACGTTTACGTTTNAGAGCGACACCGGACGCGATACTAGCTAAGGGAGCTAAAGGTTCAACCGTCCGCAAGCAGAGCAGTCAAAAATGTGTTTTTCAATTGGCGGAAACCAATTGTCCTTACAGCAAGCAGACAAACAACGNACAGCCCTGTGGCATCGAACAACATACAAACTGC	2338	413	rnd-1_family-67#Unknown ( RepeatScout Family Size = 145, Final Multiple Alignment Size = 100, Localized to 216 out of 228 contigs )
STRG.29373.4	rnd-1_family-67#Unknown	92.105	266	20	1	1305	1569	412	147	4.82e-106	381	rnd-1_family-67#Unknown	206	245	245	1	92.11	1	-1	TTAGTACTTTGGATACCAGGTACTAACTAGATCCCGAGAATGGCCCATGGAACGGGCAACAAGACAAAAGTTCCGACGCGTGCCAAAAGACGGTAAAAAACAGTGGAATAGGTGAAGGACGTTTTGTATTGAAACAATGTAGTTCACGTTTACGTTTGGGAGCGACACCGGACGCGATACTAGCTAAGGGAGCTAAAGAGTCAACTATCCGCAAGCAGAGCAGTCAAAAGTGTGTTTTT-AATTGGCGGAAACCAATTGTCCTTAC	TTAGTACTCCGGATACCAGGTACTAACTAGATCCCGAGAATGGCCTANGGAACGGGCAACAAGCCAAAAGTTCCGACGNTTGCCAAAAGACGGTAAAAGTCGGTGGAATAGGTGAAGGACGGTTTGTATTGAAACAATGTCGNTCACGTTTACGTTTNAGAGCGACACCGGACGCGATACTAGCTAAGGGAGCTAAAGGTTCAACCGTCCGCAAGCAGAGCAGTCAAAAATGTGTTTTTCAATTGGCGGAAACCAATTGTCCTTAC	2338	413	rnd-1_family-67#Unknown ( RepeatScout Family Size = 145, Final Multiple Alignment Size = 100, Localized to 216 out of 228 contigs )
STRG.29373.4	rnd-1_family-52#Unknown	83.540	322	35	6	621	932	319	6	8.36e-79	291	rnd-1_family-52#Unknown	157	269	269	18	83.54	1	-1	TCGGTCGGCTTCTTTAGCAGCCATTTTACGCGGATCAACATTGAATTGACACGAAGGAAATTAACGACTGGAGTAATATGCAA--C-------GCGTTTTATTCGAATATATTGGTTTAGTTCATCGAAATGTCCTGATAGCCTCGGTATAGATCGCTCTATTTTATTCCATCGAAATGGGTAACATAAGGACAAATATTCGTGAAATCTTGAATTAGGAGATAGAAATGGGCATCGTCATACGTACTTTGGGCC-AGTGGAAGAAATTAACGAAGCATGCCATGCACATACGTATTTCAGACAATTGACACAAACCGCCCG	TCGGTCGGTTTGTTTAGTAGCCATTTTACACGGATCAACANTGAATTGATACGAAGGAAATCGACGACCGGAGTAATGTGCAATGCTTGGTTGGCGTTTTATTTAAATGTATTGGTTTAATTCATCGAAATGCCCTGAAAACCTCGGTATAGATCGCTCTATTTTATTCCCTCGAAATGGGTAAAATAAGGACAATTANTCGGAAAATCATAAATTAGGAGATAGAAATGAGCATCGTAATACGTAATTTGGGANNAGTGAAAGAAATTAACGAAGCAT---AT-C----ACGTATTTCAAACGATTGGCACAAACCGCTCG	2338	366	rnd-1_family-52#Unknown ( RepeatScout Family Size = 193, Final Multiple Alignment Size = 100, Localized to 216 out of 228 contigs )
STRG.29373.4	rnd-1_family-23#LINE/CR1	98.347	121	1	1	94	213	3909	4029	6.69e-55	211	rnd-1_family-23#LINE/CR1	114	119	119	1	98.35	1	1	TTTC-GAAAAAGAAAATCACGCAGTGTTGGGAGCTACGGAAACGCGCCGACAACACAACTACCTGGACACACGATTGGCTCTAGCCACACCAAGTCCTGTGCAAACTGAACTGAACTGAAC	TTTCAGAAAAAGAAAATCACGCAGTGTTGGGAGCTACGGAAACGCGCCGACAACACAACTATCTGGACACACGATTGGCTCTAGCCACACCAAGTCCTGTGCAAACTGAACTGAACTGAAC	2338	4037	rnd-1_family-23#LINE/CR1 ( RepeatScout Family Size = 405, Final Multiple Alignment Size = 100, Localized to 216 out of 228 contigs )
STRG.29373.4	rnd-1_family-392#Unknown	94.186	86	4	1	14	98	349	264	5.36e-31	132	rnd-1_family-392#Unknown	71	81	81	1	94.19	1	-1	GCTCTCAGCGATAAGCATTTTTGCATTGTTTGGTGGAATAACACACGTTATTTCGCC-AGACTAAAGTATCGTAATTATTATTTCG	GCTCTCAGCGATAAGCATTTTTGCATTGTTTGGTGGAATAACACACGTTATTTCGCCCAAACTAACGTATCGTAATTAGTATTNCG	2338	385	rnd-1_family-392#Unknown ( RepeatScout Family Size = 31, Final Multiple Alignment Size = 31, Localized to 216 out of 228 contigs )
STRG.29373.4	rnd-1_family-0#LINE/CR1	85.000	60	7	2	155	213	1453	1511	2.57e-09	60.2	rnd-1_family-0#LINE/CR1	32	51	51	2	85.00	1	1	CTGGACACACGATTGGCTCTAGCCA-CACCAAGTCCTGTGCAAACTGAACTGAACTGAAC	CTGGACGCTCGATTGGCCGTGGCCATTACC-TGTCCTGTGCAAACTGAACTGAACTGAAC	2338	1578	rnd-1_family-0#LINE/CR1 ( RepeatScout Family Size = 4532, Final Multiple Alignment Size = 100, Localized to 216 out of 228 contigs )
STRG.35493.1	rnd-1_family-45#Unknown	93.902	164	9	1	15	178	163	1	2.30e-66	246	rnd-1_family-45#Unknown	133	154	154	1	93.90	1	-1	TAATGTGTCAGAACCGAGATCGGTTCGGAGTGTACCGAAAAATCGATGCGCCATGTGAAATGTTATGCTAGAATTTTAATGCTGAATAACACAGCGTAGTCGAAATCGTTGGTAGGTTGTCGACTTTTCGGTCATCACGGGTAACCTTTTTCAAGACTGGGTTT	TAATGTGTCAGAACCGAGATCGGTTCGGAGTGTATCGAAAAATCGATGCGCCATGTGAAATGTTATGGTAGAATTTTATTGTTCAATAACACAGCGTAGTCGAAATCGTTGGTAGGTTGTCGACGTTTCGGTCACCGCGGGTAACCTTTTTCAAGACCGG-TTT	309	164	rnd-1_family-45#Unknown ( RepeatScout Family Size = 219, Final Multiple Alignment Size = 100, Localized to 216 out of 228 contigs )
STRG.35493.1	rnd-1_family-186#Unknown	90.850	153	13	1	78	229	1	153	1.40e-53	204	rnd-1_family-186#Unknown	110	139	139	1	90.85	1	1	TATGCTAGAATTTTAATGCTGAATAACACAGCGTAGTCGAAATCGTTGGTAGGTTGTCGACTTTTCGGTCATCACGGGTAACCTTTTTCAAGACTGGGTTTACAACCGAATGAAACTGGAATGATAGCTCAGAACAATTGGATGTTAG-TCAC	TATGGTAGAATTTTATTGCTCAATAACACAGCGTAGTCGAAATCGTTGGTAGGTTGTCGACGTTTCGGTCACCGCGGGTAACCTTTTTCAAGACCGGTTTTACAACCGAATGAAACTGGGATAATAGCTTAGAGCAATTGGGTGTTAGGTCAC	309	464	rnd-1_family-186#Unknown ( RepeatScout Family Size = 67, Final Multiple Alignment Size = 67, Localized to 216 out of 228 contigs )
STRG.35493.1	rnd-1_family-115#Unknown	94.286	105	6	0	86	190	105	1	8.55e-41	161	rnd-1_family-115#Unknown	87	99	99	0	94.29	1	-1	AATTTTAATGCTGAATAACACAGCGTAGTCGAAATCGTTGGTAGGTTGTCGACTTTTCGGTCATCACGGGTAACCTTTTTCAAGACTGGGTTTACAACCGAATGA	AATTTTATTGTTCAATAACACAGCGTAGTCGAAATCGTTGGTAGGTTGTCGACGTTTCGGTCACCACGGGTAACCTTTTTCAAGACTGGTTTTACAACCGAATGA	309	111	rnd-1_family-115#Unknown ( RepeatScout Family Size = 97, Final Multiple Alignment Size = 97, Localized to 216 out of 228 contigs )
STRG.62195.1	rnd-1_family-42#Unknown	95.669	254	11	0	1	254	187	440	3.37e-116	412	rnd-1_family-42#Unknown	223	243	243	0	95.67	1	1	CGGGAATTCTGAACCGGCTTCGAAATCGCTGGGGGTGGTGTGGATAGCTGAGCAGTCGTGGGATTGCTGATATAAGCGACAATTGGACGGTCACTAACGAGTAACCGGGCGGAAGAGATGCCAAAGAACATTGTTAGAAGTAAAGCAAGGGTGGGGCTTTCAACGTGCAGTCAGAGATACCAGCGGAATATTGGACACCGATCCAGCATTGGGTAACTAATTGTGGAGGAAGCATGTGAAATAAAAGCAAGTGA	CGGGAATTCCGAATCGGTTTCGAAATCGCTGGGGGCGGTGTGGATAGCTGGACAGTCGTGGGATTGCTGATATAAGCGACAANTGGACGGTCACTAACGAGTAACCGGGCGGAAGAGATGCCAAAGAACATTGTTAGAAGTAAAGCAAGCGTGGGGCTTTCAANGTGCAGTCAGAGATACCAGCGGAATATTGGACACTGATCCAGCATTGGGTAACTAATTGTGGAGGAAGCATGTGAAATAAAGGCAAGTGA	476	1875	rnd-1_family-42#Unknown ( RepeatScout Family Size = 227, Final Multiple Alignment Size = 100, Localized to 216 out of 228 contigs )
STRG.62195.1	rnd-1_family-42#Unknown	90.000	240	14	3	247	476	472	711	2.12e-83	303	rnd-1_family-42#Unknown	164	216	216	10	90.00	1	1	GCAAGTGATTACAGTGTCATATGGAAATTCACATGAAGGCGAAAAGCTTCGCAGGGATTTCAATGAACTTTTGAAGAGCATGAATGGTGTATGGACGTAAAACGGACTTTT-----AAAGAAAAGCCGTCAATGAAACGGATTGGTGGAGACAAAA-GTCAATGGTTCGACTAGGCAGAAGTTGGAAGAGTGTAAATTGTTTA----GTATGCTATAGAAAATTGGTAATCAAAGTATGG	GCAGGTGATTACAGTGTCATATGGAAATTCANATGAAGGCGAAAAGCTTCGCAGGGACTTCAGTGAACTTTTGAAGAGCATGAATGGTGTATGGACGTATAACGGACTTTTAAAGAAAAGAAAAGCCGTCAATGAAACGGATTAGTGGAGACAAAACGTCAATGGTTCGGCTAGGCAGAAGTTGGAAGAGTGTAAAATGTTTTTTTTGTATGTGATAGAAAATTGTTAACCAAATTATGG	476	1875	rnd-1_family-42#Unknown ( RepeatScout Family Size = 227, Final Multiple Alignment Size = 100, Localized to 216 out of 228 contigs )
STRG.62195.1	rnd-1_family-295#Unknown	89.247	93	9	1	251	343	633	724	1.07e-26	115	rnd-1_family-295#Unknown	62	83	83	1	89.25	1	1	GTGATTACAGTGTCATATGGAAATTCACATGAAGGCGAAAAGCTTCGCAGGGATTTCAATGAACTTTTGAAGAGCATGAATGGTGTATGGACG	GTGATTTCAGTGTCATATGGAAATTCACATGAAGGC-AAAAACTTCACGAGGAATGCAGTGAACTTTTGAAGAGCATGAATGGTGTACGGACG	476	729	rnd-1_family-295#Unknown ( RepeatScout Family Size = 44, Final Multiple Alignment Size = 44, Localized to 216 out of 228 contigs )
STRG.61381.1	rnd-1_family-71#Unknown	92.373	236	18	0	1	236	406	641	9.90e-94	337	rnd-1_family-71#Unknown	182	218	218	0	92.37	1	1	TGAAGACAATGCAGACCCTGAATGCCGGATTTACCGGAGTTCATTAAACGAAATGAGACTTCAAGCAGGGGGACATGAGACCAATTTCGTGAAAGTGAACACTGGTAAATGTGGGAGAAACAGCGGACCATAAAAAGGTGAGTTTATATTCAGGATCAGTAACATGTACTATTCAGAAATGAGAAATCGCAAATGGAGGGTTCTCGAGAAATGAAGAGTCAATTTCCAGCCGGCTA	TGAAGACGATGCAGACCCTGAATGACGGATTTACCGGAGTTCAATAAACGGAATGAGTTTTGAAGCAGGGGGACATGAGACCAATTTCGTGAAAGTGAACACTGGTGGATGTGGGAGAAACAGCAGTCCATAAAAAGGTGAGTTTAGATTCAGGATCAGTAACATGTACCATTCAGAAATGAGAAAGCGCAACTGGAGGGTCCTCGAGAAGTGGAGAGTCAATTTCCAGCCGGCTA	236	1940	rnd-1_family-71#Unknown ( RepeatScout Family Size = 141, Final Multiple Alignment Size = 100, Localized to 216 out of 228 contigs )
STRG.22139.7	rnd-5_family-4336#Unknown	95.210	334	16	0	4	337	5719	6052	3.59e-151	529	rnd-5_family-4336#Unknown	286	318	318	0	95.21	1	1	ACCAGTCGATTTACGGAATCGGCTCTGTTTTGAATAACAGTGAAGTGAATTGCATATTTTCACCTTCCCGTTTCCCATTTCTCACAGTGAACCACATTGGTGAGCAACATTCTGACCCATACATGTGCAACGGATTCAGATAAACCAATTTGAACCAATATTCTATCCAATACATCTCTCGACTCGTTATTCTGTATTCCAGTCTACGACACAGGTGGGTAATCAAATTGCAACTGACGAGAAAGAATTCCGATTTCACACTGAACTTTGAGCGTGCAAATATGAAACGCGGATTTCCATTTCTGTTCGTTGTGAATTCCAGTGCGTCACATCA	ACCGGTTGATCTACGGAATCGGCTCTGTTTCGAATAACAGTGAAGCGAATTGCATATTTTCGCCTTCCCGTTTCCCATTTCTCACAGTGAACCACATTGGTGAGCAACATTCTGACCCATACATGTGCAACTGATTCATATAAACCAACTTGAACCAATATTCTATCCAATGCATCTCTCAACTCGTCATTCTCTATTCCAGTCTACGACACAGGTGGGTGATCAAATTGCAACCGACGAGAAAGAATTCCGATTTCACACCGAACTTTGAGCGTGCAAATATGAAACGCGGATTTCCATTTCTGTTCGTTGTGAATTCCAGTGCGTCACATCA	531	6980	rnd-5_family-4336#Unknown ( Recon Family Size = 20, Final Multiple Alignment Size = 19 )
STRG.13315.1	rnd-1_family-52#Unknown	91.176	204	18	0	542	745	329	126	5.70e-76	279	rnd-1_family-52#Unknown	151	186	186	0	91.18	1	-1	CGACCGGTTTTCGGTCAGTTTGTTTAGTAGCCATTTTACACGGATCAACATTGAATTTATACGAAGGAAATTGACGACCGAAGCATTTTGAAATGCTTGGTTCGCGTTTTATTTTAATGTATTGGTCTAGTTCATCGAAATGTCCCGAAAATCTCGGTATAGATCGCTCTATTTTATTCCCTCGAAATGGGCAAAATAAGGACA	CGATCGGTTTTCGGTCGGTTTGTTTAGTAGCCATTTTACACGGATCAACANTGAATTGATACGAAGGAAATCGACGACCGGAGTAATGTGCAATGCTTGGTTGGCGTTTTATTTAAATGTATTGGTTTAATTCATCGAAATGCCCTGAAAACCTCGGTATAGATCGCTCTATTTTATTCCCTCGAAATGGGTAAAATAAGGACA	750	366	rnd-1_family-52#Unknown ( RepeatScout Family Size = 193, Final Multiple Alignment Size = 100, Localized to 216 out of 228 contigs )
STRG.22878.1	rnd-1_family-131#Unknown	89.160	821	81	6	263	1080	1344	529	0.0	1029	rnd-1_family-131#Unknown	557	732	732	8	89.16	1	-1	AATAATAGTAATAATAGTTTATTTCGGATAACCCCGAAGCATGCTGAAATGCAAGATCAAACGGTACAGTTGAAAGCTGAATGAAAGTTACAGTGGGACTGTACAATTATGCGAACGCGATTGAATATAAGAGAAGGCATTCCAGTCAATTGCTGCGATACCGCCCGGTGAATTTAAACTCAAGGTCAGGTGGTCGATCCGGCTGGAGGTAGGCGTAGTTATTCTGCCAAAACGTGGGGTGGATGGAGAATGGTACAAAATCACACAAATCCCACAGAAGAAAGACTGTCCTGTCGGAGAACTAAACTAGATTGATGGATACGCGGATATCGTGAAGAAGAAACATTCCTGAAGGAGACGTATCCAAGCAATGAG-GCTTTACAATGTACGAGAGGAGT…	AATAATAATAATAATAGTTTATTTCGGATAACCCCGAAGCATGCTGCAATGCAAGATCAAACGGTACAGTTGAAAGCTGAATNAGAGTTACAGGAGGATTGTACAATTATGCGAACGCGATTGAATGTAAGAGAAAGCATTCAAGTCAATTGTTGCGGTACCGCCCGGCGAATTTAAACTCAAGGTCAGGTGGTCGAGCCGGCCGGAGGTAGGTGTAGTTATTCTGCCAAAGTGTGGAGTGGATGGGGAATGGTAAAGAATCACACAAATCCTACGGAAGGAAGACTGTCCTGCCGGAGAACCAAACTGGATTGACGGATACGTGGATATCGTGAAAAAGAAACATTCCCGAAGGAGACGTANTCAAGCAAT-AGAGCTTTGCAATGTATGAGAGGGGT…	1083	1344	rnd-1_family-131#Unknown ( RepeatScout Family Size = 88, Final Multiple Alignment Size = 88, Localized to 216 out of 228 contigs )
STRG.22878.1	rnd-1_family-207#Unknown	91.133	203	16	1	878	1080	1	201	2.99e-75	278	rnd-1_family-207#Unknown	150	185	185	2	91.13	1	1	AAATGAATGTAATGCTTCAGCAAGAAACTGGTAACTGACAAAAAAAAATCGACGTGTGGTGCGTAGCTACGACAGTGGCAGAAACGTGGCTTGCAAGAAGGATGACCGGTTGAATGACAGGTAAGTACTTACATACTGATAATTCTCAGCAAAGACTTCACGTGGTGAAAAAAAATGTATCAAGTATCGGAAGTGTCTGAGAC	AAAGGAATGTAATGCATCAGCATGAAACTGGNAACTGGC--GAAAAAATCGACGTGTGGTGCGTAGCTACGATAGTGGCAGAAACGCGGCTTGCAAGAGAGATGACCAGTTAAATGACAGGTAAGTATTTACATACTGATAATTCTCAGCAAAGACTTCACGTGGTGAAAAGAGATGTATCAAGNATCGGAAGTGTCTGAGAC	1083	1185	rnd-1_family-207#Unknown ( RepeatScout Family Size = 62, Final Multiple Alignment Size = 62, Localized to 216 out of 228 contigs )
STRG.35692.1	rnd-1_family-71#Unknown	92.620	664	48	1	529	1192	580	1242	0.0	957	rnd-1_family-71#Unknown	518	615	615	1	92.62	1	1	AGAAATAAGAAGGCGCAACTGGAAGATTCTCGAGAAGTGGAGAGTCAATTTCCAGCCGGCTACGGTTCGGAGGAAGGATAACCTGTGGTAACGGATAATAAAGTGGGAAAATCTCCGCATAGACTTCAGCGTTATTATGCTGTTTCACTGAAAAATATATGTATGTGTTGATGCATTTGCCTTCAGTGTTATTTAGCGTCATTTCTGGCAATGTACGGCTTTGAATGCGTAAGTTTCGTCTGGCAGGGCACAGTATGTGTCGGTCGATCAGCCGAGTGTGGCTGTATATTATCGGCATGCGCGTGAACTGGAATTCGTGTTCGTTGCGTTAGAAAACGCTGAACGATCTGATAAGCATTTAGGGGTATCTCCTGTTGTGTGGTTTGATTTCAGTCTCAG…	AGAAATGAGAAAGCGCAACTGGAGGGTCCTCGAGAAGTGGAGAGTCAATTTCCAGCCGGCTACGGTTCGGAGGAAAGATGAACTGTGGTAACGGATAATAAAGTGGG-AAATCTCCGCATGGACTTCAGCGTTATTATGCTGTTTCACTGACAAATATATATATGTGTTGACGCATTTGCCTTCAGTGTTATTCAGCGTCATTTCTGGTAACGTACGACATCGNATGCGTANGTTTCGTCTGGCAGGGCAAAGTATGTGTCGGTCAATCAGCCGAGTGTGGCTGTATATTAGCGGCATGCGCGTGAACTGGAATTCGTGTTGGTTGCGTTAGAAAACGCTGAACGATCTGATAAGCAATTGGGGGTATTTCCTGTCGCGTGGCTTGATTTCGGTCCCAG…	1192	1940	rnd-1_family-71#Unknown ( RepeatScout Family Size = 141, Final Multiple Alignment Size = 100, Localized to 216 out of 228 contigs )
STRG.35692.1	rnd-1_family-71#Unknown	92.857	532	35	2	1	530	12	542	0.0	776	rnd-1_family-71#Unknown	420	494	494	3	92.86	1	1	ATAATATTGGTATATTTCTCGGCCATGGTCGAGAGGCACGCGCTAACGCATGATCATGGTGTAACATGTTACTCAATAAGGTGAAATATTCACAAAATTCTAAGTATGAAAGTCGAGAGTATCAGAGATGGAAAAACATAGACAGCAACAGTTTGAATGGATCATTCTAATAATGGTTTGCGCGGCAGTTTTGAACCAGTATCGAATCCCGGCTGGGCGGTGGTGCGCGGTGGAGATGTCGAAGAAATCGTTAACGCAGTGCTAAGGAGGCATTATGAACAAGAATGATGCAAGCCAAGGAAACCGGAGGCCAACTAAGGTTCTGCAGATGGGGTAAATTTTTAACAAGAAGAAGAGGGGGGAAAATCGACGCATGCGAAGAGGATAGCGATCCATGAA…	ATAATANTGGTATATTTCTCGGCCATGGTCGAGACGCACGCGCTAGCGCATGATCATGGTGTAACACGTTACTCAATAAGATGAAATATTCAC-AAATTCTAAGTATGAAAGTCGAGAGTATCAGNGATGGAAAAACANAGCCAGCAACAGTTTGAATGGATCATTCTGATAATGGTTTGCGCGGCAGTTTCGAACCGGTTTCGAATCCGGGCTGGGCGGTGGTGCGCGGTGGAGATATCGAAAAAATCGTTAACGCAGTGCTAAGGACGCATTATGAACGAGAATGATGCAAGCCAAGGAAACCGGAGGCCNACTGAGGTTCTGCGGACGGAGTAAATTTTGAACAAGAAGAAAAGGAGGGAAAATCGACGCATGCGAAGAGGATAGCGATCCATGAA…	1192	1940	rnd-1_family-71#Unknown ( RepeatScout Family Size = 141, Final Multiple Alignment Size = 100, Localized to 216 out of 228 contigs )
STRG.35692.1	rnd-1_family-80#LINE/CR1	92.601	419	31	0	774	1192	1	419	3.69e-174	606	rnd-1_family-80#LINE/CR1	328	388	388	0	92.60	1	1	GGGCACAGTATGTGTCGGTCGATCAGCCGAGTGTGGCTGTATATTATCGGCATGCGCGTGAACTGGAATTCGTGTTCGTTGCGTTAGAAAACGCTGAACGATCTGATAAGCATTTAGGGGTATCTCCTGTTGTGTGGTTTGATTTCAGTCTCAGTTGCTATGGTAGGTTCCACTTGAGTCTCTATCCGTGCGAGTCAAAGCGGCATCCTTGGTTAGCCAATTTGGCGACTGAGATGGTGAGAGACAACGAACCTGAAATAAAGGGAGATTTCAGTCTGGACGTGGTTCCAGCTGTGGGTTATGATAATATATGAAGATAATAAACAATGGATTGGTTAGGTCTATGTGAGTGGGGCATGGGTAAAATAGACTCGCAGTGGATTTGAGCTATACTGCTGC…	GGGCAAAGTATGTGTCGGTCAATCAGCCGAGTGTGGCTGTATATTAGCGGCATGCGCGTGAACTGGAATTCGTGTTGGTTGCGTTAGAAAACGCTGAACGATCTGATAAGCAATTGGGGGTATTTCCTGTCGNGTGGCTTGATTTCGGTCCCAGTTGCTATGGNAGGTTCCACTTGGGTCTCTGTCCGTACGAGTCAAAGCGGCATCCTTGGTTATCCGGTTTGGCGACTGAGATAGTGGGAGACGACGAACCTGAAATAAAGGGGGATTGCAGTCTGGACGTGGTTCCAGCTGTGGGTTATGATAATATATGAAGACAATAAATAATGGACTGGTTAGGTCTATGTGAGTGGGGCATGGGTAAAGTAGGCTCGCAGTGGATTTGAGCTATACTGCTGC…	1192	4899	rnd-1_family-80#LINE/CR1 ( RepeatScout Family Size = 129, Final Multiple Alignment Size = 100, Localized to 216 out of 228 contigs )
STRG.35692.1	rnd-1_family-222#Unknown	81.185	287	54	0	852	1138	234	520	5.58e-63	237	rnd-1_family-222#Unknown	128	233	233	0	81.18	1	1	TTGCGTTAGAAAACGCTGAACGATCTGATAAGCATTTAGGGGTATCTCCTGTTGTGTGGTTTGATTTCAGTCTCAGTTGCTATGGTAGGTTCCACTTGAGTCTCTATCCGTGCGAGTCAAAGCGGCATCCTTGGTTAGCCAATTTGGCGACTGAGATGGTGAGAGACAACGAACCTGAAATAAAGGGAGATTTCAGTCTGGACGTGGTTCCAGCTGTGGGTTATGATAATATATGAAGATAATAAACAATGGATTGGTTAGGTCTATGTGAGTGGGGCATGGGTAAA	TTGCGTTAGAAAACCCTAATCGATACGATAGGCAGTTGGGGGTATTTTCTGCCGCGTGGCTCGNTTGCAGTCCCGGATGCTATGAAAGGTCCCACTTGGGTCCCCGTCGGTACGAGTCAAAGTGGCATCCTTGGTTATCCAGTTTGGCGACTGAGATGGTGGGAGGCGACGAACCTGAAATAAATGGGGNTTGCAGTCTGGACGTGGTTCCAGCTGTGGGTTATGGTAATANATGACGACAATCAGTAATGAACTGGTTGGGTTTATGTGAACGGGGCAAGGATAAA	1192	1265	rnd-1_family-222#Unknown ( RepeatScout Family Size = 58, Final Multiple Alignment Size = 58, Localized to 216 out of 228 contigs )
STRG.18530.1	rnd-1_family-460#Unknown	87.261	157	20	0	47	203	50	206	5.94e-46	182	rnd-1_family-460#Unknown	98	137	137	0	87.26	1	1	CATCGAAAGTCTGTATTTAGGCTGAAGGAACGCACTGCAAATTCCATGATGACACTTGCGTAAACTAACAATTAGATTTGTCGGACATGGTGGATCACGTATATGGTGTCACGTTCCTTTTAGGCATGATGAGAAACGCCTTGCGGTGAACCAGGTG	CATCAAAAGTCTATATTTAAGCTGAAGGAGTGCACCACAAATTCCATGATGATACTGGCGTAAACTATCAATCAGATTTGTTGGACGNTGTGGATCACGTATATTTCGTCACGTTCCTTTTAGGCATGATGAGAAATGCCTTGCGGTGAACCACGTG	2643	209	rnd-1_family-460#Unknown ( RepeatScout Family Size = 25, Final Multiple Alignment Size = 25, Localized to 216 out of 228 contigs )
STRG.18530.1	rnd-1_family-348#Unknown	91.209	91	8	0	722	812	117	27	7.85e-30	128	rnd-1_family-348#Unknown	69	83	83	0	91.21	1	-1	TATCTTCCAGGTAGTGAAAATGCACTCGCATTATGGATGCCACTCTAGCATAATGCGGGGTATTTTCACGGAACAAAAGTTGACTGTATAA	TATCTTCCAGGCAGTNAACATGCACTCGCGTCATGGATGCCACTCTAGCATAATCCGGGGTATTTTCACGGAACAAAAGTTGATTGNATAA	2643	117	rnd-1_family-348#Unknown ( RepeatScout Family Size = 38, Final Multiple Alignment Size = 38, Localized to 216 out of 228 contigs )
STRG.21081.1	rnd-1_family-243#LINE/CR1	94.340	636	36	0	627	1262	11	646	0.0	985	rnd-1_family-243#LINE/CR1	533	600	600	0	94.34	1	1	TAATAATGATGGTTTATTTCGGGGACACCCGAAGCATGCTCAATTGCATGATCATATGATACAGGTGAGGTCACAAAGAGGTTCCTTGGATATTCATTTGGGTAAATGCAGCCTAAAAGTGTGCAGGTTTTAGTGGTCGCACGAACGATTGCCAAGCAAATTTGAGTTTGGAGGTCGGGTGGACGTACATTTACGAAATGAGTGAAATGGGCTCCGCCGTCGAGATACGTGATGAAGTAAAGCGGTGATGAAGTAAAAACGCGCAGTATTTTGGATAGCGTCGATGTAAAGTCGCAGGGGTGAGTAAACTGACAAAGAAAACTTTCGAAAAAGCACCAACGAAAAATTGGAGAATTTTGGGTGATGAAGGACATGCACTTGAACCAGTAGTCCAGATGA…	TAATAATAATGGTTTATTTCGGGGACACCCGAAGCATGCTCGATTGCATGATCATATGATACAGGTGAGGTCACAAAAAGGNTCCTTGGATATTCATTTGGGTANATGCAGCNCAAAAGTGTACAGGTTTTAGTGGTCGCACGAACGANTGCCCGGCAAATTTGAGTTTGAAGGTCGGGTGGACGTACACTTGCGAATTGAGCGAAATAGGCTCCGCCGTCGAGATACGTGATGAAGTAAAGCGGTGATGAAGTAAAAATGCGCAGTATTTCGGATAGCGTCGATGTAAAGTCGCAAGGGTGAGTAAACTGACAAAGAAAACTTTCGAAAAATCACCGACGAAAAATTGGAGAATTTTGGGTGATGAAGGACATGCACTTGAACCAGTAGTCCAGATGA…	1262	2724	rnd-1_family-243#LINE/CR1 ( RepeatScout Family Size = 54, Final Multiple Alignment Size = 54, Localized to 216 out of 228 contigs )
STRG.21081.1	rnd-1_family-125#Unknown	87.520	641	73	4	627	1262	11	649	0.0	763	rnd-1_family-125#Unknown	413	561	561	7	87.52	1	1	TAATAATGATGGTTTATTTCGGGGACACCCGAAGCATGCTCAATTGCATGATCATATGATACAGGTGAGGTCACAAAGAGGTTCCTTGGATATTCATTTGGGTAAATGCAGCCTAAAAGTGTGCAGGTTTTAGTGGTCGCACGAACGATTGCCAAGCAAATTTGAGTTTGGAGGTCGGGTGGACGTACATTTACGAAATGAGTGAAATGGGCTCCGCCGTCGAGATACGTGATGAAGTAAAGCGGTGATGAAGTAAAAACGCGCAGTATTTTGGATAGCGTCGATGTAAAGTCGCAGGGGTGAGTAAACTGACAAAGAAAACTTTCGAAAAAGCACCAACGAAAAATTGGAGAATTTTGGGTGATGAAGGACATGCACTTGAACCAGTAGTCCAGATGA…	TAATAATAATGGTTTATTTCGGGGACACCCGAAGCATGCTCGATTGCATGATCATATGGTACAAGTGAGGTCACAAAAGGGNTCCTTGGATATTCANTTGGGTANATGCAGCACAAAAGTGTANAGGTTTTAGTGGTCGCACGAATGAATGCCCGGCAAANTTGAATTTGAAGGTCAGGTGGACGCACCGCCCAGNAGTGAGCGAAATGGGCTCCGCGGTCGAGATACGTAATNAAGTAAAGCGGGGATGGAGNAAAAACGCGCAGNANTTCGGATAGCGTCGATGTAAAGTCGCAGGGGNGAGTANACTGACAAAGAAAACTTTCGAAAAAGCACCGACGAAAAATTGGAAAANTTTTGGTGATGACGGATACGCACTTGAACCAGTAGCTCAAATGA…	1262	1816	rnd-1_family-125#Unknown ( RepeatScout Family Size = 92, Final Multiple Alignment Size = 91, Localized to 216 out of 228 contigs )
STRG.9026.3	rnd-1_family-301#Unknown	88.889	207	22	1	207	413	117	322	9.73e-69	255	rnd-1_family-301#Unknown	138	184	184	1	88.89	1	1	ACCGCGGATCTTACTCTCTGCGTTGCTTGTGAGCGTTCTGTGACCTGTGGCAATAAAGACCGAACTCATACAACCCCAAATGCTATTTTAGTGCACCTACCGCGACTCGGCAGCCAACTGTGGAGTTATTAGGATCCATTCAGAAGACGTACAAGAGCTTGTCCAAAAGCTGCTTCGAACCTAACTTGAGGAGCAATTTTTATGTGG	ACCGCGGATCGTTCTCTCTGCGTTGCTTGTGAGCGTTCTGNGACCTGTGGCAATAAAGACCGAACTCATACAATCCCAAACGCCATTTTAGCGCGCCTACCGCGACTCGGCAGCCAGCTCTGGAATTATTAGGATCCATTCGGACGACGTACAACCGCCTGACCGAAAGCTGCGTCGAACTAAACTTGAGGAGCAATTTTG-TGTGG	759	322	rnd-1_family-301#Unknown ( RepeatScout Family Size = 43, Final Multiple Alignment Size = 42, Localized to 216 out of 228 contigs )
STRG.67166.1	rnd-1_family-386#LINE/CR1	91.414	198	16	1	2	199	1361	1557	4.06e-74	272	rnd-1_family-386#LINE/CR1	147	181	181	1	91.41	1	1	GGTTGACTCTACCTTCCCCTGCATTTTCTGTCCTATGTAAACCGCACTGGGGATCTGACGTCACGGATGAGGCGAGTGTTACCGCGGCACATCTGTGAGCACTTCTGGCTGCGAATGTCTCCCTGCACAGAGCTGACCACCGGTGAGAAGACAGAAACCTCAAAATGTAAGAGATTGGCATAAAGAAGAGAGGAAAAA	GGTTGACTCTACCTTCCCCCGCATTTTCTGTCCCATGTAAACCGCATTGGGGNTCTGACTTCACGGATATGGCGAGTGTTACCGCGGCACATCTGTGAGCATTCCTGGCTGTGATTGTCTCCCTGCACAGAGCTGACCACCGATGAGACGACAGGAACCTCAAAAAGTAAGAGATTGGCATAAAAAAGAGAG-AAAAA	330	1557	rnd-1_family-386#LINE/CR1 ( RepeatScout Family Size = 33, Final Multiple Alignment Size = 33, Localized to 216 out of 228 contigs )
STRG.34684.3	rnd-3_family-339#LINE/CR1	86.667	90	12	0	646	735	888	799	7.84e-22	100	rnd-3_family-339#LINE/CR1	54	78	78	0	86.67	1	-1	AGTCAAATCAGCAATGGTTTCATGCGCCCAACTGAGTGGATTTTCAGCACTTACACCATATCTGTGGATATAAAAATACGGAATCGAGAA	AGTCAAGTCAGTAGTAGCTTTATGCACCCGATTGGGTGGATTTTCAGCATTTACACCATATCTGTGGATATAAAAATACGGAATCGGGAA	1223	889	rnd-3_family-339#LINE/CR1 ( Recon Family Size = 36, Final Multiple Alignment Size = 36 )
STRG.37288.1	rnd-1_family-61#LINE/CR1	97.297	37	1	0	615	651	3341	3377	5.40e-11	63.9	rnd-1_family-61#LINE/CR1	34	36	36	0	97.30	1	1	CAACTGACATCATTCGACCTTGACCTTCAAATTTGCC	CAACCGACATCATTCGACCTTGACCTTCAAATTTGCC	651	3533	rnd-1_family-61#LINE/CR1 ( RepeatScout Family Size = 161, Final Multiple Alignment Size = 100, Localized to 216 out of 228 contigs )
STRG.26318.1	rnd-1_family-111#LINE/Penelope	89.510	143	14	1	806	948	1	142	1.15e-46	183	rnd-1_family-111#LINE/Penelope	99	128	128	1	89.51	1	1	ATTCCGGAATATGCACATTACGAAATCAGAACACGTTTTCAGAGACAAACAGTTGGGTTTCAATGATTCATTCCCAAGTCTTTACAAATCATATAGGAGATGGTCGTGCTGAAAAGGTCAAGAGTTATTCGGACTGGACATAG	ATTCCGGAATATGCACATTGTGACATCAGAACACGTTTTCGGAGACAAACAATT-GTTTTCAATGATTCATTCTCNAGTCTTTACAAATCATATAGGAGATGGTTGTGCTGAAATGGTCAAGGGTCATTCGGATTGGACANAG	1849	1021	rnd-1_family-111#LINE/Penelope ( RepeatScout Family Size = 99, Final Multiple Alignment Size = 99, Localized to 216 out of 228 contigs )
STRG.42598.1	rnd-1_family-71#Unknown	90.284	422	33	5	71	488	370	787	5.30e-156	545	rnd-1_family-71#Unknown	295	381	381	8	90.28	1	1	GGGAAAGTCGGTGCACGCGGAGAGGATAGCGATCCATGAAGACGATGCAGACCCTGAATGTCGGATTTACCGGAGTTCAATAAATGGAACGAGTGTCGAA--ACGGTG-C-CGAGACCAATTTCGTGAAAGGGAAAACTGGTGGATGTGGGAGAAAGAGCAGTCCATAAAAAGGTGAGTTTAGATTCAGGATCAGTAACATGTACCATTCAGAAATGAGAAAGCTCAGCTGGAAGGTCCTCGAGAAGTGGAGAGTCAATTTCCAACCGGCTACGGTTCGGAGGGAAGGTGGACTGTGGTAACGGATAATAAAGTGTGAAATATCCGCATGGCCTTGAGAGTTAATATGCTGTTTCACTGACAAATATATGTATATATATGTTGACGCATTTGCCTTTAG…	GGGAAAATCGACGCATGCGAAGAGGATAGCGATCCATGAAGACGATGCAGACCCTGAATGACGGATTTACCGGAGTTCAATAAACGGAATGAGTTTTGAAGCAGGGGGACATGAGACCAATTTCGTGAAAGTGAACACTGGTGGATGTGGGAGAAACAGCAGTCCATAAAAAGGTGAGTTTAGATTCAGGATCAGTAACATGTACCATTCAGAAATGAGAAAGCGCAACTGGAGGGTCCTCGAGAAGTGGAGAGTCAATTTCCAGCCGGCTACGGTTCGGAGGAAAGATGAACTGTGGTAACGGATAATAAAGTGGGAAATCTCCGCATGGACTTCAGCGTTATTATGCTGTTTCACTGACAAATATAT--ATATG--TGTTGACGCATTTGCCTTCAG…	780	1940	rnd-1_family-71#Unknown ( RepeatScout Family Size = 141, Final Multiple Alignment Size = 100, Localized to 216 out of 228 contigs )
STRG.42598.1	rnd-1_family-21#Unknown	95.652	207	9	0	574	780	317	111	1.25e-92	335	rnd-1_family-21#Unknown	181	198	198	0	95.65	1	-1	AGTACTAGGGCAGCCATGTAAAACAACTCTCCTCTAGCTGAAGGTTTTAGCCAATAATGTTTTCCCCCAGCACCAAATTATCCAGTGGTGCTGGATCCTAAGACATTAAGTCCCACCACCCACTAATTCACTCCTTGATCCTCTTATTTGTCCTGGCTTCCGCTCCTCTCAGCTTTATACGTTTATATACATTTATATATATACATA	AGTACTAGGGCAGCCATGTAAAACAACTCTTCTCTAGCTGAAGGTTTTAGCCAATGATGTTTTCCCCCTGCACCAAATTACCCAGTGGTGCTGGATCCTAAGACATTAAGTCCCACCACCCACTAATTCACTCCTTGATCCTCTTATTTATCCTGGCTTCCGCTCCTCTCAGCTTTATACGTNTATATATATATATATATATATATA	780	518	rnd-1_family-21#Unknown ( RepeatScout Family Size = 441, Final Multiple Alignment Size = 97, Localized to 216 out of 228 contigs )
STRG.42598.1	rnd-1_family-121#LINE/CR1	92.254	142	11	0	574	715	2255	2396	1.32e-52	202	rnd-1_family-121#LINE/CR1	109	131	131	0	92.25	1	1	AGTACTAGGGCAGCCATGTAAAACAACTCTCCTCTAGCTGAAGGTTTTAGCCAATAATGTTTTCCCCCAGCACCAAATTATCCAGTGGTGCTGGATCCTAAGACATTAAGTCCCACCACCCACTAATTCACTCCTTGATCCT	AGTACTAGGGCAGCCATGTAAAACAACTTTCCTCTAGCCGAAGGTTTTAGCCATTGATGTTTTCCCCTAGCACCAAATGGTTCAGTGGTGCTGGATCCTAGGACATTAAGTCCCACCGCCCACTACTTCACTCCTTGATCCT	780	2980	rnd-1_family-121#LINE/CR1 ( RepeatScout Family Size = 96, Final Multiple Alignment Size = 95, Localized to 216 out of 228 contigs )
STRG.39969.1	rnd-1_family-56#Unknown	83.498	406	64	3	732	1135	1531	1127	3.99e-106	381	rnd-1_family-56#Unknown	206	339	339	3	83.50	1	-1	CGGTCAGCCCCACCCACCAGCACCGGTTGAGGCAAAAAA-CACTATTTGTACACCAGAAACGCTGCAACTTTGTTGCTATCTCCTCCAGTTATCACCGATTTTCCATTGCACTCGCCTCCATTTTCGCCATCTTACCTTACCACTTCTTAAGCCCGGCAACATTTACTTTCGTTAGCACATAATTATTGTGTGTTTAAAAGAACGTTGCCATACTTGGATTACCGTTCATCACGCTTTTTCCCGAGGATTCGTACCACACCACTCACCTGTGCCATTCGTAAGCTTAGCCAATCCCCAAGATAAAACTTGCCCCGTTTTGTCACTTTAATCGATATATCTGAAGGAGGTCACTATT-ATGTTGCCAAACACATCCTTTCCACAATGTTCAAACAATATA…	CGGTCAGCCCCACCCACCAGCACCGGTTGCGGCAAAAAAACACCATTTATACACCCGAAATGCTGCAAATATGNCGCTATCTCCCCCAGTTATCGCCTATTTTTCATCGTACTCGTCTCCATCTTCGCCATCTTAACTTACCGCTTCTTACGCCCGGCAAAATCTACTTTCCCTAGCGCATAATTATCGCGGGGTTAAAAGACCGTTNCCGTACTCGGCTTACCGTTCATGATCCTTTTTCCCGAGGATTCGTGCCAAACCACCCGCCTGTCCCATTCGCAAACTTAACCAATCCCCGAGATAAAACTCGCCCT-TTTTATCACATTTACCGATATATTTGNAAAAGGTCACATTTAATGTTGCCATACACTTCCGTCCCACAATGTCCAAACAGTATA…	1937	1720	rnd-1_family-56#Unknown ( RepeatScout Family Size = 173, Final Multiple Alignment Size = 100, Localized to 216 out of 228 contigs )
STRG.39969.1	rnd-1_family-96#LINE/CR1	78.680	394	71	11	726	1116	1024	1407	3.24e-72	268	rnd-1_family-96#LINE/CR1	145	310	310	13	78.68	1	1	AGTGCACGGTCAGCCCCACCCACCAGCACCGGTTGAGGCAAAAAACACTATTTGTACACCAGAAACGCTGCAACTTTGTTGCTATCTCCTCCAGTTATCACCGATTTTCCATTGCACTCGCCTCCATTTTCGCCATCTTACCTTACCACTTCTTAAGCCCGGCAACATTTACTTTCGTTAGCACATAATTATTGTGTGTTTAAAAGAACGTTGCCATACTTGGATTACCGTTCATCACG-CTTTTTCCCGAGGATTCGTACCACACCACTCACCTGTGCCATTCGTAAGCTTAGCCAATCCCCAAGATAAAACTTGCCCCG-TTTTGTCACTTTAATCGATATATCTGAAGGAGGTCACTATTA-TGTTGCCAAACACATCCTTTCCACAATGT	AGCGCACGGTCAGCCCCACCCACCAGCACCGGTTGCGGCAAAAAAT-C-ATTC--AC-CC-GAAATGCTGCAAATATGCCGCTGTCTCCTCCAGTTANCGCCGATTTTTCATCGTGCTCGTCTCCATCTTCGCCATCNTAACTTACCGCTTCTTACGCCCGGCAAAATCTACTTTCCTTAGCAC--AATTATCGCGNGNTTAAAAGACCGTTNCCGTACTCGGCTCGCCGTTCA-CGGTCCTTTTTCCCGAGGNTTCGTGCCAAACTACCCGCCNGTCCCATTCGCAAACTTAACCANTCCCCGAGATAAAACTCGCCCCTATTTTATCACNTTTACCGATATATTCGCAAAAG-TCGCATTTATTGTTGCCATNCACTTCCGTACCACAATGT	1937	2572	rnd-1_family-96#LINE/CR1 ( RepeatScout Family Size = 112, Final Multiple Alignment Size = 100, Localized to 216 out of 228 contigs )
STRG.57669.1	rnd-1_family-56#Unknown	90.323	155	14	1	3	156	160	6	1.83e-53	206	rnd-1_family-56#Unknown	111	140	140	1	90.32	1	-1	TAAAGACTAACTTAAATACTTT-TCCTATACTATATCGAATGCACATGCCTGAACCACCCTCATGGAATTCGGACTCTGCTTCCAATTGTAACGTTTGATCTTGCGTTGCAGCATGCCTCGGGGTTATCCAAAAAAATGCATTATCATTATCATT	TAAAGAGTAACTTAAATACTTTCTCCTGTACNATATCGAGTGCACATACCTGAATCACCCTCTTGGAATTCGGACTCCGCNTCCAATTGTACCGTTTGATCTTGCGTTGCAGCATGCCTCGGGGTTATCCGAAATAAACCATTATCATTATCATT	1380	1720	rnd-1_family-56#Unknown ( RepeatScout Family Size = 173, Final Multiple Alignment Size = 100, Localized to 216 out of 228 contigs )
STRG.22394.1	rnd-1_family-61#LINE/CR1	90.741	162	14	1	1	161	3090	3251	8.44e-57	217	rnd-1_family-61#LINE/CR1	117	147	147	1	90.74	1	1	ATATATGATTCCTCCAGTATACGTCCACCA-ATTATATACTACCGTCTTTGCAGACTGATATATTTCCATGATAATACTTCTTGAAATACCTGTCGTGAAGTGAATAAATCACCGAAAGCTTCAACAAGATCTCTATCCATATGCCTCTCATATTCTGCAGC	ATATATGATTCCTCCAGTATACAGCCACCACTTTATATACTACCATCTTTGCAGACTGANATATTTCCATGTTAATACTTCTTGACATACCTGTCGTAAAGTGAATAATTCGCCGAACGCTTCGACGAGATTTCTATCCATATGCCTCTCATATTCTGCAGC	1380	3533	rnd-1_family-61#LINE/CR1 ( RepeatScout Family Size = 161, Final Multiple Alignment Size = 100, Localized to 216 out of 228 contigs )
STRG.57755.1	rnd-1_family-108#LINE/Penelope	90.981	377	19	2	1	362	606	230	2.84e-140	494	rnd-1_family-108#LINE/Penelope	267	343	343	15	90.98	1	-1	ATATATCACTTCAGGCATTGACATATATAGTACTGGCTATAAGAGGGTATATGTGCAGCTAAAGATAGCAGAGAGTGAGTAAATGTGCAACAAATCCGGTTACTCGACAACATGCTTCAACTTGATGAATCTTGTTCGTTGTGTGAACGACAATAAGTGTGAAATGTGTAACCAAATGGCGTGAAAAGACAGGTGTGAAAAAAGA-GGTGT--------------GGGGCTGGGGAGAATTGGTACAATGGAACCATAAGAGAATCACTTGTTACGGCCACGGCAACAACAACTGTTGCACGAGGTTACGTTGCTTACACAAATCCGGCTTCAGTAGTCGAATTGCTATGGCTTCTGACGTCATCAGCAACCGCCTG	ATATATCACTTCAGGCATTTACATATATAGTACTGGGTAAAGGAGAGTATATGTGCAGCTATAGATAGCAGTGAGTGAGTAAGTGTGCAACAAATCCGGTAACTTGACAACATGCTTCAACTTGATGAATCTTGTCCGTTGTGTGAACGACAGTAAGTGTGAAATGTGTAACCAAATGGCGTGAAAAGACAGGTGTGAAAAACGAAGGTGTGAAAAAAGAGGTGCGGGGCTGGGGAGAATTTGTACATGGGAACCATAAGAGAATCACTTGTTACGGCCACGGCAACAACAACTGTTGCACGAGGTTACGTTGCTTGCACAATTCCGGCTTCAATAGTCGAATTGCTATGGCTTCTGACGTCATCAGCAACCGCCTG	1127	639	rnd-1_family-108#LINE/Penelope ( RepeatScout Family Size = 102, Final Multiple Alignment Size = 99, Localized to 216 out of 228 contigs )
STRG.57755.1	rnd-1_family-317#LINE/Penelope	93.583	187	9	3	178	362	9	194	3.11e-75	278	rnd-1_family-317#LINE/Penelope	150	175	175	3	93.58	1	1	GGCGTG-AAAA-GACAGGTGTGAAAAAAGAGGTGTGGGGCTGGGGAGAATTGGTACAATGGAACCATAAGAGAATCACTTGTTACGGCCACGGCAACAACAACTGTTGCACGAGGTTACGTTGCTTACACAAATCCGGCTTCAGTAGTCGAATTGCTATGGCTTCTGACGTCATCAGCAACCGCCTG	GGTGTGAAAAACGA-AGGTGTGAAAAAAGAGGTGTGGGGCTGGGGAGAATTTGTACATGGGAACCATAGGAGAATCACTTGTTACGGCCACGGCAACAACAACTGTTGCACGAGGTTACGTTGCTTGCACAATTCCGGCTTCAATANTCGAATTGCTATGGCTTCTGACGTCATCAGCAACCGCCTG	1127	845	rnd-1_family-317#LINE/Penelope ( RepeatScout Family Size = 41, Final Multiple Alignment Size = 41, Localized to 216 out of 228 contigs )
STRG.57755.1	rnd-4_family-3#LINE/Penelope	96.226	106	4	0	363	468	300	405	4.20e-44	174	rnd-4_family-3#LINE/Penelope	94	102	102	0	96.23	1	1	TAGTAGCGTGATACTTTTGACATTCATAAACAAGTGATGTTTTCAGGCCGTCAACTGAGTCAGATGATGTTGGTACCAGGTCGTACAATTGGCTCGTTAGACTTTC	TAGTAGCGTGATACTTTTGACATTCATAAACAAGTGATGTTTTCAGGCCGTCAACTGAGTCAGATGATGCTGGTACCAGGTCATACAATTGGCTCATTAAACTTTC	1127	944	rnd-4_family-3#LINE/Penelope ( Recon Family Size = 42, Final Multiple Alignment Size = 37 )
STRG.76327.1	rnd-1_family-109#LTR/Pao	94.889	450	22	1	1	449	450	1	0.0	715	rnd-1_family-109#LTR/Pao	387	427	427	1	94.89	1	-1	TAATCAAAAATAGGACAAATTCTGTAAAAAGAGGAATAGTTGGCCAAAAAGAGTAAATAATAAATACCTGTCCTGAAGTCCAAACAAATAGAACAAGTTCTCCACGCTTAATCAGGCCCAAAGAACAATTTCCTGAGCGTGGCAGCCAAAAATCAACGTAAACGAGCCGAACGTCTACGGTCAGTCGACGTGAGCGAGAAAGCGAAACCGAGGAGTAATAAAACAAACTGTGTTGAACCAGTGCCTTTCACTACCGTACCAACTGTCCTCAAAGTAATCTCAATAAGAAAGCACAACCATAAAAACAAAAAGTAAGTGCACCAAGCGTAGAATAATTGTCGACCACAAAACAGTGTCAGCATGAAGTGGGTTAGAGAAGCCGGTCCAAAATCGGTCATA…	TAATCAAAATTAGGACAAATTCTGTAAAAAGAGGAACAGTTGGCCAAAAAGAGTAAATAANAAGTACCTGTCCTGAAGTCCAAACAAATAGAACAAGTTCTNCACGCTTAATCAGGCCCAAAGAACAATTTCCTGAGCGTGGCAGCCAAAAATCAACGTAAACGAGCTGAACGTCTACGGTCNGTCGACGCGAGCGAGAAAGCGAAACCGAGCNGTAATAAAACAAACTGCGTTGAATCAGTGCGNCTCACTACCGTACCGACTGTCCNCAAAGTAATCTCANTAAGAAAGCACAACCATAAAAAGAAAAAGTAAGTGCACCGAGCGTAGAATGATTGTCGACCACAAAACAGTGTCAGCATGAAGTGGGTTAGAGAAGGCGGTCCAAAATCGGTCATA…	697	3989	rnd-1_family-109#LTR/Pao ( RepeatScout Family Size = 100, Final Multiple Alignment Size = 97, Localized to 216 out of 228 contigs )
STRG.76327.1	rnd-1_family-522#LTR/Pao	91.935	434	32	2	21	451	815	382	2.12e-179	623	rnd-1_family-522#LTR/Pao	337	399	399	3	91.94	1	-1	TCTGTAAAAAGAGGAATAGTTGGCCAAAAAGAGTAAATAATAAATACCTGTCCTGAAGTCCAAACAAATAGAACAAGTTCTCCACGCTTAATCAGGCCCAAAGAACAATTTCCTGAGCGTGGCAGCCAAAAATCAACGTAAACGAGCCGAACGTCTACGGTCAGTCGACGTGAGCGAGAAAGCGAAACCGAGGAGTAATAAAACAAACTGTGTTGAACCAGTGCCTTTCACTACCGTACCAACTGTCCTCAAAGTAATCTCAATAAGAAAGCACAACCATAAAAACAAAAAGTAAGTGCACCAAGCGTAGAATAATTGTCGACCACAAAACAGTGTCAGCATGAAGTGGGTTAGAGAAGCCGGTCCAAAATCGGTCATAGAG--TACAGGAATGTGAGC…	TCTGTAAAAAGAGGAATAGTTGGCCAAAAAGAGTAAATAANAAGTACCTGTCCTGNAGTCCAAACAAATAGAACAAGTTCTCCACGCCTAATCAGGCCCAANGAACAATTTCCTGAGCGTGGCAGCCAAAAATCAACGTAAACGAGCTGAACGTCTACGGTCAGTCGACGTGAGCGAGAAAGCGAAACCGAGGAGTAATAAAACAAACTGTCTTGAGTCAGTGCGNCTCACTACCGTACCGACTGTCCNCAAAGTNATCTCANTAAGAAAGCACGACCATAAGAAGAAAAAGTAAGTGCACCAAGCGTAGAATGATCGNCGACCACAAAACAGTGTCAGCACGAANTAGGTTGGAGAAAGCGGTCCAAAATCGGTCATAGAGAGTATAGGAACGTGAGC…	697	815	rnd-1_family-522#LTR/Pao ( RepeatScout Family Size = 20, Final Multiple Alignment Size = 20, Localized to 216 out of 228 contigs )
STRG.76327.1	rnd-1_family-142#Unknown	90.728	453	40	2	1	451	263	715	3.55e-177	616	rnd-1_family-142#Unknown	333	411	411	2	90.73	1	1	TAATCAAAAATAGGAC-AAATTCTGTAAAAAGAGGAATAGTTGGCCAAAAAGAGTAAATAATAAATACCTGTCCTGAAGTCCAAACAAATAGAACAAGTTCTCCACGCTTAATCAGGCCCAAAGAACAATTTCCTGAGCGTGGCAGCCAAAAATCAACGTAAACGAGCCGAACGTCTACGGTCAGTCGACGTGAGCGAGAAAGCGAAACCGAGGAGTAATAAAAC-AAACTGTGTTGAACCAGTGCCTTTCACTACCGTACCAACTGTCCTCAAAGTAATCTCAATAAGAAAGCACAACCATAAAAACAAAAAGTAAGTGCACCAAGCGTAGAATAATTGTCGACCACAAAACAGTGTCAGCATGAAGTGGGTTAGAGAAGCCGGTCCAAAATCGGTCA…	TAGTCAAAANTAGGACAAAATTCTGTACAAAGGGGAACAGTTGGCCAAAAAGAGTAAATAGNAAGTACCTGTCCTGNAGTCCAAACAAATAGAACAAGTTCTCCACGCTTAATCAGGCCCAAAGAACAATTTCCTGAGCGTGGCAGCCAAAAATCAGCGTAAACGAGCTGAACGTCTACGATCAGTCGACGTGAGCGAGAAAGTGAAACCGAGCCGTAATAAAACAAAACTGCGTTGAATCAGTGCGACTCACTACCGTACCAACTGTCCGCAAAGTNATCTCAGTAAGAAAGCACGACCATAAGAAGAAAAAGTAAGTGCACCAAGCGTAGANTAATTGTCGACCACAAAACAGTGTCAGCACGAATNAGGTTGGAGAAGGCGGTCCAAAATCGGTCA…	697	715	rnd-1_family-142#Unknown ( RepeatScout Family Size = 83, Final Multiple Alignment Size = 83, Localized to 216 out of 228 contigs )
STRG.1158.1	rnd-2_family-72#Unknown	93.411	258	15	1	1207	1464	269	524	1.29e-106	383	rnd-2_family-72#Unknown	207	241	241	2	93.41	1	1	AATACATTGAAAACATGCCCAATGCACTTAACTGGTGGAGTCCGGTTAGTACAAAGAGAAATCCTGCTGTAGGCAGTCAAATTACAAGCTAGTTCACTGTGGTGGATGCCATGTGCTACTGTAATTTGGGTGGGTATACTGTGTGATCCGTATGCAAAAAGTCGGAGGTCCTTCGGCGTGGTCTCGTAGCTCAGCTGTTAGAGCACTCGCGGTACTAAGGTGAGGGTGGTGACCATGCGTGGGTTCGAGCCCCGCCGG	AATACATTGTAAACATGCCCAATGCACTNAACTGGTGGAGTCCGGTTAGTACAAAGGGAAATCCTGCTGTAGGCAGTCAAATTACAAGCTAGTTCACTGTGGCGGATGCCATGTGCTACTGTAATTTGGGCGGGTATAC--TGTGATCCATATGCAGAAAGTCGAAGGTCCTCCGGCGTGGCCTCGTAGCTCAGCTGGTAGAGCACTCGCGGTACTAAAGCGAGGGTGGTGACCATGCGTGGGTTCGAATCCCGCCGG	2255	563	rnd-2_family-72#Unknown ( Recon Family Size = 55, Final Multiple Alignment Size = 52 )
STRG.1158.1	rnd-2_family-72#Unknown	87.562	201	25	0	1264	1464	239	39	2.29e-64	243	rnd-2_family-72#Unknown	131	176	176	0	87.56	1	-1	GAAATCCTGCTGTAGGCAGTCAAATTACAAGCTAGTTCACTGTGGTGGATGCCATGTGCTACTGTAATTTGGGTGGGTATACTGTGTGATCCGTATGCAAAAAGTCGGAGGTCCTTCGGCGTGGTCTCGTAGCTCAGCTGTTAGAGCACTCGCGGTACTAAGGTGAGGGTGGTGACCATGCGTGGGTTCGAGCCCCGCCGG	GAAATCCTGCTGTAGGCAGTCAAATTACAAGTTAGTTCACTGTGGCGGATGCCATGTGCTAATGTNATTTGGGCGGGTAAACNGCGTGATCCGTNTGCGAAANGTCGAAGGCCCTCCGGCGTGGCCTCGTAGCTCAGCTGGTAGAGCACACGCGGTACTAAAGCGTGGGTGGCGNCCACGCGTGGGTTCGAATCCCGCCGG	2255	563	rnd-2_family-72#Unknown ( Recon Family Size = 55, Final Multiple Alignment Size = 52 )
STRG.75703.2	rnd-3_family-542#DNA/TcMar-Tc1	78.534	191	40	1	955	1144	599	409	3.60e-29	126	rnd-3_family-542#DNA/TcMar-Tc1	68	150	150	1	78.53	1	-1	TCACTAG-GGTAGCAAAATCTGTCCCGATATACGAAAGTACACAACGAAATCTTGTATGCCCTCAAGTATAACTAGATAACTATACCCGTTGGCTGAGAAGACTATCCAAACCGACACTGAGCTCCTATCATTGCTGCCTTGATTAGGATTTCTTTCATCTTTTCTGATACCATACCAACGATAATTCCAA	TCACTAGCGGGAGCAAAANCTGTTCCAACGTACGAATATACGCAACGGAATCTTGTATGCCCTCAAGTATAACTAGCTCACTTTGGCCGTTGGCTGAGAAGGCTCCCCAAACCATCGCCGAGCTCTTGTCGTTGTTTCTTCGACTGAAAATTCTTTCTTCTTTTCTGATATCATGCCAGTAATAATTCCAA	3371	632	rnd-3_family-542#DNA/TcMar-Tc1 ( Recon Family Size = 44, Final Multiple Alignment Size = 43 )
STRG.35811.3	rnd-1_family-41#LINE	85.099	302	36	6	2097	2394	443	739	3.06e-83	305	rnd-1_family-41#LINE	165	257	257	9	85.10	1	1	TTTGCACGTTATAGCCTGTGAAAAATTCGCCAAGAAGTTTCTTGCTGGCCCAACCCATCCCCTGTATCGTGACTTATCGGCATGCCTTTCGTATCCCTCCGTACGTTCTGAATTTCGACTTATCCCATCCCGCATAAAAGTTCATCGTAACTCTACAGTGCCTTGCTTAGCACGTGTTTTGCTTGACAAAATAAAAGTCACAC--GAACTTCGGATTAACCTCGGTGGTTGAACCAGTTTTATTTCTAACTTACCATT--TTTTTATGCGTATTTCAAAGTGTCAATGATAAGTTTTCCCTC	TTTGCACATTATAGCCTGTG-AAAATTCGCCANGAAGATTCTTGCGGACCCCACCCATCCCCTGTACCGTGACTTATCTGCATGCCGTTCGCATCCCTCCACACGTTCCGNATTTAGACTTATCCCCTCCCGCATAAATGTCTATCGCAACTCTACAGTGCCTTGCTTAGCACGTGTTCTGGTTGACAAGATGAAAGTCACAGAGGAACTTCGCACGAACCTCGGTGGCTGAACCAGTTTTATTTCTG-C--AGTATTTATTTTTATGCTTATTTCAAAGTGNCAGTGATCAGTTT-CCCTC	2398	804	rnd-1_family-41#LINE ( RepeatScout Family Size = 233, Final Multiple Alignment Size = 100, Localized to 216 out of 228 contigs )
STRG.57367.1	rnd-1_family-102#LTR/Pao	89.399	283	28	1	406	686	2535	2817	1.81e-100	361	rnd-1_family-102#LTR/Pao	195	253	253	2	89.40	1	1	ACTTATTTGTTAATGACACTTTTTACCATTGCAACCACAGCCCAATTCACGCGTTTGTAATCGATTTATTGATCTTTGACGACAAACGATCTTGATTTATCGATTGTACCACAACCGAACTGCGCTACAGTTTCGTTCAGCTGCCTGCTAAGTGGACCGTTTTTGTTTTCTGCGCTGTCCCGATTTTCGGAAGCTTACTGCCCATTGTTCTTGGTTTCTCACCTGGCTGTAAGTCCTTTA--TTTGCTGTATAGTTATGCTTATTGCATTATTTAGAACCACG	ACTTATTTGTTAATGACTCTCTTTAGTATTGCAACTACAGTCTAATTCACGCGTTTGTAACCGATTTATTGATTCGTGACGGTAAANGTTCTTGATTTACTGACTGTACCGCGACCGAACTGCGCTACAGTTTCGTTCGGCTGCTTGCTAAGTGGACCGTTTTTATTTTCTGCGCTGTCCCGATTTTCGGAAGCTTACTGCCCGTTGTTCTTGGTTTCTCACCTGGCTGTAAGTCNTTTNCCTTTGCTGTATATTTATGCTTATTGTATTATTTAGAACCACG	686	2954	rnd-1_family-102#LTR/Pao ( RepeatScout Family Size = 105, Final Multiple Alignment Size = 100, Localized to 216 out of 228 contigs )
STRG.34694.1	rnd-4_family-280#Unknown	90.380	395	38	0	33	427	637	243	2.87e-151	529	rnd-4_family-280#Unknown	286	357	357	0	90.38	1	-1	CGGAACTGGTTAGCCGTAGTTGTCCTATGTTGGCGAAACTGGATACGCTGCAAAGGGTTTCCTTTAACCTGAATATCGCTCTCGTCAGTAAACCGAACCTCGATTAATGGTTTCCCTCTAGAAGTTGTACCGTGTTTAAAAGTTAAATCTCGTTTCGGCCGTTCCCACCGTAGCACATACTCGTCAGCTGCACTGTAAGTTGTGGGACATTCTAATATTTTTCGGGTCTCTTACTCTCGGTCAAACATAGTGGCGATATCCTACCGGTGTGTTATTTGTTCTACGCCCTATTTTTCTGGATGCTCGTAGCACAGTCTAACGTTTGGCCACAAGCCTATTACGTCGGGTAACAACCTTAGTTGGGCTTTAGCCGTTCTGCAGTTATCCTCCCCAAG	CGGAATTGGTTGGCCGTAGTTGTCCGATGTTGGCGGAACTGGATACGCTGCAAAGGGTTTCCTATAACCTGAATATCGCTCTCGTCGGTAAACCGAACCTCCATTAACGGTTTCCTTCTAGACGTTGTTCCCTGTTTTACGGTTAAATCTCTTNTCGGCGGTTCCGACCGTAGNACATACTCGTCAGCCGTACTGGAAGTTGTGGGACGTTCTAATATTTCTCGGGTCTCTTTCTCTCGGCCGAACATAGTGGCGATATCCGACCGGTGTGTTATTCGTTCTACGCCTTCTTTTTCNGGATGCTCGTAGCACAGTCTAACGTTTGGCCACAAGCCTATNACGTCTGGTAACAACCTTAGCTGGGCTTTAGCCGTTCTGTAGTTNTCCTCCCCAAG	427	637	rnd-4_family-280#Unknown ( Recon Family Size = 17, Final Multiple Alignment Size = 17 )
STRG.72013.1	rnd-1_family-532#Unknown	91.988	337	25	2	5	340	618	283	1.80e-136	481	rnd-1_family-532#Unknown	260	310	310	2	91.99	1	-1	GCGCCCGGCAAATTTGAACTCAAGGTCGGGTGGCCAGCTCGGCCAAGTCGGGGTGGAGCTGGTCGGAGGTAGTGGACTCTCCCTAAAATAGTACAAAAAGAGGGGCTATGCAACGAGAGAATCAAACAGAATTGACGAAAGTTTTGTTCACCTTAAGGAAAAAAGAAGTTTCCAAGTGAGACATGAACCAGCTATAGCGCTCCGAGGAGTATGGAACGGCTTCGGATTG-AAATCAGACGATAAAAGGAATAAATTTTCAGACAAAGAACAATCAAAATGTTCCAAAGATTTTTCTTGTAACTTTCAGCGACCAAATATCGGCTAAGTCCGTTAAAT	GCGCCCGGCAAATTTGAACTCAAGGTCGGGTGGCCAACCCGGCCAAGTCAGGGTCGAGCTGGTCGGAGGTAGTAGACTCTTCCCGAAATAGTACAAAAAGAGGGGCTATGCAACGAGAGAATCAAACAGAATTGACGAAAGTTTTGTTCACCTTGAGGAAAAAN-AAGTTTCCAAGNGAGACATGAACCAGCTATAGCGCTCCGCGGAGTATGGCGCGGCTTTGGATTGGAAATCNGACGATGAAAGGAATGAATTTNCAGACAAAGAACAATCAAAATNTTTCAAAGATTTTCCTTGTAACGTTCAGCGACCAAATATCGGCTGAGTCCGTTAGAT	923	784	rnd-1_family-532#Unknown ( RepeatScout Family Size = 20, Final Multiple Alignment Size = 20, Localized to 216 out of 228 contigs )
STRG.72013.1	rnd-1_family-96#LINE/CR1	90.504	337	30	2	5	340	2409	2074	6.57e-126	446	rnd-1_family-96#LINE/CR1	241	305	305	2	90.50	1	-1	GCGCCCGGCAAATTTGAACTCAAGGTCGGGTGGCCAGCTCGGCCAAGTCGGGGTGGAGCTGGTCGGAGGTAGTGGACTCTCCCTAAAATAGTACAAAAAGAGGGGCTATGCAACGAGAGAATCAAACAGAATTGACGAAAGTTTTGTTCACCTTAAGGAAAAAAGAAGTTTCCAAGTGAGACATGAACCAGCTATAGCGCTCCGAGGAGTATGGAACGGCTTCGGATTG-AAATCAGACGATAAAAGGAATAAATTTTCAGACAAAGAACAATCAAAATGTTCCAAAGATTTTTCTTGTAACTTTCAGCGACCAAATATCGGCTAAGTCCGTTAAAT	GCGCCCGGCAAATTTGAACTCAAGGTCGGGTGGCCAACCCGGCCAAGTCAGGGTCGAGCTGGTCGGAGGTAGCTGACTCTTCCTGAAACAGTACAAAAAGAGGTGCTATGCAACGAGAGAATCAAACAGAATTGACGAAAGTTTTGTTCACCTCGAGGGAAAA-GAAGTTTCCGAGGGAGACATGAACCAGCTACAGCGCTCCGCGGAGTATGGCACGGCTTTGGATTGGAAATCAGACGATGAGAGGAATGAATTTGCAGACAAAGAACAATCAAAATCTTTCGAAGATTTTCCTTGNAACGTTCAGCGACCAAATATCGGCTGAGTCCGTTAAAT	923	2572	rnd-1_family-96#LINE/CR1 ( RepeatScout Family Size = 112, Final Multiple Alignment Size = 100, Localized to 216 out of 228 contigs )
STRG.72013.1	rnd-1_family-96#LINE/CR1	89.116	147	16	0	338	484	1999	1853	1.22e-48	189	rnd-1_family-96#LINE/CR1	102	131	131	0	89.12	1	-1	AATCGTTGCGCACATAGTTCACTTTCATAAAGGCGGAATGTGACGCCCCAAAACGGGAATGGGAACCGGGCGACCAATCAATTTGTGATGCGCAGCCATGATAGTCGCAGATACACGGTTTGCACATATGAGTATTTAAATGACAGG	AATCGTTGCGCACATTGTTNACGTTCATGAGGGNGGAATGTGACGCACCAAAATGGAAATGGGNACTGGGCGACAAATCAGTTTGTGATGCGTAGCCATGATAGTCGCAGATACACGGTTTGCACAGATGAGTATTTAAATGGCAGG	923	2572	rnd-1_family-96#LINE/CR1 ( RepeatScout Family Size = 112, Final Multiple Alignment Size = 100, Localized to 216 out of 228 contigs )
STRG.72013.1	rnd-1_family-96#LINE/CR1	92.683	123	9	0	482	604	1822	1700	7.36e-46	180	rnd-1_family-96#LINE/CR1	97	114	114	0	92.68	1	-1	AGGGCTGAACATGAAGACCAGAGAGATGCAAGAATCCAAATTGTCTGAGAGGATTTACCGAGATAGAATACCGGATATGAAAAAGCTTCAAACAACCGATGAATACAGCTGCGAAGTTGGACG	AGGGCCGAACATGAAGACCAGAGAGATGCAAGAATCAAAATTGTCTGGGAGGATTTACCAAGATAGAATACCGGATATGAAAAAGCACCAAACAACCGNTGAATACAGTTGCGAAGTTGGGCG	923	2572	rnd-1_family-96#LINE/CR1 ( RepeatScout Family Size = 112, Final Multiple Alignment Size = 100, Localized to 216 out of 228 contigs )
STRG.72013.1	rnd-1_family-56#Unknown	88.563	341	35	4	2	340	163	501	6.67e-116	412	rnd-1_family-56#Unknown	223	302	302	4	88.56	1	1	GCTGCGCCCGGCAAATTTGAACTCAAGGTCGGGTGGCCA-GCTCGGCCAAGTCGGGGTGGAGCTGGTCGGAGGTAGTGGACTCTCCCTAAAATAGTACAAAAAGAGGGGCTATGCAACGAGAGAATCAAACAGAATTGACGAAAGTTTTGTTCACCTTAAGGAAAAAAGAAGTTTCCAAGTGAGACATGAACCAGCTATAGCGCTCCGAGGAGTATGGAACGGCTTCGGATT-GAAATCAGACGATAAAAGGAATAAATTTTCAGACAAAGAACAATCAAAATGTTCCAAAGATTTTTCTTGTAACTTTCAGCGACCAAATATCGGCTAAGTCCGTTAAAT	GCGGCGCCCGGCAAATTTGAACTCAAGGTCGGGTGGCCAAGC-CGGCCGAGTCAGGGTGGAGCTGGTCGGAAGTAGTAGACTCTTACTCAAATATTACAAAAAGAGGGACTGCGCAACGAGAGAATCAAACAGAATTGACGGAAGTTTTGTTCACCTTGAGG-AAAAAGAAGTTTCCAAGGGAGACGTGAACCAGCTATAGCGCTCCGCGGAGTATGGAACGGCTTNGGATTGGAAATCAGACGATGAAAGGAATGAATTTGCGGACAAAGAACAAGAAAAATCCTTCGAAGATTACCCTTGTAACGTTCAGCGACCGAATATCGGCTGAGTCAGTTAAAT	923	1720	rnd-1_family-56#Unknown ( RepeatScout Family Size = 173, Final Multiple Alignment Size = 100, Localized to 216 out of 228 contigs )
STRG.23124.1	rnd-1_family-71#Unknown	81.532	444	46	10	1	431	517	97	5.24e-94	339	rnd-1_family-71#Unknown	183	362	362	36	81.53	1	-1	ACATCCACTAGTGTTCACTTTCACGAAATTGGTCTC--GTCTCTCTGTTTCGAAGCTCATTCAGTTTATTGAACTCCGGTAAATCCGTCGTTCAGGGTTTGCATCGTCTTCATGGATCGCTATCCTCTTCCCATGCATCGACTTTCCCGAGGACAATTCTTTACACTTTTTTCTTCCTTTTCTTGTTCAAAATTTACTCCAGCAGCAGAACATTAGTAGGCCTCCGTTTTCCTCAGCTTGCATTATTCTCGTTCGTAATGCATCCTTGGCACTGCGTTAAAGATTTATT-GACACCTCC---G-------CCGCCCAGCCCGGATTCGAAACTGGTACCAAATTGCCGCGCAAACCATTATTAAAACGATCCATTCAAACTGTTGCTGGCCGTGTTTTT…	ACATCCACCAGTGTTCACTTTCACGAAATTGGTCTCATGTCCCCCTGCTTCAAAACTCATTCCGTTTATTGAACTCCGGTAAATCCGTCATTCAGGGTCTGCATCGTCTTCATGGATCGCTATCCTCTTCGCATGCGTCGATTTTCCC--------T-C----C--TTTT--C------TTCTTGTTCAAAATTTACTCCGTCCGCAGAACCTCAGTNGGCCTCCGGTTTCCTTGGCTTGCATCATTCTCGTTCATAATGCGTCCTTAGCACTGCGTTAACGATTTTTTCGATATCTCCACCGCGCACCACCGCCCAGCCCGGATTCGAAACCGGTTCGAAACTGCCGCGCAAACCATTATCAGAATGATCCATTCAAACTGTTGCTGGCTNTGTTTTT…	431	1940	rnd-1_family-71#Unknown ( RepeatScout Family Size = 141, Final Multiple Alignment Size = 100, Localized to 216 out of 228 contigs )
STRG.48350.1	rnd-1_family-23#LINE/CR1	100.000	66	0	0	1	66	3969	4034	2.24e-28	122	rnd-1_family-23#LINE/CR1	66	66	66	0	100.00	1	1	ATCTGGACACACGATTGGCTCTAGCCACACCAAGTCCTGTGCAAACTGAACTGAACTGAACTGAAC	ATCTGGACACACGATTGGCTCTAGCCACACCAAGTCCTGTGCAAACTGAACTGAACTGAACTGAAC	1629	4037	rnd-1_family-23#LINE/CR1 ( RepeatScout Family Size = 405, Final Multiple Alignment Size = 100, Localized to 216 out of 228 contigs )
STRG.48350.1	rnd-1_family-68#Unknown	83.951	81	12	1	804	883	44	124	1.77e-14	76.8	rnd-1_family-68#Unknown	41	68	68	1	83.95	1	1	GAAACCGCTCGAAAACCGATCGGCGTAACGGTAAAAACCGCTA-AAAACTGGTCAAAAGCCGACTGCTTTCCAAGCGGTTT	GAAACCGCTCGAAAACCGATCGGCGTAATAGTAAAAACCGCTCGAAAACCGGCCGAAAACCGATCGGTTTCGGAGCGGTTT	1629	136	rnd-1_family-68#Unknown ( RepeatScout Family Size = 145, Final Multiple Alignment Size = 100, Localized to 216 out of 228 contigs )
STRG.48350.1	rnd-1_family-0#LINE/CR1	86.364	66	7	2	2	66	1452	1516	8.23e-13	71.3	rnd-1_family-0#LINE/CR1	38	57	57	2	86.36	1	1	TCTGGACACACGATTGGCTCTAGCCA-CACCAAGTCCTGTGCAAACTGAACTGAACTGAACTGAAC	TCTGGACGCTCGATTGGCCGTGGCCATTACC-TGTCCTGTGCAAACTGAACTGAACTGAACTGAAC	1629	1578	rnd-1_family-0#LINE/CR1 ( RepeatScout Family Size = 4532, Final Multiple Alignment Size = 100, Localized to 216 out of 228 contigs )
STRG.32976.1	rnd-4_family-1346#Unknown	86.715	414	45	8	1	411	599	1005	4.06e-129	457	rnd-4_family-1346#Unknown	247	359	359	10	86.71	1	1	AAAAGTTTTCAGCGAGCTCCCGTGTTTTCGTTATTCACGGAAATGCAGGTTGTTTTCCAGCTCATATCTAACAATTAAGAATCAGTTAGCATGGTATCAACGATGGTCGATTAATTAAATTAATCTTTAAATATCCGGATAACCGTTGGATCAATGAAACGGTTAATTTGTGAGCAACAGGTTGGATTTCAGTTCA-ATGATTATTTATGCAATGTGAACGTTCAAACCACTGAAAACTATGGAAGCACTGTACAGCTGACTGGACCAGACTTGACTTCCCGAACGTCACCTCCATGACA-TTTTAGTATGCCAATGTAGTGGTGCTTTGTCAGACCATCTGCAAATCTTCAGAATCGACCTCTTTTTGATAATTTCTGTATGATGCTGAAATCTTTTC…	AAAGGTTTTCAGCGAGCTCCCGTGTTTCCGTTACTCACGGAAGNGCAGGTTGCTTT-CGGTTCATAACTAGCAATTAAGAAACAGTTAACACGGAATCAACAATGGTAGATTTANTAAGTTAATCTATAATTATCCGGATAACTGTTGAATCAATGGAACGGTTAATTNGTGAGTAACAGATTAGATTTCAGT-CACATGATTCATAATGCAACGTGAACGTTCAAACCACTGAAAACTATGGAAGCACTGTACAGCTGACTGGACTTGACTTCA-T-C---ATCGTCACCTGCACGACATTTTTAGTATGCCAATGTAGTAGTGCTTTGTCAGTCCATCTACAAATCATCAGATTTGACCTCTTTTTGATAATTTCTGTATGATCCTGAAATCTTTTC…	1229	3003	rnd-4_family-1346#Unknown ( Recon Family Size = 47, Final Multiple Alignment Size = 40 )
STRG.62943.1	rnd-1_family-42#Unknown	94.670	938	48	2	2	937	168	1105	0.0	1461	rnd-1_family-42#Unknown	791	888	888	2	94.67	1	1	AAAGTGGTAATGGTTGAGGCGGGAATTCCGGATCGGTTTCGAAATCGCTGGGGACGGTGTGGATAGCTGGACAGTCGTGGGATTGCTGATATAAGCGACAAATGGGCGGTTACTAACAAGTCCCCGGGCGGAAGAGATGCCAAAGAACATTGTTAGAAGTAAAGCAAGCGTGAGACTTTCAAAGTGCAGTCAGAGATACCAGCGGAATATTGGACACTGATCCAGCATTAAGTAACTAATTGTGGAGGAATCATGTGAAATAAAGTCAAGTGAGTCAAAGGTGATAATAAAACGGAATTTTTGTGCAGGTGGTTACAGTGTCATATGGAAATTCAAATTAGGGCTAAAAGATTTGCAGGGACTTCAGTGAACTTTTGAAGAGCATGATTGGTGTATGGA…	AAAGTGGTAATGGTTGAGGCGGGAATTCCGAATCGGTTTCGAAATCGCTGGGGGCGGTGTGGATAGCTGGACAGTCGTGGGATTGCTGATATAAGCGACAANTGGACGGTCACTAACGAGTAACCGGGCGGAAGAGATGCCAAAGAACATTGTTAGAAGTAAAGCAAGCGTGGGGCTTTCAANGTGCAGTCAGAGATACCAGCGGAATATTGGACACTGATCCAGCATTGGGTAACTAATTGTGGAGGAAGCATGTGAAATAAAGGCAAGTGAGTCAAAGGTGATAATAAAACGGACCTTTTGTGCAGGTGATTACAGTGTCATATGGAAATTCANATGAAGGCGAAAAGCTTCGCAGGGACTTCAGTGAACTTTTGAAGAGCATGAATGGTGTATGGA…	937	1875	rnd-1_family-42#Unknown ( RepeatScout Family Size = 227, Final Multiple Alignment Size = 100, Localized to 216 out of 228 contigs )
STRG.28731.2	rnd-1_family-288#Unknown	89.212	482	51	1	357	837	247	728	5.54e-176	612	rnd-1_family-288#Unknown	331	430	430	1	89.21	1	1	TGCCTTATTGCTTCGCAACGGTTAGCAGAAACAAGTTTACTGTAAGACTAACGTCTGAAATACATTTGTCGTTTCTCGAATTACATCGGATTAACGCTTTTTTCCCTTACGCCACTTTCGCTATCCGTATCAAATATGTTCTTCGTGCAAAACCAGCAGTTGTATGCAAGCGTGTGTTGCTCGGTTTACATCGAAAGACCGCTCCATTACCAAATATTAACATAGATTGATATTTTTTCAACTTGCAATCATCATTGAAAAATACCATGCTATTCGTTTATTATATTTGCATCGGATGTCATTGTCACTTCTTACATAACGGTGCAGTGATTTACTGACAGTTCGCCAATAACAGTATACATTTTT-TCCCATCTGCAGATATCGCGATCACCGACAAG…	TGCCTCATTTCTTCGCTACGGTTAGCAGAAACANGTTTACTGTAAGACTAACGTTTGAAGTACATTAGNCGTTTCTCGAATTACATCGGACTTCCGCTTTTTTCCCGTACGCCACTTTCGCTATCCGTNTCANATATGTTATTTGTGAAAAGGCAGCAGTTATATGCAAGCNTGTGTTGCTCGGTTTACATCGACAGACCGCTCCATTACCAAATATTAACATAGATTCATCTTTTTTCAACTTGCAAGCATCGTTGAAAAATACCATGCCGTTTGTTGAATATATTCGCATCGGATGCCATTGTCACTTAATACATAATGGTGGAGTGATTTACTGACAGTTCGTCAATAACAGTATACATTTTTCTCCCATCTGCAGATATCGCGACCACAGACAAC…	837	936	rnd-1_family-288#Unknown ( RepeatScout Family Size = 46, Final Multiple Alignment Size = 46, Localized to 216 out of 228 contigs )
STRG.28731.2	rnd-1_family-97#DNA/CMC-EnSpm	92.123	292	23	0	6	297	2690	2981	1.00e-118	422	rnd-1_family-97#DNA/CMC-EnSpm	228	269	269	0	92.12	1	1	CACAAAAACTGGATGGTCGACGAAACACATGTTCGTTGGCCACGAACGAAGAGTTTTCCCGACTACAGACGTCATCTGCTATCGGGAAAGGAAGTGCCGGACTCATGCCCGGAATACTACTTTAGACCTATGTACTATACGGGCAAGTCAGTGGTAGTATAACATTTAAATAGACAAACTTGGTGATGCCATCGATTTTGAGCATCAGCTGGTTCATCAGTCAAGTGCTGCTTCCACCGATGAAACGGAGAAGCAGACATACTTCTCGCAGCACTACTCCACAAGAAAGAGG	CACAGNAATTGGATGGTCGACGNNACGCGCGTTCGTTGGCCGCGGACGAAGAGTTTTCCCGACTACAGGCGTCGTCTGCTATCGGGAAAGGNAGTGCCGGACTCACGCCCGGAATACTACTTTAGGCCTATGTACTATACGGGTAAGTCAGTGGTAGCGTAACATTTAAATAGACAAACTTGGGGATGCCATCGACTTCGAGCATCAGCTGGTTCNTCAGTCAAGTGCTGCTTCCACGGATGAAACGGAGAAGCAGACATACTTCTCGCAGCACTACTCCACAAGAAAGAGG	837	4176	rnd-1_family-97#DNA/CMC-EnSpm ( RepeatScout Family Size = 112, Final Multiple Alignment Size = 100, Localized to 216 out of 228 contigs )
STRG.28731.2	rnd-1_family-97#DNA/CMC-EnSpm	100.000	62	0	0	295	356	3011	3072	1.90e-26	115	rnd-1_family-97#DNA/CMC-EnSpm	62	62	62	0	100.00	1	1	AGGGTTCCCGTGGAATTCTCTTCCGACGAGAGTCCCCAGGCGATGCGGAGAAACCTAAAACC	AGGGTTCCCGTGGAATTCTCTTCCGACGAGAGTCCCCAGGCGATGCGGAGAAACCTAAAACC	837	4176	rnd-1_family-97#DNA/CMC-EnSpm ( RepeatScout Family Size = 112, Final Multiple Alignment Size = 100, Localized to 216 out of 228 contigs )
STRG.3945.1	rnd-1_family-0#LINE/CR1	81.579	152	28	0	3720	3871	229	78	4.23e-29	126	rnd-1_family-0#LINE/CR1	68	124	124	0	81.58	1	-1	ACCATTGGAAACCAGGGAATCATTGCACAACTGTTCCACCCTTGTTAGGGATTATCGGAACTACGCACCCATCGAGCCCCAACTGGGACTCGAACCCGGGGTGAACGATTGTGGATCGAACACCTCAGCCCTAAGGCCGTCTGGGCTGGCTC	ACCATTGAAAACCATGGAAGCACTGTACAGCTGTTTCATCCTTGTTGGGAATCATCAGCAGTGCACATCCACCGAGCCCCCACGGGGACTCGAACCCGGGGTGAACGATTGTGAATCGAACACCTTAACCACAAGGCTATCCGGGCTGGCTC	3959	1578	rnd-1_family-0#LINE/CR1 ( RepeatScout Family Size = 4532, Final Multiple Alignment Size = 100, Localized to 216 out of 228 contigs )
STRG.78622.1	rnd-4_family-570#Unknown	86.506	704	55	13	1	674	694	1	0.0	747	rnd-4_family-570#Unknown	404	609	609	40	86.51	1	-1	TTTCAAATTTAAACCCGATTTTCGAAATCGCCCACGCCCCTCCAATGATCATGCCATTCTAGCTTTTCCGAAATTTACGCAGGTAGTTAACTGATCGATCAAGTTACCTACGTGAACAGTCTTATCCCCACATACTTTGCA--CAATATTTTATGATCGCCTGCTACTTCATTCCAAAAGCTCGTCCACGCTCCACTCTCCCAC-----------AGCGATGCTTACTTGAGGACGGCATGATCTAACGTCTTACAACTGGCAGTGCAACCCAAATGACACTCATTCCAAAATGCTGAAACTTAGACATTTCAAAACGAACAAATTGTACGAAGTAAAAATTTTATATATTGGTTATATTCACAACTTGAATCTAAGGAACAAACTTCTTCCCATCAAA…	TTTTAAATTTAAACCCGATTTTCGAAATCGCNCACGCNCCTCCAACGATCATGCCATTCTAGCTTGTCCGAAATTTACGCAAGTAGTCAACTGATCGATCAAGTTACCTACGTGAACAGTCTTATCCCCACATACTTTGCAAACGCAATTTTATGATTGCCTGCTACTGCATTCCGAAAGCTCGTTCACGCTCCACTCTCCCACTACATTCCCAGAGCGATGCTTACCTGAGGACGGCATGATCTAACGTCTTACAACNGCCAGTGCAACCCAAATGAGACTTATTCCAAAATGCTGAACCTTAGACATTTCAAAACGAACAAATTGTACGAAGTAAAAATTTTATATATTGGNTATATTTACAATCTGAATCTACCGAACAAACTTCTTCCCATCAAG…	1112	845	rnd-4_family-570#Unknown ( Recon Family Size = 31, Final Multiple Alignment Size = 29 )
STRG.78622.1	rnd-4_family-668#DNA/CMC-EnSpm	96.087	230	8	1	884	1112	2777	2548	3.81e-104	374	rnd-4_family-668#DNA/CMC-EnSpm	202	221	221	1	96.09	1	-1	CCAGTCAACACAATGGTCCCCAAATAGTCACGAAATAGTCCCTAGGTCGACCCCGTTTGATCCCCAAAGCGACCCCAAATTGACCCCACTGAAACAAAAAAGGGTCGGTTTGGGGGCGTTTTTCGGCCGACCACGCAAAAA-CCCTCCGATATTTGTGTACCTTCTGCATTACAATATAAACTCAATTTCCCGTACCTATTTTTATAGCACTAAACAAACGACCCCAGAA	CCAGTCAGCACAATGGTCCCCAAATAGTCACGAAATAGTCCCTAGGTCGACCCCGTTTGATCCCCAAAACGACCCCAAAGTGACCCCACTGAAACAAAAAAGGGTCGGTTTGGGGGCGTTTTTCGGCCGACCACGCAAAAAACCCTCCGATATTTGTGTACCTTCTGCATTACATTATAAACTCAATTTCCCGTATCTATTTTTATAGCACTGCATAAACGACCCCAGAA	1112	2777	rnd-4_family-668#DNA/CMC-EnSpm ( Recon Family Size = 41, Final Multiple Alignment Size = 35 )
STRG.77077.1	rnd-3_family-279#Unknown	76.328	659	124	21	281	911	664	10	7.38e-93	337	rnd-3_family-279#Unknown	182	503	503	32	76.33	1	-1	TGAGTTCTACTTTCGCTGATGGCCTAACCATATATTGTTGTTGTCATCCCAGTCTTCTAACATCTCTTTTCATTTGGTATTTCCTCTTCGGTTCCATGATTTTACTCCACGAGATGTATGAATTTC-AGTCC--TTTAGATAACATTGCGAGGATGAATTATGTGGAATGTGAGTAATGAAATGCATCATTTCATTTTGCGCTGCGCTA-AAATGATAGAACAACATTGTAGCATTTCACAG-ATAT--TATTTATCGGTTTTAATTGAACCCTTTTTTCAAATCAGTCAAATTATTGCTTCTGCAGAATTTGACGGTAAATCACTT-T-------T-TCC--CGGAAC-A-GC--C-TA--AG-CAACAGCTGAAAGTGCTTTTGCGAAATGGAAGTG…	TGAGTTCCACTTTCGCCGATTGCTGNACCAGACACTGCTGTTGTCGTCCTCGTCCACTAACCTCTAATTTTATTTGGTATTTCCTCTTCGGTTCCATGATTCTACTCTACGAGACGTATGACTTTCCAATCATATTTAGATAACATTGTGAGGATGAACGATGTGGAATGAGAGTAATGAATTACGTCATTTCGTTTTGCATTGCGCCAGAAAAG-TAAACCAGAATTGTAGCATTTTACTGGAAATACTATATTNCCGTTCTATGTGAACCATTTTTCCAAC-CGACCTAATTATTACTTCCGCAGT-TTTGACGTTAAACCANTTCTCCCGGGGTATCCTTCGTAAGTAAGTGACGTNTTACTCAACAGCCGACCGAGGTATTTCAACATGGAAGTG…	1636	1008	rnd-3_family-279#Unknown ( Recon Family Size = 72, Final Multiple Alignment Size = 69 )
STRG.64502.1	rnd-1_family-36#LINE/CR1	90.717	474	40	4	324	793	7256	6783	0.0	640	rnd-1_family-36#LINE/CR1	346	430	430	4	90.72	1	-1	GGTTGGTGGTGGCCCTTGGAAATGCGAAACAAGTCGTGAAAATATAGCGCTAAGGAAGCGTTATATATCAAAATAGTGCAAGCTGTGGATAACGGAGGCCTATTGGGGTTCCATGAACGGAATAAGTTATGAACATGAAAAGATGAAAGAAATGAATGGGAGTACACTCGTGAACTTCGGTGAATATGA-GA-A-CGGCTCACTATGAAGACGACGATGGCCCGGAATGACGGATATTCCCGGTCTCAATAAACGGAGTGCATCATGAAAAGGGGAGACATGAACAAACTGCGTGGGAGTGGACGAGGAAACGTTGATGAATGTGGAGGAAACAGCAATCCATATGAAAGGTGAGTTTAGGTTCAGGATCAATAACCCGTATCATTCAGAAAAAAAAG-…	GGTTGGTGGTGGCCCGTGGAAATACAAAATATATCGTGAAAATATAGCGCTAAGGATGCGTTATAAACCANAATAATGCAAGCTGTGGATAACGGAGGCCTATTGGGGTTCTATGNACGGAATAAGTTATGAACATGGAGAGGTGAAAGAAATGAATGGGAGTACACCCGTGAACTTTGGTGAATATGAAGAGAGCGGCTCTCTATGAAGACGANGTTGGCCCGGAATGACGGATATTCCCGGTTCCAATAGACGGAGTGCGTCATGAAACGGGGGGACATGAGNAAACTNTGTGGAAGTGGACTAGGNAACGTTGATGAATGTGGAGGAAACAGCAATCCATATAAAAGGTGAGTTTAGGTTCGGGATCAATAACCCGTATCATTCAGAAAAAAAGGC…	793	7476	rnd-1_family-36#LINE/CR1 ( RepeatScout Family Size = 244, Final Multiple Alignment Size = 100, Localized to 216 out of 228 contigs )
STRG.64502.1	rnd-1_family-506#Unknown	89.231	325	33	1	1	323	530	854	1.59e-116	414	rnd-1_family-506#Unknown	224	290	290	2	89.23	1	1	AAAGTCTACTGCTGAAATAACCGAAAGTCTTCCGCGAACCTTGAGAATAATTTATGGGCATCCTTTACATGTCTGGAGAAACTCTCAGAGTCATCAGCGAAAGCACGTGCAAAGGCCATGACGGTTGATAGGTGTGAGCGGTAACAGCCTTGCGCAACC--CTTATATACTACGAAGTGGCTAACTTAAACAAAAGTCGCCGCAAAAGTAGGAACACCATGCTTATTTTCCGCCAAAATGACTTCATAAGCTCCAACCATTTTCTTCAGTATTCACCAATAACTCCAATTTGGCCAACATTAAGGTTGGACCACAAGACACTATC	AAAGTCTGCTGCTGAAATAACCGAAAGTCTTCCTCGAACCTTGAGAACAATTTATAGGCATCTTTTACATGTCCGGAGAAACGCTCAGAGTCATCAACGAAAGCACGTGCAGCGGCCATGACAGCCAACAGGTCTGAGCGGTAACAGCCTTGCGCAACCCGCTTATATACTGCNNAGTGGCTAACTCAAACAAAAGTCGCCGCAAAAGTGGGAACACCATTCTTATTTTCCGCGNAAACGACTTCATCAGCTCAAACCATTTTCTTCAGTATNCACGCATAACGCCAATCTGGCCANCATTAAGGTTGGACCACAAGACACTATC	793	854	rnd-1_family-506#Unknown ( RepeatScout Family Size = 22, Final Multiple Alignment Size = 22, Localized to 216 out of 228 contigs )
STRG.64502.1	rnd-1_family-502#DNA/MULE-MuDR	92.373	118	9	0	1	118	921	1038	1.36e-42	169	rnd-1_family-502#DNA/MULE-MuDR	91	109	109	0	92.37	1	1	AAAGTCTACTGCTGAAATAACCGAAAGTCTTCCGCGAACCTTGAGAATAATTTATGGGCATCCTTTACATGTCTGGAGAAACTCTCAGAGTCATCAGCGAAAGCACGTGCAAAGGCCA	AAAGTCTGCTGCTGAAATAACCGAAAATCTTCCTCGAACCTTGAGAACAACTTATAGGCATCTTTTACATGTCTGGAGAAACTCTCAGAGTCATCAACGAAAGCACGTGCAACGGCCA	793	1038	rnd-1_family-502#DNA/MULE-MuDR ( RepeatScout Family Size = 22, Final Multiple Alignment Size = 22, Localized to 216 out of 228 contigs )
STRG.63609.1	rnd-1_family-23#LINE/CR1	87.778	180	20	2	24	202	3856	4034	7.69e-55	209	rnd-1_family-23#LINE/CR1	113	158	158	2	87.78	1	1	CTTATTGTTTCCATCCTT-CTCTGCCAAGGCTGATACTGCATAAAATTTCTGCCTTTCGGGAGAAGTAACTCAAGCAGTGTTGAAAGCTACGGAAACGTGCCACCAACACAACTATCTGAATGCCCGATTTGCTCTAGCCACACTCAGTCCTGTGCAAACTGAACTGAACTGAACTGAAC	CTTATTGTTTCCA-CCTTACTCTGCCAGGGCTGATACTGCACAAAATTTCTGCCTTTCAGAAAAAGAAAATCACGCAGTGTTGGGAGCTACGGAAACGCGCCGACAACACAACTATCTGGACACACGATTGGCTCTAGCCACACCAAGTCCTGTGCAAACTGAACTGAACTGAACTGAAC	760	4037	rnd-1_family-23#LINE/CR1 ( RepeatScout Family Size = 405, Final Multiple Alignment Size = 100, Localized to 216 out of 228 contigs )
STRG.63609.1	rnd-1_family-0#LINE/CR1	100.000	33	0	0	170	202	1484	1516	2.28e-10	62.1	rnd-1_family-0#LINE/CR1	33	33	33	0	100.00	1	1	GTCCTGTGCAAACTGAACTGAACTGAACTGAAC	GTCCTGTGCAAACTGAACTGAACTGAACTGAAC	760	1578	rnd-1_family-0#LINE/CR1 ( RepeatScout Family Size = 4532, Final Multiple Alignment Size = 100, Localized to 216 out of 228 contigs )
STRG.29246.1	rnd-1_family-71#Unknown	92.013	914	68	4	1	912	35	945	0.0	1288	rnd-1_family-71#Unknown	697	841	841	5	92.01	1	1	CATGGTCGAGAAACACGCGCTAACGCATGATCATGGTGTAACATGTTACTCAGTATGGTGAAATATTCACAAAATTCTAAGTATGAAAGTCGAGAGTATCAGAGATTGAAAAACATAGAGAGCAACAGTTTGAATGGATCATTCTGATAATGGTTTGCGCGGCAGTTTTGAACCAGTTTCGAATCCGGGCTAGGCAGTGGTGCGCGGTGGAGATGTCGAAAGAAATCGTTAACGCAGTGCTAAGGCGGCATTATGAACAAGAATGATGCATGCCAAGGAAACCGGAGGCCAACTAAGGTTCTGCAGATGGAGTAAATTTTTAAGAAGAAGAAGAGGGGGGAAAATCGACGCATGCGAAGAGGATAGCGAGCCATGAAGACAATGCAGACACTAAATGAC…	CATGGTCGAGACGCACGCGCTAGCGCATGATCATGGTGTAACACGTTACTCAATAAGATGAAATATTCAC-AAATTCTAAGTATGAAAGTCGAGAGTATCAGNGATGGAAAAACANAGCCAGCAACAGTTTGAATGGATCATTCTGATAATGGTTTGCGCGGCAGTTTCGAACCGGTTTCGAATCCGGGCTGGGCGGTGGTGCGCGGTGGAGATATCGAAA-AAATCGTTAACGCAGTGCTAAGGACGCATTATGAACGAGAATGATGCAAGCCAAGGAAACCGGAGGCCNACTGAGGTTCTGCGGACGGAGTAAATTTTGAACAAGAAGAAAAGGAGGGAAAATCGACGCATGCGAAGAGGATAGCGATCCATGAAGACGATGCAGACCCTGAATGAC…	1412	1940	rnd-1_family-71#Unknown ( RepeatScout Family Size = 141, Final Multiple Alignment Size = 100, Localized to 216 out of 228 contigs )
STRG.29246.1	rnd-2_family-231#Unknown	95.274	402	18	1	1010	1410	139	540	0.0	641	rnd-2_family-231#Unknown	347	383	383	1	95.27	1	1	ATAAATCTTTCACTCTGGCTCGATCTCATCTTCTGGTTTGGAGTGTCTTGGAATCATATCGGTCGGAACTAACTGTGTGAAACAAAACATTTTAGAAGCTTCAACGGCGTCTCTTGGCACTTCGCTCAATACCATCCTGCACTGTTCAACGGATGGCTGTCAGACCGAACTGAACTGAAGACATTGTCGGACATTGGCTATTTGACGCTCATTTCCTGATCACAAGAACACTGAACAACTGTGAGTTTGAGTCACACCTATTGTTTCATTTT-ATTCTTGATGTACATACCCTTTTGGCCTTTTTATCACCGCACGCTCCTCCGCCCATCTTAGTTTGCTAGTGTCGTCTTAGATATTGTTGACAGTACTTTAGTGTACCACATAGACAAAGTAGTACG…	ATAAATCNTTCATTCTGGCGCGGTCTCATCTTCTGGTTTGGAGTGTCTTGGAATCATATCGGTCGGAACTAACTGTGTGAAACAAAACATTTTAGAAGCTTCNACGGCGTCTCTTGGCACTTCGCTCAATACCATCCTGTTCTGTTCAACGGATGGCTGTCAGACCGAACTGAACTGAAGACATTGGCGGATATTGGCTCTTCGGCGCTCATTTCCCGATCACAAGAACACTGAACAACTGTGAGTTTGAGTCACACCTTTTGTTTCATTTTNATTCTTAATGTACATACCCTTTTGGCCTTTTTATCACCGCACGCTCCTCCGCCCATCTTAGTTTGCTAGTGTCGTCTTAGATATTGTTGACANTAATTTAGTGTACCACATAGACAGAGTAGTACG…	1412	540	rnd-2_family-231#Unknown ( Recon Family Size = 33, Final Multiple Alignment Size = 32 )
STRG.29246.1	rnd-1_family-80#LINE/CR1	94.262	122	7	0	791	912	1	122	6.77e-48	187	rnd-1_family-80#LINE/CR1	101	115	115	0	94.26	1	1	GGGCACGGTATGTGTCGGTCGATCGGCCGAGTGTGGCTGTATATTATCGGCATGCGCGTGAACTGGAATTCGTGTTCGTTGCGTTAGAAAACGCTGAACGATCTGATAAGCAATTAGGGGTA	GGGCAAAGTATGTGTCGGTCAATCAGCCGAGTGTGGCTGTATATTAGCGGCATGCGCGTGAACTGGAATTCGTGTTGGTTGCGTTAGAAAACGCTGAACGATCTGATAAGCAATTGGGGGTA	1412	4899	rnd-1_family-80#LINE/CR1 ( RepeatScout Family Size = 129, Final Multiple Alignment Size = 100, Localized to 216 out of 228 contigs )
STRG.32397.2	rnd-1_family-61#LINE/CR1	89.650	1314	123	10	751	2051	3533	2220	0.0	1683	rnd-1_family-61#LINE/CR1	911	1178	1178	13	89.65	1	-1	ATAATAATTGTATATTTCGGATGCGCCAAAAGCATGCCAGAATGCATGATCAGATGATTATAGTGATACTGGAATGAGAATTTACAGAAGGGTGCAACACGTGTAGGCAGAGTATCAAAGAGGGTGTCACAGTGGACTAAACCGGTAGTAATGCCCGGCGAATTTGAAGGTAAGGGTCGAATGATGTCGGCTGAAGGTCTG--GAGTACACGCATAAGTGGTATAGGAAATAATTACCACTGGTGGCAGTTCGAACACTTTCAAAGGATATGTTGTTGGTGGGCTGCAAAATATGAGAGGCATAGGGATAGAAATCTCGTAGAAAAGTCCGGTGAATTATTCACTTTATGACAGGTATGTCAAGAAGTATTACCATGGAAATGTAACAGTCTGCAGAGA…	ATAATAATNGTATATTTCGGATGCGCCCGAAGCATGCTAGAATGCATGATCAGATGATTNNAGTGATGCCGGAATGANAATTTACAAAAGGGTACAACANGTGCGCGCAGAGTATCAGAGAGAGTGTTACAGTGGACTAAAACGGTAGTAATGCCCGGCAAATTTGAAGGTCAAGGTCGAATGATGTCGGTTGAAGGTCTGAGGAGTACATGCATAAGTGGTATAGGAAATAATTACCACTGGTGGAAATTCGAACATATTCAAAGGATATGTTTTTGGTGCGCTGCAGAATATGAGAGGCATATGGATAGAAATCTCGTCGAAGCGTTCGGCGAATTATTCACTTTACGACAGGTATGTCAAGAAGTATTAACATGGAAATATNTCAGTCTGCAAAGA…	2051	3533	rnd-1_family-61#LINE/CR1 ( RepeatScout Family Size = 161, Final Multiple Alignment Size = 100, Localized to 216 out of 228 contigs )
STRG.32397.2	rnd-1_family-127#LINE/L2	86.614	1016	123	10	1049	2051	7047	6032	0.0	1131	rnd-1_family-127#LINE/L2	612	880	880	13	86.61	1	-1	CATAGGGATAGAAATCTCGTAGAAAAGTCCGGTGAATTATTCACTTTATGACAGGTATGTCAAGAAGTATTACCATGGAAATGTAACAGTCTGCAGAGATGGTAGTATGTAAGGAGGTGGCTGTATACTGGAGGAATCATATATGTGGCAAGCGATTGCGTATTTCTTGGGAGGGAGACTACCAGAGTGCTTGTGGTAGGGGACGTCCGGAGGAAAACAGGTGAGAGTGCAGCAAATTGTTAACTTTATATAGGGTTGGTATGAAATGTCAAAGCGGAAGTAGAAGACAGATCAATATTGACTGTGTGGTTACAGGCATTATACAGGTGTTCACTTCTGCAAGATGGATGGTACAGTAATCCACAGATGAGTGTATGTCAATAAATGAAAGCTGTGTGG…	CATATGGATAGAAATCTCGTCGAAGCGTTCGGTGAATTATTCACTTTACTACAGGCATGTCAAGAAGTATTAACATGGAAATATTTCAGTCTGCAAAGATGGTAGTATATAAAGTGGTGGCTGTATACTGGAGGAATCATATATGTTGCAAACAATTGCGTATTTCTTGGGAGGGATACTACCAGAGTGATGGTGGCAGGGAACGGCCGGAGGAAAACAGGTGAGCGTGCGGCAAGTTGTTAACTTTATGTAGGGTTGGTATGAAATGTCAAAGCGGAAGTGGAAGACTAATCAATATTGACCGTGTGGTTACATCCATTATACAGGTGTTCAGTTCTGCGAGAGGAAAGGTAAAGTAATCCACAGATAAGTGTACGTCAATAGATGAATGCTGTGTGG…	2051	7047	rnd-1_family-127#LINE/L2 ( RepeatScout Family Size = 91, Final Multiple Alignment Size = 91, Localized to 216 out of 228 contigs )
STRG.20790.1	rnd-4_family-668#DNA/CMC-EnSpm	93.115	305	19	2	153	457	2444	2142	2.76e-127	449	rnd-4_family-668#DNA/CMC-EnSpm	243	284	284	2	93.11	1	-1	CTCACTTCCCAAGTAACTACGAGCTGCATTTCCATTACTGATTTCGGAAGAAAAAGGACAATACTTTTGACGCAAGAAACATGTATTGATGGGTAAATTGTACAGTGGTAGAAGGGACTTACAATATATACCAAGTTTTTTCGTTCGTACTCGTAAGTCGCATGAGAACTGTTCGCTGGAATTGCTGTTTTCCAATGCCTGAAATTCGAAGAGAGACATTTTCAGTTAATCTCTTATTGTAAAACAAAGTGCAGTGAGCAAAACTTTAACATCTTTATGAACTAGGAATCGAAATACTTTTACTG	CTC-CTTGCC-AGTAACTGCGAGCTGCATTTCCATTACTGATTTCGGAAGAGAAAGGACAATACTTTTGACGCAAGAAACATGTATTGATGGGTAAATTGTACAGTGGTAGAAGGGATTTACAATATATACCGAGTTTTGTCGTTCGTACCCGTTAGTCGCATGAAAACTGTTCGCTGGAATTGCTGTTTTCCAATGCCTGAAATAGGAAGAGAGACATTCTCNATTNATCTCTCATTGTAAAACAAAGTGCAGTGAGCGAAACGTTAACATCTTTATGAACTAGGAATCGAAATACTTGTACTG	511	2777	rnd-4_family-668#DNA/CMC-EnSpm ( Recon Family Size = 41, Final Multiple Alignment Size = 35 )
STRG.20790.1	rnd-4_family-668#DNA/CMC-EnSpm	94.545	165	9	0	1	165	2634	2470	6.46e-69	255	rnd-4_family-668#DNA/CMC-EnSpm	138	156	156	0	94.55	1	-1	CCTCCGATATTTGTGTACCTTTTGCATTACATTATAAACTCAATTTCCCGTACCTATTTTTATAGCACTACACAACCGACCCCAGAACGAACGATACTAGTCCAGTGCGTCAAATAACTAAACGGAAACGTCCCATTTCATCGCTTTCATTTCTCACTTCCCAAG	CCTCCGATATTTGTGTACCTTCTGCATTACATTATAAACTCAATTTCCCGTATCTATTTTTATAGCACTGCATAAACGACCCCAGAACGAACGATACTAGTCCGGTGCGTCGAATAACTAAACGGAAACGTCCCATTTCACCGCTTTCATTTCCCACTTCCCAAG	511	2777	rnd-4_family-668#DNA/CMC-EnSpm ( Recon Family Size = 41, Final Multiple Alignment Size = 35 )
STRG.20790.1	rnd-4_family-668#DNA/CMC-EnSpm	95.000	60	3	0	452	511	2103	2044	4.14e-21	97.1	rnd-4_family-668#DNA/CMC-EnSpm	52	57	57	0	95.00	1	-1	TTACTGGGAACATGAAAATCATTGAGGCAGAAACTGGAATCTCTTGCTGTATGGAAATGG	TTACTGTGAATATGAAAATCATTGAGGCAGAAACTGGAATCTCNTGCTGTATGGAAATGG	511	2777	rnd-4_family-668#DNA/CMC-EnSpm ( Recon Family Size = 41, Final Multiple Alignment Size = 35 )
STRG.5666.1	rnd-1_family-31#Unknown	83.929	280	33	1	352	619	280	1	1.76e-73	272	rnd-1_family-31#Unknown	147	235	235	12	83.93	1	-1	TTTACCACGTTTATTGTTTAACTGAACGCTGACTGCCAACCGCGGTTGCCATTTGACCATTGCTCTTGCGCACGCTCTCA------------AATACACGCTAACCACTATCTCTCCCAATCACCTTCTCGTTCTCACGGGTCGTGGAGAATACTGTTCTGTTTAACATATTCGTGCAGTGCCGCACATTAGAGCAACTTGCAGGTGGTCTACGCAACACAAAGGACCGAAGCACGCGTTTACTAAGGAAACCGCGAAGTAAGGTCTAATCAACCTTACA	TTTACCACGTTTATTGTTTANCTGAACGCTCGCTGCCAAGCGCGGTGGCCATTTGACCGTTGCCCTTGCGCACGCTCTCACGCACGCTCCCAAATACACGCTAACCACTATCTCTCCCAATCGCCTTCTCGTTCTCACGGGTCGTGGGGAACACTGTTCTGGTNANCGTGNTNGCGCAGTGCNGAGCATCACAGTAACGNGCAGGTGGTCCACGCAGTACGAAGGACCGAAGCACGCGTTTACTAAGGAAACCGCGNGGTAAGGTCTAACCAACCTTACA	1366	280	rnd-1_family-31#Unknown ( RepeatScout Family Size = 310, Final Multiple Alignment Size = 100, Localized to 216 out of 228 contigs )
STRG.11298.1	rnd-1_family-42#Unknown	95.629	938	38	3	31	967	1122	187	0.0	1509	rnd-1_family-42#Unknown	817	897	897	3	95.63	1	-1	TCCAGATTGCATTGGTTACTTGGGTAGCCATCGGCCGAATCGACGTTTATTCCGGATTACCGTAAGGACTGGACGATTTGATCAATGGTTTAAACCTATACTCTCGCCCGCTGACGTTACATGGGGCACCGTACACGGATTAACAAAACCCCATGAAAGTCTCACCGGATCGCAGAGGTGATTCCTGACACCAACCATCAACACATCCGCTCAACGTCTATTCCCAAATAATCCAACCCAACAGTTCAATTCTTCCCGCGTTGCAGTACGAAACCAACGACCGGAACCCAGCCCTCGCAGCTGTCAACTTCGTCAAACCAGCCCTTTTTTACCTGCTTCCCCCAACATTCTACCTGCCACCGCCTGCAACCAAGGTCTTTACGGAGCAGAATACCAGCC…	TCCAGATCGCATTGGTTACTTGGGTAGCCATCGGCCGAATCGACGTTTATTCCGGATTACCGTAAGGACTGGACGATTTGATCAATGGTTTAAACCTATACTCTCGCCTGCTGACGTTACATGGGGCACCGTACACGGATTAACAAAACCTCATGAAAGTCTCACCGGATCGCAGAGGTGATTCCTGACACCAACCATCAACACATCCGCTCAACGTCTATTCCCAAATAATCCAACCCAACAGTTCAATTCTTCCCGCGTTGCAGTACGAAACCAATGGCCGGAACCCAGCCCTCGCAGCTGTCAACTTCGTCAAACCAGCCCTTTTTTACCTGCTNCCCTCAACATTCTACCTGCCACCACCTGCAACCAAGGTCTTTACGGAACAGAATACCAGCC…	967	1875	rnd-1_family-42#Unknown ( RepeatScout Family Size = 227, Final Multiple Alignment Size = 100, Localized to 216 out of 228 contigs )
STRG.38273.1	rnd-1_family-79#LINE/Penelope	97.606	376	7	2	1	375	976	1350	0.0	643	rnd-1_family-79#LINE/Penelope	348	367	367	2	97.61	1	1	AGGCTGTTAAATCCATCGCTTTGTTCACACAAGCGATTTGTCAAATCACTGCAGCTACCCTGGCCGCGATCGGAAAATGGGGGACAAAATCATGGTGACCTCGACCGCGACCTTTCAGTCGTGACAGGAAGCAGCCAACCCACCCCAGATGTACTTTCTACACCGAGTTTTCCCAACCACGAACAACCAACTTCCCACCCCTTTTCCGAACCGCAAAACACCTACAATATTGATTAACCAATCTTAATTTGATACTGTAAATACCCTCTATTTTGTTCCGAAAATATGCATTCCTATCGTATATATATGTAACTGTATTAGCCAGAGGATGAAGTTACCGAAAACGAGCTTGTTCGCAATCGTGCCTTTTT-TATA	AGGCTGTTAAATCCATCGCTTTGTTCACACAAGCGATTTGTCAAATCACTTCAGCTACCCTGGCCGCGATCGGAAAATGGGGGACAAAATCAAGGTGACCTCGACCGCGACCTTTCAGTCGTGACAGGAAGCAGCCAACCCACCCCAGATGTACTTTCTACACCGAATTTTCCCAACCACGAACAACCAACTTCCCACCCCTTTTCCGAACCGCACAACACCTACAACATTGATTAACCAATCTTAATTTGATACTGTAAACACCCT-TATTTTGTTCCGAAAATATGCATTCCTATCGTATATATATGTAACTGTATTAGCCAGAGGATGAAGTTACCGAAAACGAGCTTGTTCGCTATCGTGCCTTTTTCTATA	2887	1350	rnd-1_family-79#LINE/Penelope ( RepeatScout Family Size = 132, Final Multiple Alignment Size = 99, Localized to 216 out of 228 contigs )
STRG.38273.1	rnd-3_family-453#Unknown	83.542	559	84	6	1673	2223	5	563	1.55e-151	532	rnd-3_family-453#Unknown	288	467	467	8	83.54	1	1	AGAAAAA-AGTCAAGTGCGGTGGTCCGTCTCAATGTATTACACACATCTTGTGGACTGTCCACGTAATGGCGCTTACGTTAACAAGGTTCATGTAGATTTTAATAAGTGCAAAATGTGAAGAAACTAATATTTTCATCTTGTCAACCATTGTTAGTTTTCTGGCACTAATTTCATTAAGGACGTTAAATAGGTATGATAACCATATAAGAGAGTTCTGGAAGAATTCA--ATGAC-GCTATTGTCGT-TGCAAAGTCGTATTTGCTTATTTCGAACTTGAAAATATTTCTTGTTGTCCGGTAGTTGATGACGTCTCCGTGAGTGGTGATTTGGTATTAGTTCAAGTCACTT-TCGGGGAATTTGGATATGTTGGCAAATTCTGCTTCACTTAATTCCAT…	AGAAAAATAGTCGAATGCAATGGTCCGTCTCAATGTATTACATCCATCTTATGGACTGNCCACTTAATGGCGCTCACTCTAACAAGGTTCATGTAGCTTTTGACAAGTGCATACTGTGATGAAACTAATATTTGCATATTATTAACAATTGCCAGCTTCCTGGCACTAATTTCATNNAAGCCGTCAAATAGGTATGATAACCACGTTGGATAGTTNTGGAAGAATGCACCGTAACTGCTATTGTCGTGTGCACGGTCATCTGCGCTTATTTCAAACTTGAACATATTTCTTGTTGTCCGGTGGNTGATGGAGTCTCCGTNAGTTGCGGTTAGGTATTAGTTCAAGTAACTTGGAGGGGAATTTGGATATGTTGGCAAATTCTACTTTACTTAACTTCGT…	2887	563	rnd-3_family-453#Unknown ( Recon Family Size = 22, Final Multiple Alignment Size = 19 )
STRG.38273.1	rnd-1_family-36#LINE/CR1	86.269	335	43	2	372	704	6337	6004	4.64e-102	368	rnd-1_family-36#LINE/CR1	199	289	289	3	86.27	1	-1	TATATAAAGATTCCATTTAGGTCTCTGTCGGTACGAGTTGAAATGTGGATCTTGGTCATCAAAATTGGAGCCCAAGTGAATGGGCAACGACAAACCTGAAATAAATGATGTTAGCAGTCTGCACGTGGTTCCAGCTGTGAGTTATGATAATAAATGGCGACAATTAATAATAAACTGTTTGGGTTTGTGTGAACTGTCAGTGGCCCATTCCATATTCTTATCTGGGTTATAGTTCGAG--TTAAAGTAACGTAGGGTTGCAGGAGGTTGATCAGTACTACTACAGGCTAGCAAGGTAGCGTAAACCGGGTGGGCAGCTGCTTCTGCATCTCAAAG	TATA-AAAGATNCCATTNAGGTCTCTGTCGGTACGGGTCAAAGTGTGGACNTTGGTCACCGAAAGTGGNGCCCGAGAGAGTGGGCGACGACAAACCTGAAATAAATGGTGTTAGCAGTCTGGACGTGGTTCCAGCTGTTAGTTATGATAATAAATGGCGACAATTAATAATGAACTGGCTGGGTTTATGTGGACCGTCGGTGGCACATTTCGTACTTTGATCTGGGTTTTAATTCGAGAGCTTAAGTAACGTAGGGTTGCAGGGGGTTGATAAGTACTACTACAGGCTAGCAAGATAGCGTAAACCGGGTGGGCTGCTGCGTCTGCATTTCAGAG	2887	7476	rnd-1_family-36#LINE/CR1 ( RepeatScout Family Size = 244, Final Multiple Alignment Size = 100, Localized to 216 out of 228 contigs )
STRG.38273.1	rnd-1_family-533#Unknown	93.182	88	6	0	2063	2150	90	3	2.38e-30	130	rnd-1_family-533#Unknown	70	82	82	0	93.18	1	-1	CATTTTCCAAAACTGAAGTGAATTGTAATTAAATTGTGGTAAAATCATACTGTTCTGTTAGACCTTGTTGTCGTCGAGATTTCTGATT	CATTTTCCAAAACTGAAGTGAATTGTAATGAAATTGTGGTAAAATCATACAGTTCTGTTGGACCGTGTAGTCGCCGAGATTTCTGATT	2887	94	rnd-1_family-533#Unknown ( RepeatScout Family Size = 20, Final Multiple Alignment Size = 20, Localized to 216 out of 228 contigs )
STRG.38273.1	rnd-1_family-320#Unknown	92.593	54	4	0	856	909	370	423	2.43e-15	80.5	rnd-1_family-320#Unknown	43	50	50	0	92.59	1	1	TGAGCAGGGAAATCTCATGACGTGGTGGTTGCATGAATATCCCATTTGTCATAA	TGAGCAGGGAAATCTCATGACGTGGTGGTTGCNTGAATATCGTATTTGTTATAA	2887	1136	rnd-1_family-320#Unknown ( RepeatScout Family Size = 40, Final Multiple Alignment Size = 40, Localized to 216 out of 228 contigs )
STRG.19951.2	rnd-1_family-13#LTR/Pao	95.283	106	3	2	1	106	1070	1173	1.62e-42	167	rnd-1_family-13#LTR/Pao	90	101	101	2	95.28	1	1	GCATAATTTTTGATTCGAACTTGGACTGCCGTGACGGTGATACCTGATATTGACCTTTTGTTGAACTCTGGTCCTCGTTGCTAGACGTTGTGGCCGTACAGTTGAG	GCATAA-TTTTGATTCGAACTCGGACTGCCGTGACGGTGGTACCTGACATTGACC-TTTGTTGAACTCTGGTCCTCGTTGCTAGACGTTGTGGCCGTACAGTTGAG	275	1304	rnd-1_family-13#LTR/Pao ( RepeatScout Family Size = 513, Final Multiple Alignment Size = 100, Localized to 216 out of 228 contigs )
STRG.9151.1	rnd-1_family-288#Unknown	92.627	217	14	1	1	217	910	696	4.10e-88	318	rnd-1_family-288#Unknown	172	201	201	2	92.63	1	-1	TGGGGCAAACTTGGGGCTAGCCCCAACCTTTATAATACGTTACACGAAACCAGATCCAACCGCCGTTTCATGGTCTACTACTAATGTATAATTCTATTTTGGCCGTTTTCGTACGCGTCCCACATGTACCAATATCTGTCTAATATGTAACTGAAAATTGAAAGCCAAATTCTCAATACGAAAAATTTATTTACATTCAAAAAATGTGTATTTTGTA	TGGGGCAAACTTGGGGCTAGCCCCAACCTTTGTAATACGNTAAACGAAACCAGATCCAACCGCCGTTTCACGGNCTACTACTAATGTNTANTTCTAATTTGGCCGTTTGCGTACGCGTCCCACGTACACCAATTTCTGTCTAATATGTAACTGAAAATTGAAAGCCAAATTCTCAATACGAAAAATTTATTTACGTTCAAAAA--GTGTATTTTGTA	267	936	rnd-1_family-288#Unknown ( RepeatScout Family Size = 46, Final Multiple Alignment Size = 46, Localized to 216 out of 228 contigs )
STRG.9151.1	rnd-1_family-177#Unknown	100.000	30	0	0	1	30	68	39	3.55e-09	56.5	rnd-1_family-177#Unknown	30	30	30	0	100.00	1	-1	TGGGGCAAACTTGGGGCTAGCCCCAACCTT	TGGGGCAAACTTGGGGCTAGCCCCAACCTT	267	177	rnd-1_family-177#Unknown ( RepeatScout Family Size = 71, Final Multiple Alignment Size = 71, Localized to 216 out of 228 contigs )
STRG.9671.4	rnd-1_family-462#Unknown	92.638	489	34	2	2378	2865	1	488	0.0	706	rnd-1_family-462#Unknown	382	453	453	2	92.64	1	1	TGTAAATTACATTTTGTAATTTGTATTTTCGACGACATCTTCGCTTGTCCTACTCGTGAGTAGCGTGTACAGGCGTCATGAACCTCGAATACTTGTGATCAAATTCTCTGTTTCTACTGTACTGACACAGTTCAGATTTACTTTTTTATGACGTGTAGTGCGTGAACGTTTTACG-TATGTTCCCGACTCGATTTTTCTACGATTTTACATTCCCCTTGTAAGAAAATTTTGCAGAACGTTTCACTCACGCTTCTTGATACACTGTCTGAACCGCAACCGTGCTGCGCTACAGTTTCGCATGACTCCTTGCTGAGTGGACTGTTTATGACCGCACTGTCCCGATTTATCGGATAACTTTCTGTACTGTTGTTCTTGGTTGCTCACCTGGCTGTAAGTCA…	TGTAAATTACTTTTTGTAATTTGTATTTTCGACGACATCTTCGCTTGTCTTACTCGTGAGTAGCGTGTATATGCNTCATGAACCTCGAATACTTGTGATCCAATTCCCCGTTTTTACTGTACTGACACAGTTCAGATTTACCCCTTTNCGACGTATGGTGCGTGAACATTTTACGTTATGTTCCCGACTCGATTGTTCTATGATTGTACATTCCCCTTGTAAGAAAAATTTGCAGAACGTTTCACTTACGCTTCTTGACCCACTGTCTGTACCGCAACCGTGCTGCGCTACAGTTTCGCATGACTCCTTGCTGAGTGGACCGTTTATGACCGCGCTGTCCCGATTTTTCGGATAACTTTCTGTACTGTTGCCCTTGGTTGCTCACCTGGCTGTAAGTCA…	2865	810	rnd-1_family-462#Unknown ( RepeatScout Family Size = 25, Final Multiple Alignment Size = 25, Localized to 216 out of 228 contigs )
STRG.9671.4	rnd-1_family-493#LTR/Pao	92.025	489	37	2	2378	2865	2767	3254	0.0	691	rnd-1_family-493#LTR/Pao	374	450	450	2	92.02	1	1	TGTAAATTACATTTTGTAATTTGTATTTTCGACGACATCTTCGCTTGTCCTACTCGTGAGTAGCGTGTACAGGCGTCATGAACCTCGAATACTTGTGATCAAATTCTCTGTTTCTACTGTACTGACACAGTTCAGATTTACTTTTTTATGACGTGTAGTGCGTGAACGTTTTACG-TATGTTCCCGACTCGATTTTTCTACGATTTTACATTCCCCTTGTAAGAAAATTTTGCAGAACGTTTCACTCACGCTTCTTGATACACTGTCTGAACCGCAACCGTGCTGCGCTACAGTTTCGCATGACTCCTTGCTGAGTGGACTGTTTATGACCGCACTGTCCCGATTTATCGGATAACTTTCTGTACTGTTGTTCTTGGTTGCTCACCTGGCTGTAAGTCA…	TGTAAATTACTTTTTGTAATTTGTGTTCTCGACGACATCCTCGCTTGTCCTACTCGTGAGTAGCGTGTACATGCNTCATGAACCTCGAGCACTCGTGATCCAATTCTCCGTTTCTANTGTACTGACACAGTTCAGATTTACCCCTTTNCGACGTATGGTGCGTGAACATTTTACGTTATGTTCCCGACTCGATTGTTCTATGATTGTACATTCCCCTTGTAAGAAAAATTTGCAGAACGTTTCACTTACGCTTCTTGACCCACTGTCTGTACCGCAACCGTGCTGCGCTACAGTTTCGCATGACTCCTTGCTGAGTGGACCGTTTATGACCGCGCTGTCCCGATTTTTCGGATAACTTTCTGTACTGTTGCCCTTGGTTGCTCACCTGGCTGTAAGTCA…	2865	3346	rnd-1_family-493#LTR/Pao ( RepeatScout Family Size = 23, Final Multiple Alignment Size = 23, Localized to 216 out of 228 contigs )
STRG.9671.4	rnd-1_family-260#Unknown	90.417	240	23	0	2626	2865	333	94	4.70e-87	318	rnd-1_family-260#Unknown	172	217	217	0	90.42	1	-1	GCTTCTTGATACACTGTCTGAACCGCAACCGTGCTGCGCTACAGTTTCGCATGACTCCTTGCTGAGTGGACTGTTTATGACCGCACTGTCCCGATTTATCGGATAACTTTCTGTACTGTTGTTCTTGGTTGCTCACCTGGCTGTAAGTCATTTGCATTTATGTATTTTTATGTATTGCATTGTTTAGAACCACGAATTTACGATAAACACGGTTACAGGTTTGGAATTTGTTCTGCTGCC	GCTTCTTGATTTACTGTCTGTACCGTGACCGCGCTGCGCTACAGTTTCGTTTGACTCCTTGCTGAGTGGACCGTTTATGACTGCACTGTCCCGATTTACCGGATAGCTTTCTGTACTGTTGTTCTTGGTTGCTCACCTGGCTGTAAGTCATTTGCNTTTATATATTTATATATATTGCATTATATAGAACCACGAAATTACGATAAACACGGTTATTCGATTGGAATTTGTTCTGCTGCC	2865	336	rnd-1_family-260#Unknown ( RepeatScout Family Size = 51, Final Multiple Alignment Size = 46, Localized to 216 out of 228 contigs )
STRG.9671.4	rnd-1_family-401#Unknown	89.540	239	25	0	2626	2864	76	314	3.66e-83	305	rnd-1_family-401#Unknown	165	214	214	0	89.54	1	1	GCTTCTTGATACACTGTCTGAACCGCAACCGTGCTGCGCTACAGTTTCGCATGACTCCTTGCTGAGTGGACTGTTTATGACCGCACTGTCCCGATTTATCGGATAACTTTCTGTACTGTTGTTCTTGGTTGCTCACCTGGCTGTAAGTCATTTGCATTTATGTATTTTTATGTATTGCATTGTTTAGAACCACGAATTTACGATAAACACGGTTACAGGTTTGGAATTTGTTCTGCTGC	GCTTCTTGATTTACTGTCTGTACCGTGACCGCGCTGCGCTACAGTTTCGTTTGACTCCTTGCTGAGTGGACCGTTTATGACTGCNCTGTCCCGATTTACCGGATAACTTTCTGTACTGTTGTTCTTGGTTGCTCACCTGGCTGTAAGTCATTCGCCTTTATATATTTATATATATTGTATTATATAGAACCACGAAATTACGATAAACACGGTTATTCGATTGGAATTTGTTCTGCTGC	2865	314	rnd-1_family-401#Unknown ( RepeatScout Family Size = 31, Final Multiple Alignment Size = 31, Localized to 216 out of 228 contigs )
STRG.9671.4	rnd-1_family-26#Unknown	76.173	533	84	18	1831	2327	1	526	1.05e-63	241	rnd-1_family-26#Unknown	130	406	406	43	76.17	1	1	CTCCAAGTGCCTCAGTATTGTC-GGGGTGTGTTTCTCAGGCTCTGATACGGCTACTCGTCATGAATGTTTGTCGAAATACGTCCTAGTGATCGTTTGTCTGCCACACCCTTTGTTGTGGAAGTCCCACTCACTGCCTCCTCGTAGAGGGGGGGGGAGGAGGTT-CACAAAAGTGAGAGAACGAAGGCAAAAGCTCGTCACTCTCCATCGGGTTGACTGACTGAAAGTCAATCTAGGGGAG---GGGAGA--GGGA-T---GACTAA--AC---T--C---TGA-CCCCA-AACCACCTGCCTACCGGCATCTGTGGCGGAGGGGTATACTGGGCGCCCAGGATGTTTGACCTCATCGGAAGGGCGTATGAACTGAGCATTCAGTCACCTGCCCCCAGTG…	CTCCAAATGCCTCAGTATGGTCGGGGGTGGGTGTCTCAGGCTCCGAGATGGCTACTCGTCCTGAACGCCTCTCGAAATGCTCCCAAGTGACCGTGCGTCTAACACAGCCTCTGCTGAGGAAGTCCTACTCACTGCCTTCTCGT-------GGCGGAGGTGTTCCCACTAAAGTGAGAGGACGAAAGCGAACGCCCGGCGCTCTCCACCGGGTTGGCTGACTGATAGTCAGTCTAGGGGAGATGGCTAAACCCTGATTCCAAACCAACCACGGGTGGCGTATGAGGCGTACAACGGTATGCTCACCGGCATCTGTGGCGGAGGGGTGCACTGGGCACCCAGGATGTTTGGCCTCATCCGAAGGGCGTATGAACTGAGCAATCAGTCACCGGCCCCCAGTG…	2865	662	rnd-1_family-26#Unknown ( RepeatScout Family Size = 383, Final Multiple Alignment Size = 100, Localized to 216 out of 228 contigs )
STRG.9542.1	rnd-1_family-448#Unknown	91.517	389	33	0	1	389	37	425	1.20e-154	540	rnd-1_family-448#Unknown	292	356	356	0	91.52	1	1	CTACCATTTCCTACAGAATGGTATTATCTTCAGTCCGGTAATTCTGTTCCACCTTCATCTGTTTTGCTAAATTTGGCATCAAATAATTCTCCATTTCTGCCCATCCTCTCATCATTTTTCCCATAGCCATGGCATGGCTATTAATAACCGGCTTCTTGACATTCATCTACTCACTCTTCTTCTCCCCCTTATCAGACCTTGCCCTATTATACTTTAATCCGCACACGGGTACCTAGCCCGCAATTACAAATCCAGTTCAAAGCTCCATCAAGACAATACTTACCCGCTAGACGTCACCTGAATTTGACTCACTACTAGGCCTGGGGCTCACGGTTTTGAGATAGCTCTCCACCATCAATCTGCTCCTCATTCAATGCCTTATTTTTCTA	CTACGATTTCCTACAGAATGGTTTTATCTTCAGTCCGGTAATTCTGTTCCACCTTCATCTGTTTTGCTGAATCTGGCAACGAATAATTTTCCAGTTCCNCCCATCCTCTCGTCGCTTTTCCCATAGCCACGGCATGGCTATTAATAACCTGCTTCTTGACATTCATCTACTCACTTTTCTTCTCCCCCTTATCAGACCTTGCCATATTACACTCTAATTTGCATACGGATACCTAGCCCGCAATTANAAATCCAGTTCAAAGCTCCGTCAAGACAATACCTACCCGCTAGACGTCACCTGACTTTGACTCACTATTACGCCTGGGGCTCGTGGTTTTGAGATAGCTCTCCACCATCAATCTGCTCCTCATACAACGCCTTATTTTTCTA	390	452	rnd-1_family-448#Unknown ( RepeatScout Family Size = 26, Final Multiple Alignment Size = 26, Localized to 216 out of 228 contigs )
STRG.35627.1	rnd-1_family-42#Unknown	92.047	1182	74	12	3	1167	1537	359	0.0	1650	rnd-1_family-42#Unknown	893	1088	1088	20	92.05	1	-1	GAATACCAGCACATTTGCTCCCACATGAAAAATCCTCACCTTAACACCCAGTGTTTTTCTCCTTTTTCACTGTTTGCCATCCTCGACCACAGCTGATGAACTGACCAGACTGTTATCTTCCTATTTTCTTATTCTTCTTCCAGACTATACCCTCTACTATTGTTTTATTCCTGGTTCCCTAACGGACACTCTCTCCTCATCCACAACCGGCCTGATATAGCCCTAAATCTCTACTATTACCCAACTACCCTAGAAAGCTACCAGTCTCCGTCTAGGGATCCCTAATAGACCGGTCCACTAGCCAAACGATAACCAATTGTTCGGATAACAAAATGTTCATTTTCTTGTTTCCATCAAAACGATAATCATAACCTACAGCT--AACACTCGCCATACTGC…	GAATACCAGCACGTTTGCCCCCACATGAAAAATCCTCACCTTAACACCCAGTGTTTTCCTCCCTTTTCACTGTTTGCCGTCCTCGACCACAGCTGGTGAACTGACCAGACTGTTATCTTCCTATTTTCTCATTCTTCTTCCAGACCATACCNTCTACTATTGTTTTATTCCTGGTTCCCAAACGGACACCCTCTCCTCATCCACCGCCTACCTGATATCGCCCCAAATCTCTACTATCACCCAACTACCCTAGAAAGCTACCAGTCTCCGTCTAGGGATCCCTAATAGACCGGTCCACTAGCCGAACGATAACTAATTGTTCGGATAACAAAATGTTCATTTTCTTGCTTCCATAAAAACGATAATCATAACCCACAGCTGGAACACTCTCCAGACTGC…	1167	1875	rnd-1_family-42#Unknown ( RepeatScout Family Size = 227, Final Multiple Alignment Size = 100, Localized to 216 out of 228 contigs )
STRG.35627.1	rnd-1_family-295#Unknown	85.308	211	28	3	958	1167	724	516	2.56e-56	215	rnd-1_family-295#Unknown	116	180	180	3	85.31	1	-1	CGTCCATACACCGTCCATGCTCTTCAAAAGTTCACTGAAATCCCTGCGAAGCTATTTGCCTTCATGTGAATTTCCATATGACACTGTAATCACCTGCACTAAA-GGTCCGTTTTATTAACACCTTTGACTCACTTGCCTTTATTTCACATGCCTCCTCCCCAATTAGTTACCCAATGCTGGATCAGTGTCCAATATTCCGCTGGCATCTCT	CGTCCGTACACCATTCATGCTCTTCAAAAGTTCACTGCATTCCTCGTGAAGTT-TTTGCCTTCATGTGAATTTCCATATGACACTGAAATCACCTATACAAAAAGGTCTGTCTTATTATCACATCCGACTCACTTGCATTTATTTCACAGGC-TCCCCCACAATTAGTTACCCAATGTTGGATCAATCTTCTATATTCCGCTGGCATCTCT	1167	729	rnd-1_family-295#Unknown ( RepeatScout Family Size = 44, Final Multiple Alignment Size = 44, Localized to 216 out of 228 contigs )
STRG.35418.1	rnd-1_family-320#Unknown	90.455	440	37	5	801	1237	573	136	6.47e-167	582	rnd-1_family-320#Unknown	315	398	398	5	90.45	1	-1	CACTACCGCAGCCTGGACTCTAAGCCCAATGACATGGATAACATGTGGAGGCAACAGATGATCAAGACCTGCCTCACCTAAGTCTACAATAAATGAACACAGGGAACCGTTCATATTTTTC-ATTCCCTACTAACTATCTCTCCCCACTTTTATAATAAATATGATATTCATGCAACCACCACGTCATGAGACTTCCCTGCCCACATTTAGGTTTAATCTCAGTAGGGCGGCACTACCGAGTAGGAGCATAGGCGAACTTACGTCCACGTTTCTCTGCATGATAACAATTTTCGCTAACGCATCACCATCGATGCCCTAGTGGTCTGCTTT-T-CAACCTAACTTAATTGCTCTTTAGAACTTCTAATTGCGTGCAAGCCATTTATCCTTCGAAATGTA…	CACTACCGCAGCCTGGACTTTAAGCCCACTGACATGGATAACATATGGAGGCAACAGATGACCAACACCTGCCTCACTTGAGTCCACAAAAAATGAACACGGAGAACCGTTCATATTTTTCCATTCCCTACTAACTATCTCTCCTCACTCTTATAACAAATACGATATTCANGCAACCACCACGTCATGAGATTTCCCTGCTCACATTCAAGTTNAATCTCAGTAGGCCGGCACTACCGAGTAGGAGCACAGACGAACNTACGTCCACGTTTCTGTGCATGATAACAATTTTCTCTAACGCATCACCACCGATGCCCTAGTGGT-T-CTTTCTGCANTCTTACTTAATTGCTCCTCAGAACTTCTAATTGCGTGCAAACCATTTATCCTTTGAAATGCA…	1238	1136	rnd-1_family-320#Unknown ( RepeatScout Family Size = 40, Final Multiple Alignment Size = 40, Localized to 216 out of 228 contigs )
STRG.35418.1	rnd-1_family-31#Unknown	89.286	280	30	0	15	294	1	280	7.09e-102	366	rnd-1_family-31#Unknown	198	250	250	0	89.29	1	1	TGTAAGTTTGATTAGACCTTACTTCGCGGTTTCCTTAGTAAACGCGTGCTTCGGTCCTTTGTACTGCGTGGACCACCTGCACGTTACTCTAATGTGCGTCACTGCACAAATATGTTAACCAGAACAGTATTCTCCACGACCCGTGAGAACGAGAAGGCGATTGGGAGAGATAGTGGTTAGCGTGTATTTGGGAGCGTGCGTGAGAGCGTGCGCAAGAGCAACGGTCAAATGACAACCGCGCTCGGCAGTCAGCGTTCGGTTAAACAACAAACGTGGTAAA	TGTAAGGTTGGTTAGACCTTACCNCGCGGTTTCCTTAGTAAACGCGTGCTTCGGTCCTTCGTACTGCGTGGACCACCTGCNCGTTACTGTGATGCTCNGCACTGCGCNANCACGNTNACCAGAACAGTGTTCCCCACGACCCGTGAGAACGAGAAGGCGATTGGGAGAGATAGTGGTTAGCGTGTATTTGGGAGCGTGCGTGAGAGCGTGCGCAAGGGCAACGGTCAAATGGCCACCGCGCTTGGCAGCGAGCGTTCAGNTAAACAATAAACGTGGTAAA	1238	280	rnd-1_family-31#Unknown ( RepeatScout Family Size = 310, Final Multiple Alignment Size = 100, Localized to 216 out of 228 contigs )
STRG.35418.1	rnd-1_family-125#Unknown	78.622	421	79	8	325	737	199	616	1.58e-78	289	rnd-1_family-125#Unknown	156	331	331	11	78.62	1	1	CGCCCAGATGGGAGTGAAATGGGCTCCGTAGTCGGCATACGTAATGAAGTAAATCGATGATGGAGAAACATCGCGCAGTATTTCGGATAGCATCGATGTAAAGTCGCAGGGGTGAGTAAGCTGA-GGAG-AAACTTT-GAAAAACCACCGGCGAATAATTGAAACATTCTTGGTGAGGAAGGGCAGGCTCCTGAACCAATCGCTCAAATGACCCGGAAAATAGCAGAAATATAATATCAAAAGAGTTGTGAGGTAAAATCTGAGGAGAAAAATAGCGCGAATAAAACAG--AGTTTAATTTATTACTGAACTGGTGCTTACCATTCATCAAGAGGTTGTGAGAG-ACCAATTCATGAGGGGGTGTATGTGGAAGCCCTAGCCTGGAAACTTGGTGGAGC…	CGCCCAGNAGTGAGCGAAATGGGCTCCGCGGTCGAGATACGTAATNAAGTAAAGCGGGGATGGAGNAAAAACGCGCAGNANTTCGGATAGCGTCGATGTAAAGTCGCAGGGGNGAGTANACTGACAAAGAAAACTTTCGAAAAAGCACCGACGAAAAATTGGAAAANTTTTGGTGATGACGGATACGCACTTGAACCAGTAGCTCAAATGACCCGGAAAATAGCAGAAATATAATACCGAAGGAGTTGCGGTGTCC--TCTGAGGAGGGGAATTGCGTAAATGAAACAGAAAGTCCGATTTACCACNGAATTAGTACTTACTATCCATCAAGAGGTTGTG-GAGGACGCNCTCATAAAGAGGTGNATGTAGATGCCCGAGCCTGGAAATTTGGTGGAGC…	1238	1816	rnd-1_family-125#Unknown ( RepeatScout Family Size = 92, Final Multiple Alignment Size = 91, Localized to 216 out of 228 contigs )
STRG.35418.1	rnd-1_family-243#LINE/CR1	76.513	413	77	15	336	737	210	613	1.26e-54	209	rnd-1_family-243#LINE/CR1	113	316	316	20	76.51	1	1	GAGTGAAATGGGCTCCGTAGTCGGCATACGTAATGAAGTAAATCGATGATGGAG-AAACATCGCGCAGTATTTCGGATAGCATCGATGTAAAGTCGCAGGGGTGAGTAAGCTGA-GGAG-AAACTTT-GAAAAACCACCGGCGAATAATTGAAACATTCTTGGTGAGGAAGGGCAGGCTCCTGAACCAATCGCTCAAATGACCCGGAAAATAGCAGAAATATAATATCAAAAGAGTTGTGAGGTAAAATCTGAGGAGAAA-AATAGCGCGAATAAAACAGA--GTTTAATTTATTACTGAACTGGTGCTTACCATTCATCAAGAGGTTGTGAGAGA-CCAATTCATGAGGGGGTGTATGTGGAAGCCCTAGCCTGGAAACTTGG-TGGAGC--AGTGAC…	GAGCGAAATAGGCTCCGCCGTCGAGATACGTGATGAAGTAAAGCGGTGATGAAGTAAAAAT-GCGCAGTATTTCGGATAGCGTCGATGTAAAGTCGCAAGGGTGAGTAAACTGACAAAGAAAACTTTCGAAAAATCACCGACGAAAAATTGGAGAATTTTGGGTGATGAAGGACATGCACTTGAACCAGTAGTCCAGATGACCCGGAAAATAGCAGAAATATAATACCTAAGGATTTGTGGTGTCCT-TC-GAGGAGGGGGAAT-GCGTANATGAAACAGTCCGTGTAACC----ACGGAATTGGTATTTGCTATTCATCAAGAGGTTGTG-GAGAACGCCCTCATAAAGAGGTGGATGTAGCTGCCCGAGCCTGGAAATTTCACTGGAGCAGAGTGAC…	1238	2724	rnd-1_family-243#LINE/CR1 ( RepeatScout Family Size = 54, Final Multiple Alignment Size = 54, Localized to 216 out of 228 contigs )
STRG.35418.1	rnd-1_family-36#LINE/CR1	98.000	50	1	0	1189	1238	6008	6057	6.18e-18	87.9	rnd-1_family-36#LINE/CR1	47	49	49	0	98.00	1	1	GAAATGTAGACGCAGCAGCCCACCCGGTTTACGCTATCTTGCTAGCCTGT	GAAATGCAGACGCAGCAGCCCACCCGGTTTACGCTATCTTGCTAGCCTGT	1238	7476	rnd-1_family-36#LINE/CR1 ( RepeatScout Family Size = 244, Final Multiple Alignment Size = 100, Localized to 216 out of 228 contigs )
STRG.11535.1	rnd-1_family-4#LINE/RTE-BovB	76.650	197	43	3	245	439	481	286	2.26e-23	106	rnd-1_family-4#LINE/RTE-BovB	57	151	151	3	76.65	1	-1	GCCAGGGAATGGCGCGGATGACTGAATTGATGGACGCTTTCAGATCAAGAAAGACAGAGATTGCTTGCCTACGGAAGATGTGTCTGTTTCCTGAGATTTACGGAAG-GAAGAATACGTAGTTGGTACAACCTCAATTGGGTCTAAAACTGGCCTGATTCTCACTCGCAAGCCTATCTTGGG-GCTGGATAATTGGTG	GCCAGAGAACTGTGCGGTCGACTGAGTCGAACGCCGCTTTCAGATCAAGAAAGACAGAGATTGTGGGCCTACGGAAGATGTGTCTGTGCTCTAAGGTTTGCCGAAGAGTA-AAGATGTGGTCGATACAACCCCGACCGGGTCTGAAACCGGCTTGATTCTCACGCGTACACATTTCGCGGGCGCTGGATAATCGGTG	1633	1714	rnd-1_family-4#LINE/RTE-BovB ( RepeatScout Family Size = 1112, Final Multiple Alignment Size = 100, Localized to 216 out of 228 contigs )
STRG.11535.1	rnd-1_family-8#LINE/RTE-BovB	76.650	197	43	3	245	439	1804	1609	2.26e-23	106	rnd-1_family-8#LINE/RTE-BovB	57	151	151	3	76.65	1	-1	GCCAGGGAATGGCGCGGATGACTGAATTGATGGACGCTTTCAGATCAAGAAAGACAGAGATTGCTTGCCTACGGAAGATGTGTCTGTTTCCTGAGATTTACGGAAG-GAAGAATACGTAGTTGGTACAACCTCAATTGGGTCTAAAACTGGCCTGATTCTCACTCGCAAGCCTATCTTGGG-GCTGGATAATTGGTG	GCCAGAGAACTGTGCGGTCGACTGAGTCGAACGCCGCTTTCAGATCAAGAAAGACAGAGATTGTGGGCCTACGGAAGATGTGTCTGTGCTCTAAGGTTTGCCGAAGAGTA-AAGATGTGGTCGATACAACCCCGACCGGGTCTGAAACCGGCTTGATTCTCACGCGTACACATTTCGCGGGCGCTGGATAATCGGTG	1633	2501	rnd-1_family-8#LINE/RTE-BovB ( RepeatScout Family Size = 798, Final Multiple Alignment Size = 100, Localized to 216 out of 228 contigs )
STRG.45057.1	rnd-1_family-31#Unknown	93.277	119	8	0	832	950	280	162	2.73e-45	178	rnd-1_family-31#Unknown	96	111	111	0	93.28	1	-1	TTTACCACGTTTATTGTTTAACTGAACGCTGACTGCCAAACGCGGTTGCCATTTGACCGTTGCTCTTGCGCATGCTCTCACGCACGCTCCCAAATACACGCTAACCACTATCTCTTCCA	TTTACCACGTTTATTGTTTANCTGAACGCTCGCTGCCAAGCGCGGTGGCCATTTGACCGTTGCCCTTGCGCACGCTCTCACGCACGCTCCCAAATACACGCTAACCACTATCTCTCCCA	950	280	rnd-1_family-31#Unknown ( RepeatScout Family Size = 310, Final Multiple Alignment Size = 100, Localized to 216 out of 228 contigs )
[truncated: 6,148 more rows]
