# Supplementary material for: Expression of Transposable Elements throughout the Fasciola hepatica Trematode Life Cycle
Source: Noncoding RNA. 2024 Jul 3;10(4):39. doi: 10.3390/ncrna10040039 (PMC11270206; doi:10.3390/ncrna10040039)
Supplement: Supplementary file 1 [file ncrna-10-00039-s001.zip › table_s3.xlsx]

## Sheet: wt_met_vs_ad
The table contains information on results of differential expression of repeats(according to Wald test) when comparing adult and metacercaria
Colored lines indicate statistically significant results.		Color meaning	downregulated	upregulated
	target_id	pval	qval	b	se_b	mean_obs	var_obs	tech_var	sigma_sq	smooth_sigma_sq	final_sigma_sq			Column names:
1	rnd-1_family-376#LINE/CR1	4.18905953014867e-39	4.42783592336715e-36	-4.07686726899175	0.311646344249047	4.02922775081635	4.19505536938877	0.0788956357335951	0.0369665250863019	0.0667895300920979	0.0667895300920979			1, `target_id`: Unique identifier of the gene or transcript,
2	rnd-5_family-2145#DNA/TcMar-Tc1	2.25277462333469e-27	1.19059138843239e-24	-4.98143622877477	0.459590713360327	11.4754494456763	6.89882913272274	0.000198887431181577	0.316636548279399	0.0692284253468257	0.316636548279399			2, `pval`: p-value expressing the statistical significance of differences in gene or transcript expression,
3	rnd-1_family-255#LTR/Gypsy	9.8587456174602e-26	3.47356470588514e-23	-2.51757744369184	0.240054722843084	4.25792603263663	1.05502050051462	0.0217171933384038	-0.00336571232025577	0.0647222116005013	0.0647222116005013			3, `qval`: an adjusted p-value (e,g,, FDR-adjusted p-value) that takes into account correction for multiple testing,
4	rnd-1_family-529#LINE/RTE-BovB	5.09695667724609e-25	1.34687080196228e-22	3.31262645361207	0.320645874040867	5.7834403998008	4.39473056395029	0.0212882969770958	0.132932367832052	0.0654267768117298	0.132932367832052			4, `test_stat`: value of a test statistic calculated to test for differences in expression,
5	rnd-5_family-426#LTR/Gypsy	5.72499097034631e-22	1.21026309113121e-19	-2.53675774293809	0.263303304685103	3.86954422454245	1.00716791674463	0.0359719095430757	0.0429163665927776	0.0680210358440684	0.0680210358440684			5, `rss`: Residual sum of squares (residual sum of squares) from the regression model,
6	rnd-1_family-93#LTR/Gypsy	8.61982605367425e-22	1.51852602312228e-19	2.01361369079587	0.209921248777413	10.7490821979124	0.756819518527825	3.93968877969794e-05	0.0526449626803196	0.066060999144606	0.066060999144606			6, `degrees_free`: Degrees of freedom associated with the test statistic,
7	rnd-5_family-4336#Unknown	6.21652876675986e-21	9.38695843780739e-19	4.38579309037846	0.467256442566674	4.3288984223306	7.88315641740453	0.0636024857549135	0.263890388925182	0.0641643990306771	0.263890388925182			7, `mean_obs`: The mean value of the observed expression of a gene or transcript,
8	rnd-1_family-17#Simple_repeat	9.26568089000943e-21	1.2242280875925e-18	2.04740854603849	0.219111972079826	5.33854919321501	0.777182539016557	0.00867442444835567	0.0422482041054123	0.0633406600147103	0.0633406600147103			8, `var_obs`: The variance of the observed expression of a gene or transcript,
9	rnd-1_family-350#LTR/Gypsy	3.44637304095473e-18	4.04757367143238e-16	-2.28823471376243	0.263144939019749	3.58406346432246	0.814676693488484	0.0356625177257955	0.0133815559540191	0.0682053706717652	0.0682053706717652			9, `tech_var`: Technical variance (technical variability) in gene expression,
10	rnd-1_family-91#LINE/CR1-Zenon	7.41313540719081e-18	7.83568412540069e-16	1.81680466379582	0.211051883418295	7.27459569877722	0.624330335912425	0.00125116623607337	0.0390500191183278	0.0655631800055407	0.0655631800055407			10, `sigma_sq`: The variance of the model for the gene or transcript,
11	rnd-4_family-660#LTR/Gypsy	1.39267162179107e-17	1.33823082203014e-15	-2.06558745193323	0.241992920116579	4.36957862322778	0.954905074163058	0.022381534352825	0.0654593257269985	0.0638740948855885	0.0654593257269985			11, `smooth_sigma_sq`: Model variance after smoothing,
12	rnd-1_family-69#LINE/CR1	2.38318144651077e-17	1.93770983766298e-15	1.77852975362753	0.209895471412091	7.5577336532336	0.633879151115273	0.00094119318849197	0.0346564850533839	0.0651429701904641	0.0651429701904641			12, `final_sigma_sq`: Final value of model variance after appropriate corrections and transformations,
13	rnd-5_family-3494#Unknown	2.33129741519577e-17	1.93770983766298e-15	-5.07173173219713	0.598365969189704	6.95720053642297	4.84547635343059	0.00441558182636184	0.532647167800138	0.0661383102087508	0.532647167800138
14	rnd-4_family-948#Unknown	7.02217436497782e-17	5.30174164555826e-15	2.46125203211886	0.294878748317191	5.1432121092057	1.24389233386597	0.0136479017067002	0.11678231260697	0.0627913510757106	0.11678231260697
15	rnd-1_family-499#LTR/Pao	8.32632869736784e-17	5.8672862887452e-15	-1.77018218108005	0.212596036060636	6.85160886301438	0.505462869908199	0.00144107655745018	0.0189468154736123	0.0663545352655928	0.0663545352655928
16	rnd-1_family-294#LINE/CR1	1.89862072663374e-16	1.25427631753241e-14	-1.78443373952481	0.216864972290004	5.82351914471398	0.968603991018856	0.00491229282818274	0.0589930861401656	0.0656333314813333	0.0656333314813333
17	rnd-1_family-304#LTR/Gypsy	7.45251771109828e-16	4.3762840114616e-14	-2.54159454213414	0.315222156987328	3.11189689468386	1.03060623134383	0.0711983760076325	0.0590081482602837	0.0778491363759831	0.0778491363759831
18	rnd-4_family-1693#Unknown	7.34103918438899e-16	4.3762840114616e-14	1.99538451731619	0.247421756420323	4.1970121321048	0.683290690302016	0.0265834747530164	0.0240396878041488	0.0652428135721598	0.0652428135721598
19	rnd-1_family-235#Unknown	7.9538513898709e-16	4.42485311531239e-14	1.89444512325646	0.235191399830489	4.68447104769381	0.835666540489211	0.0203914464945975	0.00196843343150625	0.0625810453367402	0.0625810453367402
20	rnd-5_family-1231#LINE/Penelope	3.1784426524539e-15	1.67980694182189e-13	-3.03727427120827	0.38526033632926	3.00053972537474	1.7107765235394	0.104413810848028	0.118224479274773	0.081812860148798	0.118224479274773
21	rnd-5_family-1710#LTR/Pao	4.2191735328216e-15	2.12365067818687e-13	-3.53688356232837	0.450659474393479	3.48141183006845	3.01022493059604	0.108294401535548	0.196346541255362	0.0690053294300246	0.196346541255362
22	rnd-5_family-7402#Unknown	1.91061803746216e-14	9.1796512072614e-13	-6.60964465850304	0.863271811240619	6.02415664061285	10.7179478028556	0.0206798806356628	1.09717744948833	0.0665740995910406	1.09717744948833
23	rnd-5_family-1421#LTR/Pao	2.1596363992851e-14	9.9249377132363e-13	1.62501060061172	0.212676904544733	6.86988322097003	0.503473323959808	0.00153098486679186	0.0197377980282067	0.0663162137233021	0.0663162137233021
24	rnd-1_family-464#LINE/CR1	3.70406522504786e-14	1.6313320595315e-12	-2.08588095573015	0.275509873500434	4.42782423344927	1.45890087254735	0.0234214007130818	0.0904371348812562	0.0635028669472898	0.0904371348812562
25	rnd-1_family-393#Unknown	1.90964212221159e-13	8.0739668927106e-12	1.72172228075541	0.23408951126316	4.36408583639649	0.595149883929008	0.0182849575088785	0.0263025600396541	0.0639118914162592	0.0639118914162592
26	rnd-5_family-7436#LTR/Gypsy	4.54476072258342e-13	1.84762003221949e-11	-2.94706601785556	0.407151143573133	4.81901833856441	1.48483025952976	0.0143161788217572	0.234341901747607	0.0624424388633307	0.234341901747607
27	rnd-1_family-387#LINE/CR1	9.45581454553587e-13	3.70177628690052e-11	-3.06608758793203	0.429532069375542	3.73773385703874	1.72802534785317	0.0524014263219546	0.224345271611098	0.0681041136450776	0.224345271611098
28	rnd-3_family-222#LTR/Gypsy	1.5890232242912e-12	5.99856267169927e-11	-1.92071685336374	0.271806373560163	3.78373393573227	0.613655804755183	0.0279588741884113	0.0828591828734788	0.0681307071507964	0.0828591828734788
29	rnd-5_family-5385#Unknown	1.84232032940921e-12	6.71493995926047e-11	2.04064015337107	0.289619863689633	5.09903086346212	0.872706151866302	0.0115233976719252	0.114296100493477	0.0626969813313226	0.114296100493477
30	rnd-4_family-143#Unknown	2.30995609123615e-12	8.13874529478871e-11	2.57152886497256	0.36660893147011	3.09071968494717	1.08138690731282	0.123060611977775	-0.0406807726392247	0.0785425509727084	0.0785425509727084
31	rnd-1_family-338#DNA/TcMar-Tc1	3.09523524862597e-12	1.05537537348311e-10	1.85453470445119	0.265946753793657	3.92746060143619	0.545111558642759	0.0383731588955297	0.00145931085771014	0.067718354884546	0.067718354884546
32	rnd-4_family-1189#LTR/Gypsy	3.49364068706229e-12	1.15399318944526e-10	-1.79113748655565	0.257484795790826	3.86868936322177	0.652028948979611	0.0314238054104654	-0.0194998860157546	0.0680238246846998	0.0680238246846998
33	rnd-1_family-138#LINE/CR1-Zenon	4.0190500327631e-12	1.28731390443351e-10	1.47276515505068	0.212320773615799	6.97452297561332	0.379481923213846	0.0015161307934671	0.0513174901996418	0.06610403556975	0.06610403556975
34	rnd-1_family-566#Unknown	8.91718546500154e-12	2.77219559897254e-10	3.17866901272196	0.46587702118125	1.54648750389411	2.57864052704902	0.069621541395633	-0.0201343791280075	0.255940556901439	0.255940556901439
35	rnd-3_family-44#Unknown	1.45035000491446e-11	4.38005701484168e-10	-4.40592867158386	0.652461090282787	3.77782153205131	4.93016952735375	0.0743311859053654	0.56422702559414	0.0681290832082009	0.56422702559414
36	rnd-5_family-1462#Unknown	1.6816470710986e-11	4.93750265042004e-10	-1.58833293120352	0.235962614481785	4.2746739660028	1.08721823815363	0.0189322058894203	0.0262025124795336	0.0645853272601987	0.0645853272601987
37	rnd-3_family-1131#LTR/Gypsy	4.87674256041266e-11	1.39316672604221e-09	-2.2493686483153	0.342127461539161	3.00345222791618	1.47349658366954	0.0938783165519687	0.0301574671854088	0.0816984833568766	0.0816984833568766
38	rnd-1_family-339#LINE/CR1	5.81137316802792e-11	1.61647932594882e-09	-2.41324254225779	0.368517772744597	3.72438469759933	1.52557216446404	0.045150081654527	0.15855794158843	0.0680934080886078	0.15855794158843
39	rnd-5_family-1184#Unknown	6.62785564612607e-11	1.79631882511673e-09	1.40668399704316	0.21545677381788	6.49200678159589	0.540302579739909	0.00244615834901519	0.0573680003575665	0.0671862737269984	0.0671862737269984
40	rnd-4_family-47#Unknown	7.47993436262824e-11	1.97657265532451e-09	1.89652496094521	0.291293372010439	3.59282805375148	0.709361277706959	0.0591032607479129	0.024727577095401	0.0681744821179048	0.0681744821179048
41	rnd-5_family-126#LTR/Gypsy	1.15196220034966e-10	2.96981474577949e-09	-1.5041443234578	0.233362352190807	4.26780858267916	0.69956676986405	0.0170459035631636	0.0238410035716988	0.0646410775668757	0.0646410775668757
42	rnd-5_family-8406#Unknown	2.29489860501761e-10	5.77549482262766e-09	1.98647410766915	0.313314863682417	4.80019947656645	0.914012895567035	0.0190685762922778	0.12818072941422	0.0624503467657198	0.12818072941422
43	rnd-1_family-421#Unknown	2.86827713172658e-10	7.05062541449998e-09	1.46654695953919	0.232573481667015	4.39483488561333	0.539690952791853	0.0174293323430454	0.0207677356358807	0.0637063042190308	0.0637063042190308
44	rnd-1_family-283#LINE/CR1	3.13739535455348e-10	7.53687929491599e-09	-1.57214302248877	0.249870443026555	4.10078014433884	0.614570480317446	0.0275347816995808	0.0256782913350527	0.0661180757478492	0.0661180757478492
45	rnd-1_family-219#LINE	3.30857584957041e-10	7.77147705110205e-09	-1.52913957947953	0.243354722362273	4.87404019729197	0.685787085476454	0.0116086711764002	0.0772236101676283	0.0624391802266769	0.0772236101676283
46	rnd-1_family-97#DNA/CMC-EnSpm	3.62957150616677e-10	8.34012409134407e-09	2.21679783151082	0.35360258494322	10.2310793047719	1.25083604607113	7.0140062324442e-05	0.187482042055466	0.0652245626176982	0.187482042055466
47	rnd-4_family-351#Unknown	6.23792890771072e-10	1.40287039477665e-08	1.35349467601497	0.218859860361316	7.54271042636138	0.404816499752649	0.000842174520514451	0.0710072831955479	0.0651631015871244	0.0710072831955479
48	rnd-2_family-2#Unknown	9.073600247084e-10	1.99808238774329e-08	1.27030351808733	0.207399606984932	8.68317831705928	0.270659045362061	0.000218463017099856	0.0236930706352426	0.0643034324491565	0.0643034324491565
49	rnd-4_family-1066#Unknown	1.96372136526612e-09	4.23602751650263e-08	2.70575914634308	0.450901254892557	2.66591456471449	1.27648512724802	0.205777236786548	-0.160087810995796	0.0991906757089768	0.0991906757089768
50	rnd-4_family-667#Unknown	2.43259283604262e-09	5.14250125539409e-08	1.23977126709469	0.207808895033448	8.3265999685528	0.378885813045207	0.000348027164151323	0.0297119826577182	0.0644287781183827	0.0644287781183827
51	rnd-4_family-324#Unknown	2.49041466746319e-09	5.16150647746782e-08	1.28783553638769	0.216004268692345	5.46274307255912	0.402330639009768	0.00616057437834732	0.0367602893891391	0.063826191761625	0.063826191761625
52	rnd-1_family-241#LINE/CR1	2.7638605402689e-09	5.61807805973889e-08	-1.40782581234285	0.236806707615348	6.16816866847306	0.589515944529804	0.00296297730346694	0.081153147853964	0.0670696383861826	0.081153147853964
53	rnd-4_family-510#LTR/Gypsy	3.22648167171347e-09	6.43470023962479e-08	-1.54709938691495	0.261350273170552	3.65829784947935	0.418827284879578	0.0343885738906737	0.0563215928104255	0.0680673740388097	0.0680673740388097
54	rnd-5_family-768#Unknown	3.34143040948096e-09	6.54054063485439e-08	-2.02973325166961	0.343215204775664	3.85718496401453	2.17393851327823	0.0825925452873321	0.0941024698964698	0.0680572991545532	0.0941024698964698
55	rnd-5_family-1829#Unknown	3.4924798643973e-09	6.71191130303263e-08	-2.72195362913236	0.460832846751479	3.02471301406982	1.20553050377978	0.0795738558497579	0.23897651311785	0.0808821765138082	0.23897651311785
56	rnd-1_family-537#DNA/CMC-EnSpm	8.86397910503166e-09	1.67307605607473e-07	1.20142284979481	0.208901418615826	7.78111691876891	0.400519680179893	0.00058780623788743	0.0507289244312873	0.0648718978116693	0.0648718978116693
57	rnd-1_family-502#DNA/MULE-MuDR	1.12420233204898e-08	2.08470502627329e-07	1.92731009527754	0.337482798525464	6.1937963555813	1.03750321670076	0.00379602096237039	0.167045937988498	0.0671349262249691	0.167045937988498
58	rnd-5_family-5031#Unknown	1.53235550154871e-08	2.79258580196033e-07	2.90990211956001	0.514307719593194	1.74914025773047	2.0250092817907	0.186934501418137	0.167817135544591	0.209834144231589	0.209834144231589
59	rnd-1_family-351#Unknown	1.77170921700068e-08	3.1740621057114e-07	1.23490129020486	0.219228849759653	5.16829890395037	0.860598742376926	0.00873349383186069	0.0633584390185497	0.0628503512231021	0.0633584390185497
60	rnd-1_family-594#Unknown	1.82585749167469e-08	3.21655228116692e-07	-1.72790946596303	0.307034331152372	4.3658727735589	0.458613038148979	0.0157868486295045	0.125618272129772	0.0638995455002813	0.125618272129772
61	rnd-3_family-157#Unknown	1.88016135812183e-08	3.25791894349964e-07	1.20977037387512	0.215158982191622	6.44508255794501	0.412683259574875	0.00216125949869874	0.0574606830285782	0.0672788219279031	0.0672788219279031
62	rnd-4_family-1921#LTR/Gypsy	2.35682423388621e-08	4.01800518583503e-07	-1.24339292805038	0.222689318110535	7.63037081978236	0.947190981116276	0.000808291421789797	0.0735775071790125	0.0650490266569981	0.0735775071790125
63	rnd-4_family-147#LTR/Gypsy	2.41399362185247e-08	4.05014485444137e-07	1.70389150621065	0.305391699369292	3.34588724085276	0.593226556201264	0.068299797832711	0.00632271419815232	0.0715963372327853	0.0715963372327853
64	rnd-5_family-123#LTR/Pao	2.76364100871145e-08	4.56432585345e-07	-1.48464905201675	0.267225708490201	3.84605102667944	1.07925492694648	0.0390314491915146	0.0306814785121237	0.0680829197256203	0.0680829197256203
65	rnd-1_family-420#LINE/CR1	3.43865218763494e-08	5.5917774805079e-07	-2.30647155651608	0.418028728339971	2.792186703884	2.08940849056251	0.170413674186037	0.0556039946064684	0.0917083523902628	0.0917083523902628
66	rnd-4_family-2059#LTR/Pao	3.57080528981271e-08	5.71869877474551e-07	-1.18616437342647	0.215241166451434	5.51764371475827	0.857934977344237	0.00541791790756321	0.0270673549513693	0.0640752216954978	0.0640752216954978
67	rnd-1_family-363#LINE/CR1	3.89289370390737e-08	6.14147558959715e-07	-2.53593463228938	0.461444573302638	4.37160019814081	1.73065332396723	0.0253708893267245	0.294025752018956	0.0638602990170144	0.294025752018956
68	rnd-1_family-368#Unknown	3.96411667540547e-08	6.16186959691703e-07	3.20943976095752	0.584337388844222	2.64956322227129	1.78418985179404	0.124756149040687	0.387419126961239	0.100248175711841	0.387419126961239
69	rnd-1_family-81#Unknown	4.18652812532668e-08	6.32165746924329e-07	1.44999274883755	0.264462224612955	3.83442017688291	0.389288437122814	0.0368071982281525	0.0191663609443018	0.0681032041426969	0.0681032041426969
70	rnd-3_family-504#Unknown	4.155260358916e-08	6.32165746924329e-07	1.40672813934875	0.256509233521608	3.83314689589457	0.399362180108604	0.0305904297921815	0.0232361319756495	0.0681050505305831	0.0681050505305831
71	rnd-1_family-445#LINE/CR1	4.41121109346481e-08	6.51788630498329e-07	-2.3998520898081	0.43844567721339	2.599416684312	1.84576570005964	0.184722133092329	-0.113353389671068	0.103629784708333	0.103629784708333
72	rnd-1_family-613#Unknown	4.43980902515418e-08	6.51788630498329e-07	3.04726041321755	0.556841664508976	1.72944079312412	1.81553296442176	0.115624437486874	0.349484521512816	0.213843599697272	0.349484521512816
73	rnd-1_family-454#Unknown	5.78382999100405e-08	8.37466890478257e-07	2.64502153982942	0.48752934726875	3.01961700970999	1.17753361407537	0.275452400844737	-0.00915627041545719	0.0810748958277039	0.0810748958277039
74	rnd-1_family-505#Unknown	7.07600645123521e-08	1.01072146202103e-06	1.41308475625016	0.262205299446168	5.31805392819973	0.429799118057458	0.008311876042597	0.0948155525438848	0.0632732414811369	0.0948155525438848
75	rnd-1_family-99#LINE/L2	7.19229530476716e-08	1.01363415161852e-06	1.19029475794766	0.22098561154209	4.88128916044217	0.397402179785252	0.0108110756670015	0.0536829889247036	0.0624408850959458	0.0624408850959458
76	rnd-1_family-132#LINE/CR1-Zenon	8.04067314519328e-08	1.11828835716701e-06	1.14646457805054	0.213644978047786	6.68701203430584	0.231725717770888	0.00174943751172792	0.0322770274309132	0.0667168274558306	0.0667168274558306
77	rnd-1_family-556#Unknown	8.29281166042844e-08	1.13837687338609e-06	-2.34384454457134	0.437232309500008	2.60003136759616	1.28597530893188	0.151588199376121	0.135169939329946	0.103587030357105	0.135169939329946
78	rnd-4_family-900#Unknown	1.57076807448422e-07	2.12859212144848e-06	1.69431749377869	0.32309238889079	3.78233962597284	0.887025157657431	0.0398994659394548	0.116683571699281	0.0681303918414217	0.116683571699281
79	rnd-5_family-1593#DNA/MULE-MuDR	1.75983953409081e-07	2.35462074371391e-06	-1.12078469792953	0.214583645976016	5.34900941021915	0.290708207137351	0.00569261105711603	0.03233442921555	0.063376600623424	0.063376600623424
80	rnd-1_family-557#LINE/CR1	1.94633520623424e-07	2.57159539123699e-06	-2.59662401458807	0.498929436799009	3.77458808956585	1.40506448579846	0.0384821970930613	0.334913677263803	0.0681278937563393	0.334913677263803
81	rnd-2_family-82#Unknown	2.03751637795886e-07	2.65883310062039e-06	1.1300790137894	0.217495132864692	5.18392378439263	0.370479457147487	0.00806722110717215	0.0166203542596856	0.0628889781225732	0.0628889781225732
82	rnd-5_family-678#LINE/Penelope	2.08583434848913e-07	2.68869134921099e-06	-4.22263418557994	0.813371353146695	1.72111612746775	3.93623235138528	0.118314104502352	0.874045332677176	0.215566521561151	0.874045332677176
83	rnd-1_family-73#Unknown	2.15263108360825e-07	2.74136271731798e-06	-1.58936479719643	0.306492897363895	3.21932845587168	0.664769698777471	0.0662116492276424	0.0616813534538148	0.0746951949741305	0.0746951949741305
84	rnd-1_family-444#LINE/CR1	2.21062437573981e-07	2.78170233947259e-06	-2.60997247857173	0.503788240580042	3.19399579077421	1.55378471845629	0.106991311379001	0.2737125756411	0.0753890046516915	0.2737125756411
85	rnd-5_family-2584#Unknown	2.49525450912626e-07	3.10292237193701e-06	-2.80006750050339	0.542853135069111	1.42730278148904	2.57904428117789	0.153335069574383	0.113114800742584	0.288699219807161	0.288699219807161
86	rnd-5_family-1247#LTR/Gypsy	2.53177015747281e-07	3.11172215866135e-06	-1.1322235670845	0.219621697645263	4.81453428066272	0.313213810557314	0.00990653385815176	0.0588661555263104	0.0624440012567291	0.0624440012567291
87	rnd-1_family-217#LINE	2.57033665968275e-07	3.12281132101686e-06	1.12390212478841	0.218127444001402	5.02996784672489	0.371355188783147	0.00879347340013136	0.0152286282626879	0.0625758993397458	0.0625758993397458
88	rnd-4_family-715#LTR/Gypsy	2.89280764661392e-07	3.47465645735331e-06	1.61327474615342	0.314460118296702	3.11869799653411	0.443777352626408	0.070695850913733	-0.0283465706900591	0.0776318980850305	0.0776318980850305
89	rnd-4_family-120#LINE/CR1	3.10893359602424e-07	3.65126978999735e-06	-1.38494090313299	0.270669627635188	3.51563598030901	0.562929544338078	0.0412576157801445	0.00157596580867692	0.0686354552061129	0.0686354552061129
90	rnd-5_family-3096#Unknown	3.09584766441101e-07	3.65126978999735e-06	1.64788943691834	0.32200959071525	4.7747382717506	0.658843664424384	0.0146769998239079	0.140858264944997	0.0624667812992586	0.140858264944997
91	rnd-1_family-270#LINE/CR1	3.36271414394834e-07	3.90592181335538e-06	-1.42710377979762	0.279720400166054	3.52873282777657	0.632903272880384	0.0488414564691523	0.00187273540535338	0.0685237969344335	0.0685237969344335
92	rnd-4_family-68#Unknown	3.40993354106463e-07	3.91771712272317e-06	1.3997332666545	0.274497614503407	7.74127795270902	0.463995928796116	0.000629802805313993	0.112393607746777	0.0649163790046848	0.112393607746777
93	rnd-5_family-1832#Unknown	5.53039272313002e-07	6.28561839607358e-06	-2.07416957940016	0.414259434705393	3.03820718493662	0.917058712995406	0.0912747838380892	0.166141535025558	0.0803805766380659	0.166141535025558
94	rnd-5_family-3#LTR/Gypsy	5.6129123549131e-07	6.31154080759909e-06	-1.26213392515577	0.252220917084836	4.35957137419468	0.90186241764398	0.020599152302064	0.0748239342206094	0.0639432935648689	0.0748239342206094
95	rnd-4_family-1099#LTR/Gypsy	6.11305176566749e-07	6.80157443822162e-06	-1.10264789194816	0.221077366579666	4.7585152242147	0.302000347292399	0.0108320274155413	0.0494560245212891	0.0624807756051586	0.0624807756051586
96	rnd-1_family-361#LTR/Gypsy	9.56926409692117e-07	1.05361584900476e-05	-1.37730904737624	0.281066531841023	3.47646791938067	0.667756879324214	0.0458347674170392	0.0726628255646723	0.069068880307573	0.0726628255646723
97	rnd-1_family-173#LINE/Penelope	9.90217127715749e-07	1.07903041649025e-05	1.30170507034901	0.266003010647175	3.69167560446761	0.304604959446761	0.0380650566456395	-0.0298939996757605	0.068071345864402	0.068071345864402
98	rnd-1_family-249#Unknown	1.02393880922809e-06	1.10439114423887e-05	1.40974974282204	0.288470467297876	3.55583797154248	0.432366885145712	0.0564837053288788	0.0499250839912547	0.0683391104257034	0.0683391104257034
99	rnd-1_family-496#LINE/CR1	1.04852557120077e-06	1.11948639268608e-05	-2.58391060267455	0.52923982685113	4.87415087679626	1.69703616013087	0.013570933487957	0.406571258000163	0.0624392026077363	0.406571258000163
100	rnd-1_family-477#Unknown	1.07693384172022e-06	1.13831907069827e-05	1.19432774834235	0.244888179016451	4.14125724626111	0.257055314783433	0.0242112730163833	0.0516972496658864	0.0657440573166068	0.0657440573166068
101	rnd-4_family-105#LTR/Gypsy	1.10859149683431e-06	1.16017941797412e-05	-1.82563382185477	0.374772445183101	2.59837051576712	0.511692312960633	0.106978951272458	0.0643207048083993	0.103702627230323	0.103702627230323
102	rnd-2_family-7#Unknown	1.18248537552572e-06	1.22537945287322e-05	1.31629174290088	0.270922752220219	3.64119412769398	0.41582361599592	0.04202101099836	0.0437580865484923	0.0680776955075076	0.0680776955075076
103	rnd-5_family-8274#Unknown	1.24365746070513e-06	1.27625819025759e-05	1.59278178694231	0.328506673606165	8.83875490710583	0.93241943324427	0.000287830655003168	0.161587121250678	0.0642888010176412	0.161587121250678
104	rnd-4_family-1200#DNA/CMC-EnSpm	1.4464233138026e-06	1.47006677181668e-05	1.04143059826504	0.216131750228224	5.57961002486675	0.300974560322705	0.00569470545577076	0.0423807499133096	0.0643746947293022	0.0643746947293022
105	rnd-1_family-574#Unknown	1.49236937619095e-06	1.49745008673447e-05	-1.40468702604861	0.291897892572781	4.46579629901742	0.506272434460826	0.016275868626723	0.111530700905923	0.0632926198514571	0.111530700905923
106	rnd-5_family-2113#Unknown	1.50170018158802e-06	1.49745008673447e-05	1.28988273553352	0.268110629462457	3.86308476938602	0.625716417305562	0.0397839035723528	0.0442834043601411	0.0680410608737799	0.0680410608737799
107	rnd-5_family-4145#Unknown	1.90262988994089e-06	1.8795138258575e-05	-1.7182929966125	0.360720637943251	3.14945821036001	1.25098470587754	0.097058560003918	0.0981205079533606	0.0766808680278695	0.0981205079533606
108	rnd-5_family-434#RC/Helitron	1.96735168194957e-06	1.92545437761176e-05	-1.5893940846329	0.334134502217454	4.65156509471777	0.536405602738037	0.0150612371495784	0.152407561208581	0.0626456702712337	0.152407561208581
109	rnd-1_family-188#LINE/CR1	2.13471575794987e-06	2.07008674876424e-05	1.09403994733488	0.230798723414741	4.40904835772945	0.201488973089779	0.0162856830647194	0.0359358659370956	0.0636163930300915	0.0636163930300915
110	rnd-3_family-546#LTR/Gypsy	2.15713013828714e-06	2.0728059601541e-05	-1.01734339773718	0.214714695227505	6.48995501001459	0.324136641918801	0.00196237973641782	0.0406244939795378	0.067191220783543	0.067191220783543
111	rnd-1_family-85#LINE/RTE-BovB	2.2186395920521e-06	2.11270454846763e-05	1.02114135250146	0.215775941181692	5.84141997705774	0.164721343379879	0.00411448015675312	0.0130335179212939	0.0657244050325145	0.0657244050325145
112	rnd-5_family-2798#LTR/Pao	2.26109653826454e-06	2.13390985798716e-05	1.01697704310967	0.215070860508418	5.63453682616838	0.311288535945372	0.00473120325257048	0.0389434899821782	0.0646520093071764	0.0646520093071764
113	rnd-1_family-5#Unknown	2.68673479867712e-06	2.51316697539975e-05	-1.51003550043181	0.321734493592426	5.02129581133239	1.05382541559808	0.00908922730780162	0.146180399242961	0.0625631307098411	0.146180399242961
114	rnd-4_family-133#LTR/Gypsy	2.88631006277944e-06	2.67616643540164e-05	-1.00451962645883	0.214698352573584	5.1153512152765	0.197211393269109	0.00641269569418475	0.0497409936641936	0.0627303782025317	0.0627303782025317
115	rnd-1_family-447#LINE/L1-DRE	3.13490622090166e-06	2.86437889440435e-05	-1.06546336034604	0.228553047120969	4.54507887742762	0.403782592221192	0.0136715179604509	0.0646832250619692	0.062946174656541	0.0646832250619692
116	rnd-5_family-6893#Unknown	3.14350001656484e-06	2.86437889440435e-05	1.98177021193297	0.425161836950542	10.4210552808079	1.51286749708027	8.10577683121465e-05	0.271062823630426	0.0655004144819112	0.271062823630426
117	rnd-5_family-1156#Unknown	3.61960522345446e-06	3.27001941982167e-05	-2.14431599377392	0.462924397361988	3.37278868005634	1.43774546882388	0.0851666183627089	0.23628187814673	0.0710022382112362	0.23628187814673
118	rnd-5_family-736#Unknown	3.66159641154604e-06	3.27992153135946e-05	1.45865616947704	0.31506354885661	5.12167180339545	1.187519073452	0.0182802357138944	0.130617324013288	0.0627437784994979	0.130617324013288
119	rnd-4_family-101#LTR/Gypsy	4.8449401415524e-06	4.30344683161419e-05	-1.53333936397385	0.335420638704283	4.05996314355885	0.757494419034532	0.0251887317436782	0.143571775559506	0.06650030644726	0.143571775559506
120	rnd-4_family-590#LINE/Penelope	4.99282215703754e-06	4.3978441833239e-05	-2.79830437402898	0.612979135230138	2.70377588655491	2.59504912050465	0.187167165721415	0.376447964619817	0.0968232222574967	0.376447964619817
121	rnd-1_family-395#LTR/Pao	5.18600872881683e-06	4.53025721186726e-05	-1.19104470320226	0.261359149880996	4.01312857947794	0.643506273539345	0.0263966647075604	0.0760662431322146	0.0669409731929515	0.0760662431322146
122	rnd-4_family-1759#Unknown	5.5202010825317e-06	4.78266601986558e-05	2.88323451936225	0.634517491976089	2.11601964760275	2.34953844857126	0.160431799997649	0.44348687143779	0.150207187477986	0.44348687143779
123	rnd-1_family-405#Unknown	5.57091091458753e-06	4.78736002985287e-05	1.04976614322014	0.231121524170984	4.35856814296493	0.288746062548169	0.0161754255375343	0.00076277632618418	0.0639503128651438	0.0639503128651438
124	rnd-1_family-490#DNA/CMC-EnSpm	5.97916681537129e-06	5.09675751923182e-05	1.11600128196607	0.246514369021389	4.18300598231915	0.491565225367756	0.0257871611588645	-0.0023583505215154	0.065366840042156	0.065366840042156
125	rnd-5_family-1019#Unknown	7.00942000585497e-06	5.92716555695096e-05	2.48696074084236	0.553469419518096	1.58470965691578	1.62982552666924	0.213118128716644	0.0823554605168998	0.246374468795903	0.246374468795903
126	rnd-4_family-104#Unknown	7.70718966732514e-06	6.41625453610736e-05	0.96326998348417	0.215344383813415	5.44060647846852	0.297017435217696	0.00582874788113673	0.0514535600455415	0.0637310575788324	0.0637310575788324
127	rnd-5_family-2893#Unknown	7.70921784376192e-06	6.41625453610736e-05	-2.03568398034597	0.455094243090933	5.66980925172492	0.893331259835277	0.00530432456018545	0.305361830581578	0.0648339981588289	0.305361830581578
128	rnd-4_family-464#Unknown	7.93963790908186e-06	6.55640411710901e-05	1.80543736966285	0.404189863955002	2.63294394572705	0.47480957067057	0.143708770758219	-0.0270054735110365	0.101345398427726	0.101345398427726
129	rnd-1_family-548#LINE/Penelope	8.14413777122441e-06	6.67314234432884e-05	-0.969197149897994	0.217242563595648	5.00042017955654	0.305985342988069	0.00825675891003353	0.00393445801256379	0.0625347382463802	0.0625347382463802
130	rnd-1_family-147#LINE/RTE-BovB	8.92381236504933e-06	7.25574589989011e-05	-1.22076507823975	0.274839946210324	5.43816654857298	0.522451835888538	0.00594118470983404	0.107364309339507	0.0637207762310257	0.107364309339507
131	rnd-5_family-2685#Unknown	9.43939866982672e-06	7.61636976641744e-05	1.32779362898233	0.299752576361012	4.1011376541841	0.334547609308664	0.0245985858798479	0.110178824672749	0.0661147456860615	0.110178824672749
132	rnd-1_family-129#Unknown	1.00699110835057e-05	8.06355758732234e-05	0.964884108401545	0.218513796299555	4.93396048326637	0.278471322693618	0.00915493721562517	0.0248494566176585	0.0624674815442402	0.0624674815442402
133	rnd-5_family-488#Unknown	1.03129947018155e-05	8.1961168419692e-05	-1.93980812969498	0.439815450327107	4.56633797463893	0.730723197616159	0.0144220263102894	0.275734419209364	0.0628745603103703	0.275734419209364
134	rnd-3_family-323#Unknown	1.12369844262759e-05	8.86380040192065e-05	1.32402539873855	0.301470567342963	3.28379456756125	0.278436917659924	0.0612235899928486	0.0751031644682835	0.0730473466440717	0.0751031644682835
135	rnd-1_family-192#Unknown	1.15960704870668e-05	9.07929370728121e-05	1.78984019091766	0.408168980928117	5.14084310243494	0.538810134616434	0.0121092679047612	0.237793607583086	0.062785977078228	0.237793607583086
136	rnd-4_family-189#Unknown	1.2158584305214e-05	9.44972324309648e-05	1.36610317206517	0.312271805885586	5.8017715900603	1.5880902230775	0.0117121097526248	0.134558411373943	0.0655216370948553	0.134558411373943
137	rnd-1_family-370#LINE/CR1	1.26456103647759e-05	9.75650376318838e-05	-2.44962957768909	0.5610503561064	2.11318464650565	3.10288136847927	0.191189701217228	0.280976551913449	0.150573274148733	0.280976551913449
138	rnd-1_family-247#LTR/Gypsy	1.55246238054477e-05	0.000118909618567814	0.959906603282141	0.222143523060449	4.75305562360658	0.253806237727322	0.0115355041027836	0.0471354221622932	0.0624861131537787	0.0624861131537787
139	rnd-4_family-134#Unknown	1.7391306129376e-05	0.000132248996969428	-1.67582507658406	0.390090270659068	3.57293382508235	0.623015361322727	0.0413350792506694	0.186920549643628	0.0682515859291122	0.186920549643628
140	rnd-1_family-553#Unknown	1.83477193739614e-05	0.000138525281273408	2.14406473879509	0.500469831694109	2.16214581591162	0.693117347202993	0.231277797430067	-0.020493542212017	0.144427281223828	0.144427281223828
141	rnd-1_family-417#LINE/L2	1.92959054967738e-05	0.000143649769490287	-1.44769422746102	0.338809460725347	2.88956451572095	0.421780596113481	0.0725374109483576	0.0996503650671435	0.0866791083012508	0.0996503650671435
142	rnd-5_family-3697#LTR/Gypsy	1.9298266099925e-05	0.000143649769490287	1.13124749738028	0.264751902104134	4.31716700416184	0.294634711449993	0.0212372528260849	0.0839031016755509	0.0642523663749304	0.0839031016755509
143	rnd-1_family-190#LINE/Penelope	2.34887988585362e-05	0.000173620002751558	0.909676769216148	0.215112048255504	5.47656141690731	0.246672485141622	0.0055225937860727	0.046650567918256	0.0638871961709446	0.0638871961709446
144	rnd-5_family-282#Unknown	2.61138827343596e-05	0.000191683153126514	2.54958144452625	0.606328467989074	2.08133425488946	1.44776212563696	0.194307845615202	0.357143471025764	0.154775106462309	0.357143471025764
145	rnd-1_family-315#LINE/CR1-Zenon	2.71724065184146e-05	0.000198077473723892	1.24463154241091	0.296626515212143	4.56892861570806	0.26941499836512	0.0156918929116444	0.116289041378705	0.0628662410468577	0.116289041378705
146	rnd-1_family-176#Unknown	3.49833187303413e-05	0.000253269643136786	0.880287809569134	0.212715382293003	6.86622383897177	0.289047507613533	0.00154789356745862	0.0197165311465443	0.066323857228629	0.066323857228629
147	rnd-1_family-202#Unknown	3.58578096640436e-05	0.00025647364077477	1.01406994130496	0.245379061027081	4.07430438546145	0.233846099546364	0.0239506966102923	0.0238961341346952	0.0663656287755053	0.0663656287755053
148	rnd-5_family-681#Unknown	3.59111625682743e-05	0.00025647364077477	1.580144410749	0.382386254586347	2.90827364271532	0.720872342825705	0.133544611245509	-0.0236311849136074	0.0857842602993528	0.0857842602993528
149	rnd-1_family-437#LINE/CR1	3.79498668964404e-05	0.000266875002049126	-1.72564303228982	0.418884088240966	2.53812213949345	1.41997900482346	0.155131538510751	0.0314369274668688	0.108064280561447	0.108064280561447
150	rnd-4_family-668#DNA/CMC-EnSpm	3.79766087609148e-05	0.000266875002049126	0.854346752792444	0.207393044297517	9.33514615944572	0.186944656214241	0.0001147443990132	0.026606330971915	0.0644030678354746	0.0644030678354746
151	rnd-4_family-1004#LTR/Gypsy	3.81250002927323e-05	0.000266875002049126	-1.37562784328586	0.334007125595263	3.06002798169496	0.696871836402953	0.0877457277698616	0.0496362528702574	0.079595412152753	0.079595412152753
152	rnd-1_family-140#Unknown	4.08898408824582e-05	0.000284345801399725	1.58948363531375	0.387452765422734	3.28925856688506	0.509430640244142	0.0703487964009946	0.154830671749591	0.0729147175212832	0.154830671749591
153	rnd-5_family-1006#Unknown	4.14436394536023e-05	0.000286313247728481	-2.03796624147466	0.497152173281369	2.59622147133408	1.00763820935079	0.122631792768867	0.248108632328716	0.103852562262712	0.248108632328716
154	rnd-1_family-41#LINE	4.47416642176801e-05	0.000307090513494077	0.87781892787858	0.2150714467321	6.43908994979592	0.154450419510936	0.00209598497918403	0.0255196825099026	0.0672876058199739	0.0672876058199739
155	rnd-1_family-263#LINE/Rex-Babar	5.55142943081676e-05	0.000378571671507956	0.867109718574358	0.21510450927713	5.21684701044205	0.20048976391964	0.00643005692711136	0.0297390267510973	0.0629748679399213	0.0629748679399213
156	rnd-5_family-1075#LTR/Gypsy	5.60141105094128e-05	0.000379531505182367	-1.05705695105624	0.262361973645515	3.88410806963819	0.399589684422959	0.0352840133211949	0.00901157071445565	0.0679666945015596	0.0679666945015596
157	rnd-4_family-1524#Unknown	6.02894091024877e-05	0.00040589748676006	2.1148989367745	0.52718598333953	1.77090033789808	1.02760577199453	0.21137379050421	0.156674249730905	0.205513801040291	0.205513801040291
158	rnd-1_family-88#LINE/CR1	6.80360331962813e-05	0.000455152449927021	0.883113608775368	0.221717853959546	5.71363008905067	0.361623661448382	0.00867577732211436	0.0442318280409179	0.0650624328245254	0.0650624328245254
159	rnd-5_family-598#Unknown	6.89157333561074e-05	0.000458137925518274	1.30769357560882	0.328566357482337	3.49858032485923	0.368290415711555	0.0534742720349477	0.108459504868869	0.0688049843740429	0.108459504868869
160	rnd-1_family-293#LINE/Rex-Babar	6.93539974547853e-05	0.000458169845685675	0.873866071680321	0.219647610765752	5.44594824200287	0.159861497633531	0.00861389821763878	0.0549288193069145	0.0637537111550159	0.0637537111550159
161	rnd-1_family-549#Unknown	7.38416859302578e-05	0.000484786720672562	-1.15139324242897	0.290495047139891	4.74220220543034	0.274169079978919	0.0103380127088095	0.116243045910402	0.0624976749474217	0.116243045910402
162	rnd-4_family-475#Unknown	7.58955501598516e-05	0.000495195040240513	0.882398319266423	0.222996550383512	6.22282204458546	0.461642501021471	0.00278784709416716	0.0718033451302524	0.0671991106129207	0.0718033451302524
163	rnd-1_family-586#Unknown	8.3254168614836e-05	0.000539875191569826	-1.59688630423423	0.405833193054851	2.37643301810912	0.478829870876398	0.125479294686812	0.0622067541943718	0.121571576190833	0.121571576190833
164	rnd-1_family-57#LTR/Pao	9.10511062443098e-05	0.000586835483538021	1.18773279716522	0.303513420986876	4.75688685863111	0.516871497289211	0.013036943989235	0.1251436510895	0.0624823342450952	0.1251436510895
165	rnd-5_family-3299#Unknown	9.35173640109421e-05	0.000599077901573126	-1.86203871292042	0.476611921008085	3.38362118436303	1.73297845931718	0.0768288860826356	0.26390949878789	0.0707681696348464	0.26390949878789
166	rnd-3_family-102#Unknown	0.000103544427827062	0.000659316025380751	0.869572543418025	0.223993524899827	4.68675450345553	0.299719796229262	0.0126826178214643	0.0520814355894527	0.0625770309741097	0.0625770309741097
167	rnd-1_family-204#Unknown	0.000106518742048682	0.000674193475122497	1.18528126334325	0.305859926278807	4.81455919599128	0.371358219487035	0.0118147263582366	0.128510715396679	0.0624439920222862	0.128510715396679
168	rnd-3_family-302#LINE/Rex-Babar	0.000110061027467129	0.000692467297814018	-1.11012570994668	0.287056764510957	3.3952755969167	0.512785385577289	0.0530829577923619	0.0668453370514103	0.0705194212848866	0.0705194212848866
169	rnd-1_family-506#Unknown	0.000120909733465263	0.000756222415815283	1.5101195687518	0.39282305921368	6.71520930843672	0.893058684740082	0.0021507533736271	0.229314180401365	0.0666525627263077	0.229314180401365
170	rnd-4_family-1733#LTR/Gypsy	0.000127586787798292	0.000793289615898791	-1.37450370458674	0.35877794489045	2.68994314606643	0.548655959023631	0.0911190740993383	0.101963346510384	0.0976752785282743	0.101963346510384
171	rnd-1_family-448#Unknown	0.000136197419725773	0.00084112243722784	-1.78806143560634	0.468695608542853	2.35721457539555	1.22501037267977	0.206140835130851	-0.00432405097479532	0.123372525070183	0.123372525070183
172	rnd-4_family-292#Unknown	0.000136871389974634	0.00084112243722784	-2.00142488391782	0.524791210196596	3.1629336766364	0.779710491030866	0.0683486723522879	0.344760049097123	0.0762797882075987	0.344760049097123
173	rnd-1_family-583#LTR/Gypsy	0.000139391756612337	0.000851659460920466	-1.98064852330155	0.51995828525551	2.12262065529821	1.53426543182886	0.217182589575104	0.188352338033672	0.149359730458594	0.188352338033672
174	rnd-1_family-170#LINE/Penelope	0.000142328676114223	0.000864605808349044	0.804763476674473	0.211552382534387	7.02866607762655	0.146938465375163	0.00113254523133651	0.0281786053930184	0.0659990706026272	0.0659990706026272
175	rnd-1_family-378#LTR/Gypsy	0.000143312860240468	0.000865609675852426	-1.02495332964019	0.269555754648947	3.83816883889372	0.25859664399231	0.0294956187299491	0.0794948385665956	0.0680973498888407	0.0794948385665956
176	rnd-1_family-104#Unknown	0.000172171168371792	0.00102323489702132	0.920536161478729	0.245038743235091	4.04290146293016	0.22953610391683	0.0234051599148479	0.0118909955881338	0.0666608186145012	0.0666608186145012
177	rnd-1_family-308#LINE/Penelope	0.000170634596030406	0.00102323489702132	-1.52940630102059	0.406871674011198	4.18966542883572	0.982616690717856	0.0212142351515295	0.227102603517483	0.06530769339062	0.227102603517483
178	rnd-4_family-130#LTR/Gypsy	0.000172313918325255	0.00102323489702132	1.41495096083753	0.376668480259033	4.14450761647448	0.40559034591826	0.0257590799366494	0.187059636094324	0.0657143347150993	0.187059636094324
179	rnd-1_family-433#LTR/Gypsy	0.000175615367926121	0.00103701365306095	-1.36376310465896	0.363502026950494	2.78032680902099	0.630652361219132	0.105837970261094	0.0132370520995605	0.0923626151345821	0.0923626151345821
180	rnd-1_family-575#LINE	0.000183349207297715	0.00107666728952047	-1.85190219827051	0.495039482134696	2.37089392396467	1.06420986261956	0.210818896522365	0.156777236785917	0.122086038374032	0.156777236785917
181	rnd-2_family-40#Unknown	0.000191596199831017	0.00111887946531152	-0.808339616768942	0.216721932962078	4.99408876998695	0.136026128960626	0.00792580066632555	0.015171454984497	0.0625267936739039	0.0625267936739039
182	rnd-4_family-1493#LTR/Gypsy	0.000195023325722258	0.00113263546861773	-1.30182818694626	0.349448685087999	3.3946856467062	0.403708378639171	0.0427927799204902	0.140378795344107	0.0705319387832034	0.140378795344107
183	rnd-3_family-266#LINE/L2	0.000200803818207541	0.00115983407565776	2.20369042588226	0.592708068056587	2.22179851497202	1.1500744993098	0.142831250450964	0.384123030458093	0.137425726016626	0.384123030458093
184	rnd-1_family-245#LINE/CR1	0.000208147820758882	0.00119571873120727	0.817231303553999	0.220342313419013	4.93281414291523	0.142833670814113	0.0103594590627557	-0.00315539024694312	0.0624666435615081	0.0624666435615081
185	rnd-1_family-407#Unknown	0.000215518477084859	0.00123136773123619	2.20041513425505	0.594691467954586	1.53936168062197	1.3499806416765	0.229324625997663	0.301162287089308	0.257772331226236	0.301162287089308
186	rnd-5_family-325#Unknown	0.000221248711214577	0.00125731122448284	1.04163035103891	0.28202243361468	3.36220257108621	0.305457697022826	0.0480712005518595	0.00614833219977177	0.0712337790410602	0.0712337790410602
187	rnd-1_family-68#Unknown	0.00025223520300502	0.00142428909314706	-0.88487903533204	0.241771567389384	4.04862216643579	0.24318036605249	0.0210732579365638	0.055535300101726	0.0666069782603153	0.0666069782603153
188	rnd-5_family-5848#Unknown	0.000253326726122656	0.00142428909314706	-1.90609318827948	0.520950886325222	2.02085239067042	1.14063270674223	0.243864428214589	0.053378646552053	0.163220310729963	0.163220310729963
189	rnd-1_family-164#LTR/Pao	0.000272832926345548	0.00152584340289547	-1.49826126825351	0.411631045784146	2.67596054482316	0.480041847506537	0.116595234779338	0.137564942000686	0.0985515891934057	0.137564942000686
190	rnd-5_family-807#Unknown	0.000294819908608668	0.00164012970210191	1.44151106647209	0.398228425928699	3.38941459828785	1.55733276995818	0.0732291949529164	0.164649623873558	0.0706441274979421	0.164649623873558
191	rnd-1_family-481#Unknown	0.000307165766601542	0.00169986500155932	-1.39329795157399	0.386042740079351	2.50519950380421	0.496007033620756	0.11295107715772	0.0922845472657274	0.110592418594239	0.110592418594239
192	rnd-3_family-653#LINE/CR1	0.000309382044060944	0.00170321260714801	1.58680303879673	0.439884807162033	2.59364335546324	0.829093495075935	0.186214995816371	-0.0691746495329949	0.104032969541598	0.104032969541598
193	rnd-1_family-274#Unknown	0.000311113918303249	0.00170387259920484	-0.885980114723123	0.245705239298785	3.94702351201241	0.250940473701676	0.0229992689451645	0.0351184232261708	0.0675573279831452	0.0675573279831452
194	rnd-1_family-242#LINE/Rex-Babar	0.000312888250434637	0.00170475711705882	-1.40397393887028	0.389517884057755	2.51326584400384	0.462402816547521	0.117623111993032	0.00240166075727345	0.109963161008215	0.109963161008215
195	rnd-1_family-495#LINE/CR1	0.000331602078811149	0.0017941024998954	2.24335858168623	0.625017627946682	1.96196410817625	0.943450415958465	0.201619507674551	0.384351045191594	0.172064395726862	0.384351045191594
196	rnd-5_family-397#LTR/Gypsy	0.00033268125825875	0.0017941024998954	-1.43584209363454	0.400131524574318	3.53019613755748	0.779240092891885	0.0481991539115183	0.191958701525733	0.068512269529138	0.191958701525733
197	rnd-5_family-217#LINE/CR1	0.000361278836014685	0.00193843517597727	1.17131244201698	0.328387187504756	3.05348736014542	0.327776469941319	0.0819297474469284	0.0226953774679546	0.079827469928997	0.079827469928997
198	rnd-1_family-144#LINE/CR1	0.000374668036443669	0.00200012179050989	-1.27436863635214	0.358239136425474	5.27556017240974	0.501852585189351	0.00671524633435839	0.185787671965945	0.0631420825813764	0.185787671965945
199	rnd-4_family-594#LINE/CR1	0.000395031537503012	0.00209823283990293	1.74457637000906	0.492347948859712	2.8130285484735	0.886075771246248	0.144034325652604	0.219575428466945	0.0905813298083009	0.219575428466945
200	rnd-1_family-482#Unknown	0.000407138855826898	0.00214102373437329	-0.800953684751887	0.226551683919545	4.44693152354216	0.215872365074935	0.0135947603235942	0.024436684232669	0.0633937379065778	0.0633937379065778
201	rnd-5_family-1154#Unknown	0.00040681316206491	0.00214102373437329	-1.52311072559137	0.430789782945117	2.4597061876621	0.757894886491363	0.164104294985103	-0.0797548951504433	0.114265460649748	0.114265460649748
202	rnd-1_family-212#LINE/Penelope	0.000409606293392099	0.00214333590156163	-2.03133399879106	0.574827342965707	5.28771885862483	0.97374476241861	0.00686508857505279	0.488774622756468	0.0631787890522131	0.488774622756468
203	rnd-1_family-193#Unknown	0.000414010489240789	0.00215570978880549	-1.02908062854223	0.291442684291745	3.17333194028387	0.274922702589162	0.0514317922115431	0.0234034489950738	0.0759764651292238	0.0759764651292238
204	rnd-1_family-292#Unknown	0.000441871350699889	0.00228950008671462	1.11278424767724	0.316696526466609	3.88294057750732	0.476322780278675	0.0457522577597127	0.104692777054311	0.0679715418907996	0.104692777054311
205	rnd-5_family-5566#Unknown	0.000449583568119968	0.00231809673903808	2.07161339440639	0.590350414771357	1.17745155396341	2.09158773287846	0.14858477872655	0.130639138914081	0.374185639604519	0.374185639604519
206	rnd-1_family-517#Unknown	0.000463113983345099	0.00237626932230956	1.37811257025352	0.393607994760229	4.95079341314057	0.684687036525267	0.0200358772536482	0.212355003055104	0.062481073426021	0.212355003055104
207	rnd-5_family-4972#LTR/Gypsy	0.00051712610200222	0.00264059077205965	-0.925210820624315	0.266498891926687	4.32655448962617	0.249910916728089	0.0164042073909238	0.0901282817063041	0.064181829692522	0.0901282817063041
208	rnd-1_family-578#Unknown	0.000536302049238991	0.0027253426252193	0.822004767486836	0.237440684965034	4.3774888740167	0.279161899166155	0.0185423948674245	0.0660247234475726	0.0638204694502019	0.0660247234475726
209	rnd-5_family-510#LINE/CR1	0.000539312110622774	0.00272752584176207	2.12304431838602	0.613520260188509	1.64162907413939	1.08813263778808	0.197163810165467	0.367446854327196	0.232908774131147	0.367446854327196
210	rnd-4_family-439#LTR/Gypsy	0.000560271740418375	0.00282003442677249	-0.799967329032715	0.231864396663181	4.36998001603065	0.307127529922327	0.0167702969499484	0.00219760333834266	0.0638713507100231	0.0638713507100231
211	rnd-1_family-80#LINE/CR1	0.000584731006740555	0.00292919750770031	-0.730283566487541	0.212378181096554	6.91722486864229	0.346821787995466	0.00135664978632035	0.0663000879225009	0.0662186925599087	0.0663000879225009
212	rnd-5_family-876#Unknown	0.000654102334741122	0.00326125550859135	1.55677018893927	0.456781624711151	2.79913682261585	0.65947278876263	0.157786726496104	0.155187452514535	0.0913293317576149	0.155187452514535
213	rnd-3_family-236#LINE/CR1	0.000717152027416566	0.00355882484966812	1.19487937109553	0.353207740826798	2.80684657655489	0.289740899522476	0.0962209288522512	0.0732725993881414	0.0909126334177046	0.0909126334177046
214	rnd-5_family-1615#Unknown	0.000723576961437308	0.0035739291973796	2.65934888724825	0.78667644028292	1.49146538025046	2.23246939399117	0.15447099540496	0.773818737139351	0.270493015431838	0.773818737139351
215	rnd-2_family-350#LINE/CR1	0.000764189788766956	0.00375697026384499	-1.58430867620528	0.47075689231702	2.07578326626324	1.38156714515777	0.176893688951956	0.00584465214934912	0.155524388544011	0.155524388544011
216	rnd-1_family-23#LINE/CR1	0.000771508915048079	0.00377539316298991	0.697147487318381	0.207310431607486	9.19818616003721	0.0790791722659967	0.000119260661589767	0.0285275960824176	0.0643471619183332	0.0643471619183332
217	rnd-1_family-413#LINE/CR1	0.000789589162464195	0.00384606333974495	-1.21166602523686	0.360999658873727	3.78885803367142	0.429768323090063	0.0308821456240703	0.16459898493635	0.0681314809677413	0.16459898493635
218	rnd-1_family-520#DNA/CMC-EnSpm	0.000813405477473561	0.0039438972004108	0.879954130752893	0.262814692267935	7.04892209182963	0.18367548542736	0.00106891863111185	0.102538425076722	0.0659606415949353	0.102538425076722
219	rnd-1_family-222#Unknown	0.000839876245100039	0.00405364927429562	0.775700265933442	0.232293771157408	4.47590834773793	0.302935396893917	0.0176993651482471	0.0623152535160676	0.0632412290295482	0.0632412290295482
220	rnd-5_family-1160#Unknown	0.000933672409237664	0.00448587152983732	-1.30715503015715	0.394936388597256	2.63997122409705	0.55224106605607	0.133083464933312	0.0681726327024607	0.100878661624053	0.100878661624053
221	rnd-1_family-559#LINE	0.000949818627087777	0.00454279768702163	-0.802372128471906	0.242776412104934	4.06709233099135	0.389548415803188	0.0219772602275663	0.0628301857135692	0.0664333191842505	0.0664333191842505
222	rnd-1_family-275#Unknown	0.000962829236580809	0.00457905747204107	0.905780554412272	0.274381771758643	3.66467598240146	0.203084134303038	0.0448620792874338	-0.00826905800891037	0.0680659557226843	0.0680659557226843
223	rnd-1_family-596#Unknown	0.000966064159191257	0.00457905747204107	1.75916540447431	0.533043647353698	2.23782005083962	1.12307580799651	0.149685333228374	0.276517961747826	0.1356321226683	0.276517961747826
224	rnd-1_family-130#Unknown	0.00101333701777051	0.00478168405260458	1.06207979507189	0.323135155157057	3.10061909096604	0.262080178420681	0.0784093305286248	-0.0163279384677921	0.0782151622189378	0.0782151622189378
225	rnd-4_family-692#LTR/Gypsy	0.001019880446888	0.00479117169938049	-1.42352697108722	0.433343611211616	2.4247288151672	0.704563350331528	0.16444109417795	-0.0871716163805249	0.117238933888936	0.117238933888936
226	rnd-1_family-550#Unknown	0.00110386443981083	0.00514002076158613	0.705206849403641	0.216147238650439	5.24649865127765	0.262204152129372	0.00702227409761106	0.0510434500751312	0.0630571690667035	0.0630571690667035
227	rnd-3_family-264#Unknown	0.00110337889968363	0.00514002076158613	-0.711921167740534	0.218196850788744	4.79609298691004	0.199343201823346	0.00896225130074669	0.0483978823398763	0.0624525472404416	0.0624525472404416
228	rnd-4_family-592#Unknown	0.00110971133449926	0.00514049739728124	0.806246246220238	0.247229487374067	4.00491856953666	0.169723739585605	0.0246655285140271	0.0261492979488365	0.0670181006268392	0.0670181006268392
229	rnd-5_family-2586#LTR/Gypsy	0.00111369338124636	0.00514049739728124	-0.783688230740088	0.24038711280443	4.05947669879376	0.316708474987597	0.0201740665608824	0.047865315366201	0.0665048794427923	0.0665048794427923
230	rnd-5_family-1253#Unknown	0.00111985998205909	0.00514648696102808	-1.82342633331174	0.559583368146675	2.1714469888015	0.948517123166741	0.221418922759885	0.248281396099681	0.143301184137454	0.248281396099681
231	rnd-1_family-109#LTR/Pao	0.00117847120141335	0.00539239852767926	-1.36049093730257	0.419381653992028	6.51508881890432	0.563215448665989	0.00184962538713921	0.261971832170495	0.0671285643497321	0.261971832170495
232	rnd-3_family-449#Unknown	0.00119358782052461	0.00543802726851084	-1.67338710473543	0.516412471997127	1.9206103232206	0.488263532055723	0.221358323562688	-0.0637210466441324	0.178664438288587	0.178664438288587
233	rnd-3_family-301#LINE/Rex-Babar	0.00121210818419406	0.00549870536778166	-0.815324530921224	0.25195322475843	3.82635558240921	0.271332665509011	0.0271069138192334	0.0318350554131348	0.0681137273800248	0.0681137273800248
234	rnd-5_family-727#LINE/CR1	0.00126101440953917	0.00569612064479872	-1.8306511343386	0.567695253382221	1.50041885312788	1.70838407080938	0.215356744154554	0.0839231023595836	0.268060106914502	0.268060106914502
235	rnd-1_family-189#LINE/Rex-Babar	0.00128351491613136	0.00577308623979083	0.936735868970363	0.290944252372645	5.86886635245146	0.235305275842505	0.00413049252405169	0.122842344458965	0.065862168203439	0.122842344458965
236	rnd-5_family-830#Unknown	0.00131157021773281	0.00587427847518465	-1.86990575283785	0.581902284477789	1.66506162749527	1.19611869528127	0.280290887235883	0.0546162801381644	0.227624515784821	0.227624515784821
237	rnd-1_family-60#LINE/Penelope	0.00133335380136938	0.0059466454347993	0.687448188504083	0.21424491341262	5.61488771906919	0.173127395949118	0.00429952639628615	0.0128768266653478	0.0645517979884853	0.0645517979884853
238	rnd-5_family-823#LTR/Gypsy	0.00136061528336405	0.00604273258199914	-0.840077739629469	0.262288384193905	3.99463267920708	0.197383066586354	0.0217784692922806	0.0814143254322938	0.0671145771995258	0.0814143254322938
239	rnd-1_family-468#Unknown	0.00144863585225344	0.00640672843444305	0.873378141576545	0.274234912229826	6.84570856852727	0.294874842687948	0.00190242765178589	0.110904752976765	0.0663669890134732	0.110904752976765
240	rnd-1_family-148#LINE/Rex-Babar	0.00146883025427225	0.00646897324485737	0.685426547481275	0.215490604728031	5.75454499039766	0.179915601773444	0.00437797393161474	0.0578321503539986	0.0652763271574642	0.0652763271574642
241	rnd-5_family-573#LTR/Gypsy	0.00151888643298099	0.00666167203178799	-1.93914897553985	0.611516236541769	1.53121645506287	1.01167993761093	0.301043018140249	0.101035400432681	0.259885143191065	0.259885143191065
242	rnd-5_family-1790#DNA/TcMar-Pogo	0.00154336220239967	0.0067410489584151	-1.2831216393703	0.405229905649553	2.55108019503605	1.06146996361739	0.139219017158767	0.0263444578347674	0.107097897490352	0.107097897490352
243	rnd-3_family-41#DNA/TcMar-Tc1	0.00156245312368883	0.00679634959563414	1.03470882224678	0.327146859559071	3.24179043455421	0.539661244054869	0.0864348375584771	-0.00928048383872486	0.0741027640205663	0.0741027640205663
244	rnd-1_family-287#Unknown	0.00160538310025974	0.00695446695481372	1.04740327606691	0.331989710483682	2.89562270033121	0.155550457294348	0.0789399544078561	-0.0643655418415597	0.0863857973927022	0.0863857973927022
245	rnd-4_family-707#LINE/RTE-BovB	0.0016131082380118	0.00695940982685093	-0.76932827338036	0.243958114867768	4.10772005136222	0.437654616923908	0.0232198368026807	0.0250031793618819	0.0660535059120721	0.0660535059120721
246	rnd-1_family-116#Unknown	0.00166855160748259	0.00716934572808578	0.689909541500564	0.219461343073112	5.26600309320959	0.0997539716065478	0.00913121029179817	0.0237275764731654	0.0631137113633828	0.0631137113633828
247	rnd-5_family-916#LTR/Gypsy	0.0017127315467125	0.00729982760030286	-0.859694873842325	0.274137987405171	4.8790351703687	0.259678615482179	0.00919291467124292	0.103534539536594	0.0624403030870011	0.103534539536594
248	rnd-5_family-710#Unknown	0.00170928416138182	0.00729982760030286	-0.863908703257931	0.275429792483024	3.37153989414815	0.19243047683314	0.042762950344178	0.0372183080464536	0.0710294055366847	0.0710294055366847
249	rnd-3_family-208#Unknown	0.00179059518279435	0.00760104059523546	2.03202911202304	0.650680048706361	1.80286246293947	0.811958423804455	0.210726961592761	0.424349827084008	0.199368776911472	0.424349827084008
250	rnd-5_family-447#Unknown	0.00181994203351399	0.00769471491769715	0.839077772767522	0.269095308787278	5.34921921862504	0.280028472166449	0.00642070560264757	0.102197722214333	0.0633773318298969	0.102197722214333
251	rnd-1_family-15#LINE/CR1	0.00187901798741812	0.00788315792071788	0.644503872644744	0.207321520717329	8.87323322895457	0.0841113579447889	0.000184488289638344	0.0301979456037852	0.0642888311391807	0.0642888311391807
252	rnd-1_family-536#LINE/RTE-BovB	0.0018794283784493	0.00788315792071788	-1.56814439271704	0.504445112799888	2.64564065242939	0.988447607081903	0.145194557186862	0.236502750554675	0.100505093335294	0.236502750554675
253	rnd-1_family-200#LTR/Gypsy	0.00190970028893034	0.00797847116758643	-2.19549761638838	0.707328864954301	1.69429876385193	1.04301486614137	0.231440730691287	0.519030454105023	0.221234726824377	0.519030454105023
254	rnd-1_family-183#Unknown	0.00198906130606092	0.00827731417522201	-1.31483539476628	0.425256989362363	3.11904029491266	0.53426324679216	0.0692037172572311	0.20206154324508	0.0776210329299261	0.20206154324508
255	rnd-5_family-3791#Unknown	0.00201513221727532	0.0083529206025883	-1.5263780190665	0.494294521434119	2.0961846316208	0.553757234831274	0.204054787138439	0.162435823741237	0.152795503927284	0.162435823741237
256	rnd-1_family-554#LTR/Gypsy	0.00212328362925019	0.0087668390473338	-1.03919792228936	0.33823396295964	2.75825547078736	0.269041908729666	0.0779974909312078	0.0150430749074868	0.0936058296178666	0.0936058296178666
257	rnd-1_family-143#LTR/Gypsy	0.00217051978636186	0.0089270016116128	-1.68101605897446	0.548303377684948	1.68110374784008	1.50546527675536	0.226863939773909	0.00446536842287615	0.224090951197175	0.224090951197175
258	rnd-4_family-908#Unknown	0.00220124738347974	0.0089834690514984	-0.800610334310535	0.261496833649144	4.62299843603693	0.241478918491808	0.0120228547935916	0.0905480362192005	0.0627122867317987	0.0905480362192005
259	rnd-5_family-4503#tRNA	0.00219800524151491	0.0089834690514984	0.636862004180465	0.207983077478966	8.16419780061722	0.251521406023826	0.000356799237661169	0.0392149259705004	0.0645286415387715	0.0645286415387715
260	rnd-3_family-610#Unknown	0.0022247025472256	0.00904427150929791	0.713566444059829	0.233308292442306	4.33411249064199	0.149538245115363	0.0175232495140276	0.0236203533089097	0.0641258894694896	0.0641258894694896
261	rnd-5_family-990#DNA/TcMar-Pogo	0.00223546592631381	0.00905320875139349	1.66919955459391	0.546021134551182	2.08970632563543	0.712261599980342	0.293553975335046	-0.0427246611629968	0.153654643729793	0.153654643729793
262	rnd-1_family-582#Unknown	0.00228251032917407	0.00920844816006485	-1.12919819487375	0.370134783079973	2.84998633196726	0.64830621697108	0.0837791599448657	0.121720476523623	0.088651846634311	0.121720476523623
263	rnd-4_family-2252#Unknown	0.00229325493268721	0.00921661773327142	-1.7056579777398	0.55934853477234	3.94989375449448	0.931399524023657	0.0265309908137812	0.442775184214164	0.0675309484372097	0.442775184214164
264	rnd-5_family-3174#Unknown	0.00235188617028185	0.00941645334086333	0.631127039442477	0.207486518060641	8.5383853367311	0.281027445220225	0.000237128624396194	0.059436642272954	0.0643388541409968	0.0643388541409968
265	rnd-1_family-165#LINE	0.00241976629632395	0.00961538712486621	-0.863700209349255	0.284749019873213	4.61021030859934	0.391662992215358	0.0132302555841134	0.10839275089402	0.0627453587619171	0.10839275089402
266	rnd-4_family-481#LTR/Gypsy	0.00241869386233176	0.00961538712486621	0.903652582027939	0.297907580980075	4.33396745549634	0.443752980925237	0.0203584060053722	0.112764984202728	0.0641269556750003	0.112764984202728
267	rnd-5_family-1459#LINE/RTE-BovB	0.00262333665727467	0.0103852690889113	-1.19052198292367	0.395687913726565	2.90378114384277	0.540053397748731	0.107416212664424	0.127437174939499	0.0859961852323856	0.127437174939499
268	rnd-5_family-55#Unknown	0.00266772459874227	0.0105215854510096	0.889466034184931	0.296129563339135	3.56777914911868	0.266254426613713	0.0390152900812198	0.0925237873439201	0.0682757936766585	0.0925237873439201
269	rnd-4_family-1492#Unknown	0.00267944319916362	0.0105285184442972	-1.88021096526814	0.626255992030189	1.3280370775355	1.63537381789622	0.200904588157078	0.387390263173497	0.319712574984107	0.387390263173497
270	rnd-1_family-150#LTR/Gypsy	0.00270196295079028	0.0105776845888346	-1.25381855646645	0.417973566683392	2.68676021731669	1.23713190846956	0.164179434521917	-0.0887789942084531	0.0978734191471372	0.0978734191471372
271	rnd-5_family-2779#Unknown	0.00278398418042668	0.0108585656040996	1.42923116796861	0.477902307012444	2.27955500210613	0.442136839023031	0.211458431192032	-0.142827552549535	0.131127491379692	0.131127491379692
272	rnd-1_family-418#LINE/CR1	0.00288251508784839	0.0112015384112344	-0.804614721458578	0.270005241014446	4.21203151159903	0.383867590177644	0.0244654453772788	0.0848887998856249	0.0651114597032169	0.0848887998856249
273	rnd-1_family-87#LINE/Penelope	0.00296272536318988	0.0114710648677352	0.636605974290392	0.214231541954072	5.60338555426177	0.088374407644456	0.00434910823497322	0.0442279427914817	0.0644936221170555	0.0644936221170555
274	rnd-1_family-108#LINE/Penelope	0.00300175034427141	0.0115639526080771	0.644133469026261	0.217058380574841	6.27594117836398	0.153577075592683	0.00338387292359172	0.0282798618366503	0.0672876379430671	0.0672876379430671
275	rnd-1_family-237#LINE/Rex-Babar	0.00300859694155269	0.0115639526080771	0.646316761546295	0.21784551912642	4.93592253935373	0.148825736096949	0.00871606337516035	0.030581167081734	0.0624689419300285	0.0624689419300285
276	rnd-1_family-118#Unknown	0.00315459422953698	0.0120811815239876	0.644700099009315	0.218375270623529	4.9205194415331	0.0853348542668641	0.00907326978595473	0.0258425653064396	0.0624583684438947	0.0624583684438947
277	rnd-1_family-32#LTR/Pao	0.00319703305896494	0.0121995088206713	-0.906699783527471	0.307550886884723	4.0167411609214	0.40813263583975	0.025395290416781	0.116486031618589	0.0669070090096359	0.116486031618589
278	rnd-1_family-326#LINE/RTE-BovB	0.00327968349349102	0.0124475023830342	1.82650847729189	0.621212719092014	4.11992471484939	1.0652847937914	0.0341922720625244	0.544665591480016	0.0659403581204015	0.544665591480016
279	rnd-1_family-384#LTR/Gypsy	0.00328557536884252	0.0124475023830342	-1.07243536212945	0.364814361835076	3.33879229907573	0.369738016284149	0.0541416743245194	0.145492603577181	0.0717562616213843	0.145492603577181
280	rnd-1_family-410#Unknown	0.00341186229308719	0.0128797801564041	1.07420789442787	0.366878412797872	3.27814852233091	0.268845465466773	0.0722507341155382	0.129648920550091	0.073185477601645	0.129648920550091
281	rnd-4_family-717#LTR/Gypsy	0.00347338942466729	0.0130653829959905	-0.632949837711166	0.216585215667934	5.03220548123095	0.196065887670513	0.00778444814930674	0.0389445551102504	0.0625792853195814	0.0625792853195814
282	rnd-1_family-30#Unknown	0.00353848363563878	0.0131696380382753	-1.28137062509681	0.439334337698476	4.07042265347657	1.33717641314656	0.0270453029131737	0.262476687508264	0.0664020511535073	0.262476687508264
283	rnd-5_family-2707#Unknown	0.00352704874723993	0.0131696380382753	-1.46685525377424	0.502756096088507	2.00855741179863	0.490416338672721	0.214130754520182	0.0524858928237294	0.165014783711053	0.165014783711053
284	rnd-5_family-252#Unknown	0.00352126114146223	0.0131696380382753	-1.31642125569404	0.451116538551658	2.50131185446671	0.697236801010716	0.143136141793068	0.162123055239176	0.110898015967005	0.162123055239176
285	rnd-1_family-84#Unknown	0.00361474619156225	0.0134062692087063	1.78606355056079	0.613775907623084	1.30951985854804	1.22405391412736	0.239174017433438	0.200673409151427	0.325907279734373	0.325907279734373
286	rnd-5_family-4808#LTR/Gypsy	0.00363711050554807	0.0134420482670081	-1.44656439742539	0.497437568977203	1.91834950865878	1.10492496262093	0.189657386732554	0.181508815812371	0.179034888970218	0.181508815812371
287	rnd-5_family-1100#LINE/CR1	0.00365795917142749	0.0134719959728183	-1.07672488242681	0.370486727898147	2.54230573397774	0.189194414278757	0.0981400854870823	-0.0352013898157692	0.107750537835931	0.107750537835931
288	rnd-1_family-163#Unknown	0.00367955488683219	0.013504477483964	0.629143951403781	0.216617387064942	5.12626269198809	0.0766395381915891	0.00763096629255867	0.0248223114334495	0.0627536722757057	0.0627536722757057
289	rnd-1_family-158#LTR/Gypsy	0.00389191451996926	0.0142344416872232	-1.07737899148147	0.373209777367224	3.9628597602668	0.272895193908111	0.023460063745148	0.185468243138591	0.0674109669706576	0.185468243138591
290	rnd-5_family-286#LINE/Penelope	0.00397788909590195	0.01444889613185	1.39858177646515	0.485633875549657	2.6351427016175	1.18662655394608	0.14013761263216	0.21362277898991	0.101198919643897	0.21362277898991
291	rnd-5_family-1476#Unknown	0.00397621358180054	0.01444889613185	1.29830355936692	0.450793168745603	2.27839307459487	0.370991184612754	0.173572111501221	0.0516590697594137	0.131249609980333	0.131249609980333
292	rnd-1_family-521#LTR/Gypsy	0.00402030538115416	0.0144539550608161	-0.902384996862039	0.313702377893713	3.5153812456108	0.329995101802688	0.0401404944529507	0.107473278391304	0.0686377821322539	0.107473278391304
293	rnd-1_family-539#Unknown	0.00400650940059616	0.0144539550608161	-0.816301560971941	0.283669629307644	5.48516428504549	0.47315853738876	0.00518232194974324	0.115520365937561	0.0639257699275472	0.115520365937561
294	rnd-1_family-601#LTR/Gypsy	0.00401376773600252	0.0144539550608161	0.837573655866412	0.291119583355135	3.39820513375245	0.179040169561043	0.0566685403838509	0.0663779986126379	0.0704573773354502	0.0704573773354502
295	rnd-5_family-3638#tRNA	0.00407437839328868	0.014598704954936	1.14189133733437	0.397546715340375	4.15985113691233	0.779382096145583	0.0308149673326351	0.206250118984247	0.0655747843373079	0.206250118984247
296	rnd-1_family-214#LINE/CR1	0.00409010155859657	0.0146055315791776	-0.842646198105	0.293489619013181	3.44965234254113	0.23142605200253	0.059116652612709	0.070087582090044	0.069462537464431	0.070087582090044
297	rnd-4_family-427#Unknown	0.00411998262483527	0.0146626991058952	0.904710911935915	0.315359273628174	3.0708062077625	0.278080851734019	0.0699582149659506	0.0327059377920024	0.0792189922289832	0.0792189922289832
298	rnd-4_family-755#DNA/CMC-EnSpm	0.00413444429406187	0.0146647906671926	0.599547927188648	0.209067982908655	7.67150137096063	0.122646373492197	0.000565816060650093	0.0537763358216741	0.0649983161555902	0.0649983161555902
299	rnd-1_family-166#DNA/hAT-Ac	0.00433819740154072	0.0153360356301958	0.797748143197459	0.279670015650937	6.13973398052223	0.249354048561868	0.00401476830066168	0.113308208180632	0.0669883107858491	0.113308208180632
300	rnd-1_family-102#LTR/Pao	0.00445195011966155	0.0156857042549408	-0.594738718132762	0.209103911871083	7.62551482218736	0.123252681153439	0.000531536861961511	0.0490877636673466	0.0650551320777232	0.0650551320777232
301	rnd-4_family-128#LTR/Pao	0.00455565252379112	0.0159977565370339	0.62270011489209	0.219501635179496	4.84142458882014	0.112159248065912	0.0098338526444149	0.01899794859805	0.0624375991252942	0.0624375991252942
302	rnd-1_family-24#LINE/L2	0.00463320117940857	0.01621620412793	0.786149173593328	0.277645269803533	8.91558319064131	0.194530949063662	0.00018031549669898	0.115450028269716	0.0642904892305066	0.115450028269716
303	rnd-1_family-435#LINE/CR1	0.00474762607721146	0.0165618507049918	-0.827088805208839	0.292912014570366	3.14873389658189	0.200813925280363	0.0519934849142469	0.0367264662493231	0.0767026875052588	0.0767026875052588
304	rnd-1_family-19#LINE/CR1	0.00489692056895866	0.0170264639519385	-0.678093942569916	0.240994035503959	6.7232990302311	0.430410298258238	0.00169985441091965	0.0854173333118054	0.0666342939800934	0.0854173333118054
305	rnd-5_family-1148#Unknown	0.00499057717112166	0.0172952133438544	-0.944856393320793	0.33653030179379	5.78916224125251	0.813474929878903	0.00411160409774854	0.16576736194038	0.0654564455606378	0.16576736194038
306	rnd-1_family-53#Unknown	0.0051479510581582	0.0177128604890705	0.752461051045665	0.268964028345699	5.31852017123541	0.261362979630648	0.00666940356045368	0.101843069255465	0.0632747298734764	0.101843069255465
307	rnd-1_family-162#LINE/CR1	0.00513183318140429	0.0177128604890705	-0.809588822565672	0.289279381780879	5.66043002110673	0.440304408919341	0.00502059452359445	0.120503246561697	0.0647853883407117	0.120503246561697
308	rnd-4_family-967#Unknown	0.00516136332131854	0.0177128604890705	-1.48329893539869	0.5303583075574	2.58064412382868	0.636088836567372	0.131971822079189	0.289948079513536	0.104951600544057	0.289948079513536
309	rnd-1_family-528#Unknown	0.00567053090364098	0.0193972529616457	-0.974458784236936	0.352267264158113	2.82391033522341	0.711948377383968	0.0833222713011585	0.102816066795004	0.0900041838197653	0.102816066795004
310	rnd-1_family-373#LINE/CR1	0.00572568388620531	0.0194599609894502	0.708280383253722	0.256336269395325	3.75263207601093	0.125065439681058	0.0304470201045227	0.052209900549043	0.0681154044067459	0.0681154044067459
311	rnd-5_family-735#Unknown	0.00571844354604816	0.0194599609894502	-1.00791681771348	0.364724244773444	3.03571377773872	0.559928454595691	0.0934858057896829	0.106049856298656	0.0804723191494377	0.106049856298656
312	rnd-4_family-1449#DNA/CMC-EnSpm	0.00599137915078751	0.0202977171871231	0.654320577513402	0.238086020860578	4.8817385754906	0.168982333793744	0.00965424334457404	0.0753731866492617	0.0624410067226769	0.0753731866492617
313	rnd-1_family-349#Unknown	0.00608081975691085	0.0205349088915488	0.589285945171184	0.214802011409833	5.17046250494854	0.0936615486256509	0.00635424076087617	0.0170887808856578	0.0628556153976886	0.0628556153976886
314	rnd-1_family-271#Unknown	0.0062186870890577	0.0209336059017006	-1.05215958825733	0.384558162718347	3.52059797237455	0.704636990387943	0.0371111928177082	0.184716277952258	0.0685913257533542	0.184716277952258
315	rnd-1_family-82#LINE/Penelope	0.00653643689671075	0.0218639677209597	0.577023677664787	0.212173617832558	6.88699847495749	0.0623420720781787	0.00124580082399571	0.0179490404532364	0.0662806653322388	0.0662806653322388
316	rnd-5_family-2982#Unknown	0.00652183248882704	0.0218639677209597	0.929066994170042	0.341528285723473	2.94033765114182	0.261632179697874	0.0906383968256147	-0.0252881781516318	0.084323958098207	0.084323958098207
317	rnd-1_family-372#LINE/Rex-Babar	0.00669074236691209	0.0223095100373063	0.767126575283713	0.282878683615743	4.45117572525837	0.297369534522802	0.0145669631861608	0.105463561280102	0.0633704039874911	0.105463561280102
318	rnd-1_family-408#Unknown	0.00671807288738834	0.022330198245187	1.92053968562122	0.708554056215798	2.17229967531574	0.985623952713753	0.15265034820658	0.600422927663209	0.143198596803026	0.600422927663209
319	rnd-4_family-1491#LINE/CR1	0.00686205462950388	0.0227372781924314	-1.37086095186436	0.507075415221368	2.04425501893162	0.565202672608779	0.225809999245692	-0.0495285005626864	0.159878215837192	0.159878215837192
320	rnd-1_family-561#Unknown	0.00689352504743704	0.0227701749223155	0.726886056082122	0.269023302709042	3.58246785268959	0.147228296574976	0.0353200486179781	0.0732402574827433	0.0682115045765146	0.0732402574827433
321	rnd-4_family-335#Unknown	0.00757555586187414	0.0249450546604392	0.724128621084902	0.271166177652339	3.67313120024865	0.165635392674385	0.0327933555854537	0.0775032882684161	0.0680658263713986	0.0775032882684161
322	rnd-1_family-392#Unknown	0.00766948096514423	0.0251759049073213	-0.81010969033793	0.30383470244834	4.67334376701159	0.300227000247052	0.0111438940927609	0.127329395525046	0.0626014736336936	0.127329395525046
323	rnd-2_family-72#Unknown	0.00806377241981062	0.0263068131103081	0.568709699379965	0.214657017258129	5.80027318297506	0.0905407550661474	0.00360254750876993	0.0505766501786547	0.065513905078465	0.065513905078465
324	rnd-3_family-309#LTR/Gypsy	0.00804023694158138	0.0263068131103081	-0.599152169711802	0.226063131043504	4.47856907338605	0.168600421403244	0.0134287681982845	0.0180061020850635	0.0632280406275044	0.0632280406275044
325	rnd-5_family-1302#LTR/Pao	0.00812287225271374	0.0264180799111336	-1.7822585547834	0.673333153886482	1.76539735315811	1.87875555561621	0.244624138209843	0.435442165974233	0.206595773298724	0.435442165974233
326	rnd-1_family-379#LINE/CR1	0.00817490414971596	0.0265057475038337	0.594227943823387	0.224681293434175	4.71908836158362	0.368570666230996	0.0131959474288549	0.0282392035770926	0.0625265780000262	0.0625265780000262
327	rnd-3_family-966#LTR/Gypsy	0.0084876592832545	0.0274356448391438	-0.56489199295212	0.214622244515092	5.34986921028197	0.206043756024642	0.00571446208411896	0.0616960574858766	0.0633795996769247	0.0633795996769247
328	rnd-4_family-1117#Unknown	0.00855727315693599	0.0275763345331748	-1.16739860135541	0.444003946612228	3.88740687515213	0.707217786574239	0.0258770219684847	0.269832234942367	0.0679525169614583	0.269832234942367
329	rnd-1_family-321#LINE/RTE-BovB	0.00863934683927716	0.0277561994198053	-0.796290337500349	0.303232568870473	3.11944498484628	0.292661768777406	0.0603167904751345	0.0344581002180003	0.0776081957605442	0.0776081957605442
330	rnd-4_family-1317#LTR/Gypsy	0.00937191284241459	0.0300185208316128	1.22273309395476	0.470611238865937	6.74778561314232	0.639737270826631	0.00179069037852754	0.33042171684187	0.0665794540551526	0.33042171684187
331	rnd-4_family-679#Unknown	0.00967862511347721	0.0309072711327656	1.33893336924821	0.517541289997828	2.85931311979478	0.715778116793717	0.119623797287454	0.28214968299147	0.0881784340621122	0.28214968299147
332	rnd-1_family-62#LINE	0.00977568788428727	0.0311231990773845	-0.962664617204072	0.372596624980841	3.55448229135124	0.850827363287525	0.136170760518027	0.0720716069026436	0.0683469622373956	0.0720716069026436
333	rnd-4_family-382#Unknown	0.00990351994276765	0.031435497235752	-1.96207682383215	0.760736710580885	1.75519670284937	1.20546987812368	0.229882591164953	0.638197923073185	0.208620342336549	0.638197923073185
334	rnd-1_family-44#Unknown	0.0101134594502109	0.0320057683798591	0.917874501410783	0.356882200069648	3.2722972186565	0.326950999061605	0.0580297627539344	0.133017594335894	0.073329813809938	0.133017594335894
335	rnd-1_family-239#LINE/CR1	0.0101890049689869	0.0321485917976691	-1.01693129790001	0.395793507687735	3.15104989858299	0.484751121686249	0.0638494684356853	0.171129282655956	0.0766330140783186	0.171129282655956
336	rnd-1_family-409#Unknown	0.010557973410337	0.033115067936873	-1.0502531040592	0.41073672394741	2.41495156857407	0.331022313433705	0.134962631227779	-0.0413640843012506	0.118094353370797	0.118094353370797
337	rnd-5_family-127#LTR/Gypsy	0.0105562315439988	0.033115067936873	-0.884617832624934	0.34595172696007	3.46353548001151	0.323978777520965	0.0362245568952084	0.143299339184774	0.0692481503812126	0.143299339184774
338	rnd-1_family-285#Unknown	0.0108746339079792	0.0340073610672605	0.607591323003426	0.238579695918783	5.88979446303018	0.221724440407543	0.00329198020114463	0.0820884267559036	0.0659653986413383	0.0820884267559036
339	rnd-1_family-295#Unknown	0.0110592996820441	0.0344828311620076	-0.797058662811593	0.313701411069173	3.87189980973383	0.273518153317341	0.0262304123289867	0.121382450631199	0.0680131275944692	0.121382450631199
340	rnd-1_family-509#DNA/TcMar-ISRm11	0.0114290875801922	0.0355310163890093	-1.25506986580234	0.496212690273484	2.25303283257927	0.963834733266994	0.235378585542952	-0.0165267697627134	0.13396196543972	0.13396196543972
341	rnd-3_family-114#LTR/Gypsy	0.0118556413778857	0.0367490115437688	-0.719399446632727	0.285882983856259	3.26153632902858	0.250491363662665	0.0489951414592184	0.05131452046046	0.0735984792286188	0.0735984792286188
342	rnd-1_family-377#DNA/TcMar-Tc1	0.0122148065211471	0.0377516096282236	-1.4745839476393	0.588450224344482	1.99196761428061	0.532714430928661	0.351931372818032	-0.175825573759502	0.167479126978575	0.167479126978575
343	rnd-3_family-453#Unknown	0.0123326848810612	0.0380048044293927	0.669632752474841	0.267587732461005	3.57748916553403	0.147653386921101	0.0391731007171734	0.0140458620834843	0.0682316911282599	0.0682316911282599
344	rnd-5_family-1936#LTR/Gypsy	0.012373998354421	0.0380212681994853	-0.55508298319405	0.221918220788082	4.6300866076435	0.171363120032666	0.01117671693055	0.0343413285473368	0.062694828146072	0.062694828146072
345	rnd-1_family-103#Unknown	0.0127861242770495	0.0391232879739472	-0.762055758241414	0.306086880446592	3.07184967502532	0.420360799469548	0.0613508277517615	-0.00609321563908551	0.079182939820528	0.079182939820528
346	rnd-5_family-1404#Unknown	0.0128066770472902	0.0391232879739472	1.50605634121755	0.605060487402267	3.69319340782845	0.952209982232626	0.0890534499821359	0.460093840141068	0.068072088919645	0.460093840141068
347	rnd-5_family-928#LINE/CR1	0.01354237197463	0.0412515480610489	1.03215839733657	0.418016954774114	2.56324253772681	0.591677052214755	0.155902067986059	0.0130537321289707	0.106205193731876	0.106205193731876
348	rnd-1_family-524#LTR/Gypsy	0.0136137268628386	0.0413362306187164	1.23879063586948	0.502084052998709	3.26925800380306	0.405869906404942	0.0737247305248152	0.3044078638886	0.0734052662406922	0.3044078638886
349	rnd-1_family-581#Unknown	0.0136483864578354	0.0413362306187164	0.810358733032633	0.328561090296513	4.04076335617404	0.219630301907282	0.0243560011351345	0.137572583950115	0.0666809443169653	0.137572583950115
350	rnd-1_family-42#Unknown	0.0138179285208503	0.0417301441329679	0.511401725415645	0.207721205370045	9.68992930638722	0.278118359195638	8.82624649976759e-05	0.0257291513561586	0.0646338862755787	0.0646338862755787
351	rnd-1_family-352#LINE/CR1	0.0138954210412197	0.0417547634879219	-0.682117279013196	0.277288453022713	3.49044369184171	0.433172839037099	0.042078903818982	0.0732544254506117	0.0688960758726092	0.0732544254506117
352	rnd-4_family-1700#DNA/CMC-EnSpm	0.0139050868001405	0.0417547634879219	-0.903495837191115	0.367318628139358	3.40697841743543	0.971122640346505	0.0482220893264304	0.154162372540839	0.0702726899397599	0.154162372540839
353	rnd-1_family-112#LINE/Penelope	0.0142118026226078	0.042370589088242	0.517562538682096	0.211089341741052	7.10215360324961	0.098517713283203	0.000976239385175759	0.0264626430237548	0.0658618259098301	0.0658618259098301
354	rnd-4_family-414#DNA/TcMar-Tc1	0.014230424906647	0.042370589088242	0.866221966581743	0.353358989303571	2.90023229827888	0.278327440703939	0.101128957964997	0.0264934088285842	0.0861649050174651	0.0861649050174651
355	rnd-5_family-3273#Unknown	0.014219261045678	0.042370589088242	-1.29100806669806	0.526581832321886	1.83197956656318	0.74223677763879	0.221960262157949	0.0921365418131447	0.193972377039264	0.193972377039264
356	rnd-1_family-567#LTR/Gypsy	0.0145549991367173	0.0431211288200449	-0.582909174010852	0.238577845919666	4.09228176808238	0.14754542290367	0.0191817376129459	0.0410786699509628	0.0661973452325557	0.0661973452325557
357	rnd-5_family-1741#LTR/Gypsy	0.0145640898663728	0.0431211288200449	0.955559527410103	0.391135309557434	2.635498494737	0.324365730549265	0.128304990561644	0.0429855014261657	0.10117525501224	0.10117525501224
358	rnd-1_family-411#Unknown	0.014871972362169	0.0438297541578987	0.549854167839309	0.225768127610373	4.50073184085433	0.0899902737327226	0.0133331434843704	0.00776926835807161	0.0631237276826702	0.0631237276826702
359	rnd-1_family-394#Unknown	0.0148863592646033	0.0438297541578987	0.524838326179009	0.215527672576471	6.42339860254097	0.0551903625131996	0.00237082098770909	0.0262219961780902	0.0673074454816364	0.0673074454816364
360	rnd-1_family-485#LTR/Gypsy	0.0149329674678145	0.0438448517041108	-0.617334849584914	0.253629695883106	3.79644545562983	0.245120498966028	0.0283606154128892	0.0111056030684466	0.0681314185377457	0.0681314185377457
361	rnd-4_family-1706#Unknown	0.0151248968380211	0.0442853627639565	0.524693909241346	0.215979006752718	5.06044911124849	0.0707954950800658	0.00734521806555257	0.0311189627117122	0.0626251789712836	0.0626251789712836
362	rnd-1_family-577#LTR/Pao	0.015350843996768	0.0443585008072813	-0.843905277898414	0.348146552111971	3.67381373400744	0.477849155335166	0.0447286822402269	0.137080350380953	0.0680658961241489	0.137080350380953
363	rnd-1_family-612#LINE/Penelope	0.0153597079427294	0.0443585008072813	0.519223872563763	0.214220293307977	5.40888285895547	0.106883131085567	0.00523475438960311	0.0631183626381147	0.0636007467078304	0.0636007467078304
364	rnd-4_family-167#LINE/Penelope	0.0152676230416599	0.0443585008072813	-0.594754964095749	0.245161932332241	4.543106638068	0.207769562288667	0.0132050660826717	0.0769514935146458	0.0629531487634601	0.0769514935146458
365	rnd-4_family-142#DNA/TcMar-Tc1	0.015293567551627	0.0443585008072813	2.08721843098741	0.860583860560267	3.4617388508437	1.36679062149151	0.12807561460177	0.98283125698345	0.0692745887942808	0.98283125698345
366	rnd-5_family-92#LTR/Gypsy	0.015232886380176	0.0443585008072813	-0.764959440921818	0.315213948925883	2.99594046618683	0.170852560321703	0.0670449929815269	0.0575636779043526	0.081994757414647	0.081994757414647
367	rnd-1_family-348#Unknown	0.0154204881200539	0.0444126864929072	1.35122478381274	0.557815655264788	1.69900426735424	1.02478998361788	0.242770921230705	0.223966536657022	0.220226986307955	0.223966536657022
368	rnd-1_family-213#Unknown	0.0158088610003258	0.0454075165145226	0.573821718336525	0.23777484976133	4.14500644462306	0.125571930060775	0.0190955407803044	0.0166791659497929	0.0657097779882304	0.0657097779882304
369	rnd-1_family-210#Unknown	0.0160997246659613	0.046117639490301	-1.30617119691505	0.542734856671419	2.6932997298947	0.641334192347357	0.0999364681132411	0.341905218855977	0.097467175436284	0.341905218855977
370	rnd-1_family-12#LINE/RTE-BovB	0.016253832237504	0.0464332450676804	0.503631068811	0.209569870089647	7.50731621715568	0.0600380608603112	0.000667811823408508	0.0187127953613388	0.0652114838506789	0.0652114838506789
371	rnd-1_family-34#LINE/Penelope	0.0163424352606972	0.0465605231012317	-0.511872017354982	0.213175473834698	6.63902654191441	0.0420695994648329	0.00133737625526379	0.00699323891638364	0.0668282977117079	0.0668282977117079
372	rnd-5_family-1620#Unknown	0.0168188740673094	0.0477891126052312	-0.524719599916846	0.219488850969881	4.74385863620826	0.128125844716718	0.00976720542961655	0.043805613594892	0.0624958281205016	0.0624958281205016
373	rnd-1_family-511#Unknown	0.0170033986501724	0.0481838937620168	0.776941963803057	0.325538765923724	6.49628216411023	0.279096862972255	0.00198809689928744	0.156975135279424	0.0671756951423738	0.156975135279424
374	rnd-1_family-26#Unknown	0.018194531440101	0.0513679653281717	0.494504701720376	0.209390798925587	7.5637336184377	0.0479524742634232	0.000631762587057682	0.0213520792878467	0.0651349974249859	0.0651349974249859
375	rnd-1_family-145#LINE/CR1	0.0182242071883296	0.0513679653281717	-0.523672685895412	0.221798310207561	4.72538351554243	0.169701994439178	0.0112736127784432	0.058093913009189	0.0625181228379512	0.0625181228379512
376	rnd-4_family-1205#Unknown	0.0183838226102004	0.0516625187579443	0.582825734268982	0.247190971874055	5.05323830300498	0.165756749836445	0.00861360127501055	0.0830414635890495	0.0626129128281706	0.0830414635890495
377	rnd-5_family-1601#Unknown	0.0184264612788505	0.0516625187579443	-0.579747831476393	0.245975293670359	3.91790429644981	0.105484040471922	0.0229704599964646	0.00692779575414118	0.067785307647864	0.067785307647864
378	rnd-1_family-399#LINE/RTE-BovB	0.0186375419574107	0.0519866902718015	0.682976784094266	0.290294588095787	3.32408452586224	0.148947192076948	0.0543140505235105	0.0522684236401035	0.0720923712930439	0.0720923712930439
379	rnd-5_family-8845#tRNA	0.0186404499650074	0.0519866902718015	1.39032128465321	0.590961080406865	1.57719254028676	0.85352574702007	0.275630723368573	-0.0287750558501597	0.248221774464901	0.248221774464901
380	rnd-1_family-113#Unknown	0.0188504701776526	0.0524340709941548	-0.588785166358613	0.250709585579059	3.85956822203949	0.114790385798978	0.0262319748751707	0.0351468648033865	0.0680509695766644	0.0680509695766644
381	rnd-4_family-609#DNA/TcMar-ISRm11	0.0193998332114289	0.0538205346574288	0.58856805288719	0.25176608839033	3.79169588153405	0.105376446777298	0.0269476107990834	0.0458522359544417	0.0681316340959678	0.0681316340959678
382	rnd-5_family-1626#Unknown	0.0194993665794404	0.053955053598085	0.58616100659566	0.250941832344616	3.86119318663531	0.0875087515219855	0.0264112287703215	0.0296620725929202	0.0680464760603883	0.0680464760603883
383	rnd-5_family-128#LTR/Gypsy	0.0196353121622131	0.0541893601970215	-0.990191548833364	0.424383948520058	4.08050795791054	0.336203236742102	0.0201633544886764	0.249989249153537	0.0663074781184026	0.249989249153537
384	rnd-1_family-354#Unknown	0.0202462165378607	0.0555850672221266	-0.986590694454726	0.424933451033473	6.1129468203775	0.330954468233172	0.00255071662589926	0.268301940084927	0.0669036756882598	0.268301940084927
385	rnd-5_family-321#Unknown	0.0202059623744439	0.0555850672221266	-1.64568281786415	0.708582108815128	2.45385268104303	1.10356170068944	0.170134475070188	0.582998432329152	0.114753802443052	0.582998432329152
386	rnd-1_family-181#LINE/CR1	0.0203191409196658	0.0556407563525563	0.949186370489075	0.409061176195527	2.53106773361977	0.340327406197159	0.142399460993397	0.000598247417289671	0.108597107812305	0.108597107812305
387	rnd-5_family-4521#Unknown	0.0205137923334493	0.0560286266058292	1.46671564143758	0.633074033924621	1.42650339085959	0.59609453489431	0.312239272427491	0.110474069813141	0.288934826216896	0.288934826216896
388	rnd-1_family-33#LINE/RTE-BovB	0.0210076811489873	0.0572296880785556	0.502615232038206	0.217785391635815	5.52640969844896	0.0494341259603208	0.00702919442921811	0.0196668777976207	0.0641165207857296	0.0641165207857296
389	rnd-1_family-615#Unknown	0.0214364048877313	0.0582475063401851	-1.2397006312388	0.538951394109814	1.96454732542342	0.589825166272463	0.264039904423262	0.0161565460186656	0.171663003396106	0.171663003396106
390	rnd-4_family-1131#Unknown	0.0215040508806976	0.0582814917458908	0.55715250822784	0.242343939334252	5.87012803641221	0.198267216764522	0.00345011514126957	0.0846457622567959	0.0658684391895667	0.0846457622567959
391	rnd-1_family-40#LTR/Gypsy	0.0222735674815454	0.0599379448220894	0.910140687765681	0.398194253659783	8.68634982510353	0.397746344351427	0.000250179673749942	0.237587815797757	0.0643028922790478	0.237587815797757
392	rnd-1_family-336#Unknown	0.0222853475071723	0.0599379448220894	0.529879833412846	0.231847316533989	8.10416912385395	0.27904255234064	0.00035530199655474	0.080274465279463	0.0645723939458875	0.080274465279463
393	rnd-1_family-434#LINE/RTE-BovB	0.0222293185065174	0.0599379448220894	-0.580077003612754	0.253704634430421	3.77527696582063	0.176746699068533	0.0284208983239335	0.063161143029992	0.0681281639732769	0.0681281639732769
394	rnd-5_family-3234#LTR/Gypsy	0.0224778253518465	0.0603021862865526	-0.634070096875346	0.277833434125365	3.52272951951164	0.247612667124671	0.0389702290997762	0.0768168965770639	0.0685730595458783	0.0768168965770639
395	rnd-1_family-83#LINE/Penelope	0.0225876147421865	0.0603397335171079	0.491742577414625	0.21564454489219	5.31596397274904	0.0776844871836656	0.00648725852965778	0.0253194783377657	0.0632665960829816	0.0632665960829816
396	rnd-4_family-45#LTR/Gypsy	0.0226059928786894	0.0603397335171079	-0.985319853085927	0.432152411322612	2.36264238688964	0.50659125592223	0.157274236951024	-0.092497612272564	0.122859322966898	0.122859322966898
397	rnd-1_family-278#DNA/TcMar-Tc1	0.022750968054704	0.0605634002649996	-1.05757950936433	0.46434131225247	2.16205028641982	0.368626211869687	0.17898036695335	0.0565785874439522	0.14443891444317	0.14443891444317
398	rnd-4_family-279#LTR/Gypsy	0.0228043834488835	0.0605634002649996	-0.63612903958166	0.27940885815284	7.61794268513637	0.141533507990637	0.000554760253957472	0.116549204767453	0.0650647024398797	0.116549204767453
399	rnd-1_family-21#Unknown	0.0231013664522308	0.0611983567418746	-0.763343867830453	0.336015181877369	4.46081902435759	0.461943333796596	0.0149590616993062	0.154400241978816	0.0633186430940887	0.154400241978816
400	rnd-1_family-267#Unknown	0.0233657466086107	0.0617439854132538	-0.553415331902235	0.244074760694496	3.95220789168596	0.100736853520722	0.021849148773459	0.0426855548563323	0.0675095844386546	0.0675095844386546
401	rnd-1_family-375#Unknown	0.023533728354671	0.0618784847534509	0.491661399064383	0.217101915015918	5.00632711108626	0.0726445932144381	0.00815743022778842	0.0289147001494283	0.0625424320275802	0.0625424320275802
402	rnd-3_family-167#Unknown	0.0235290125017347	0.0618784847534509	-1.40729911459975	0.621397110225559	7.84315817519006	2.2411194934149	0.00314507922040813	0.576056473674606	0.0648059447124263	0.576056473674606
403	rnd-4_family-3040#DNA/hAT-Ac	0.0237377111611465	0.0622599521025604	0.615135073255675	0.272021401228562	8.81558848938915	0.240956881142675	0.000196073268683125	0.110797390820842	0.0642894467961298	0.110797390820842
404	rnd-1_family-483#LTR/Gypsy	0.0239936864271247	0.0627755607759179	-0.88477530447221	0.391973869230117	2.57907917884645	0.436056351590671	0.125402058808163	0.0802444028021509	0.10506321243068	0.10506321243068
405	rnd-1_family-9#Unknown	0.0248575363530816	0.0648751010498944	-0.596060448578321	0.265670315579604	6.51225841443787	0.261435069599441	0.0019256995261187	0.103945375344131	0.0671356310201324	0.103945375344131
406	rnd-3_family-820#LINE/CR1	0.0250482332740492	0.0652117797307143	0.838392278399473	0.374172345365527	2.64719901818448	0.302806686453107	0.109604542416555	0.00367038089752279	0.100402873637953	0.100402873637953
407	rnd-3_family-251#DNA/TcMar-Tc1	0.0251163033349298	0.0652283356880119	-1.10873727273632	0.495058361359592	2.76586039905664	0.436350821058769	0.106338557615979	0.261285614112087	0.0931736552150363	0.261285614112087
408	rnd-5_family-400#Unknown	0.0255777616597311	0.0662639560645484	0.904930037863035	0.405332323274712	2.55331743707896	0.318863711133664	0.139508786835668	0.0232021421769433	0.106932651601245	0.106932651601245
409	rnd-1_family-96#LINE/CR1	0.0257647343133345	0.0665851446679574	0.462643065252067	0.207487485174376	8.578017701969	0.146147229241679	0.00024952234586859	0.0308848390355357	0.064327062410112	0.064327062410112
410	rnd-1_family-11#Unknown	0.0262730363687059	0.0675683684713434	-0.541961635260333	0.243890444908824	3.83821318107152	0.0752587268360904	0.0211265468341327	0.036898308844806	0.0680972768426034	0.0680972768426034
411	rnd-1_family-355#LINE/CR1	0.0262567327132568	0.0675683684713434	0.693296719236276	0.311959497011643	3.03337732600857	0.29788903770397	0.0654194203494858	0.0722637394100808	0.0805586713141499	0.0805586713141499
412	rnd-1_family-341#LTR/Gypsy	0.0266102490743223	0.0682694982319386	-0.609420418632412	0.274861863732203	3.7784872701989	0.319897692462063	0.0313666638045663	0.0819569023969441	0.0681293026238929	0.0819569023969441
413	rnd-1_family-0#LINE/CR1	0.0270126725569607	0.0691341280695097	0.459493274079862	0.207790022657947	8.34056353328256	0.141225186362629	0.00034359207764648	0.0575827246737961	0.0644214481966389	0.0644214481966389
414	rnd-1_family-226#LINE/CR1	0.0271362429169264	0.0692826298627808	-1.52558189474907	0.690448393276871	1.7248959355712	1.50708032894294	0.344878895626613	0.370199580041305	0.214782105397272	0.370199580041305
415	rnd-1_family-389#LTR/Gypsy	0.0277758020689218	0.0704240867651948	-1.26556743721243	0.575143301501943	1.72852073751365	0.856111990643652	0.28215154755746	-0.11899693063943	0.214033178336372	0.214033178336372
416	rnd-1_family-571#Unknown	0.0277527275307342	0.0704240867651948	-0.523205757891024	0.237738227059093	4.14176314054017	0.199156297215083	0.0190397691650413	0.0293555896613984	0.0657394277427603	0.0657394277427603
417	rnd-3_family-647#rRNA	0.027783201685039	0.0704240867651948	-1.51790660344571	0.689852792627691	13.4195609556805	0.835512569732077	1.32700488312201e-06	0.713843986239452	0.0879999262622445	0.713843986239452
418	rnd-5_family-165#LTR/Gypsy	0.0281352836687522	0.0711459206647633	-0.782652113921209	0.356497192848185	2.65786781505965	0.311223639274301	0.0909269843878843	0.0652565901738829	0.0997083883750693	0.0997083883750693
419	rnd-4_family-137#Unknown	0.0291456270444149	0.0735248873172949	1.04127096758306	0.477316352104849	3.00328573298011	1.07201149647065	0.109674767238649	0.23207158274137	0.0817050049315348	0.23207158274137
420	rnd-4_family-1346#Unknown	0.0292693691496254	0.073661245693224	-0.521453302732319	0.239216387068459	4.32609077303188	0.127825450215321	0.0148953792008355	0.0709413405622948	0.0641852867970389	0.0709413405622948
421	rnd-1_family-357#Unknown	0.0308224687449258	0.0773856281790654	-0.475181787241251	0.220057059571893	4.78023286317084	0.155269045774991	0.0101749961941393	0.00932538843437217	0.0624626680070019	0.0624626680070019
422	rnd-5_family-2896#Unknown	0.0318302194786995	0.0797264028175009	-1.12880349103318	0.525872082747637	2.12886457122589	0.466732005877985	0.167458361971661	0.247353809148345	0.148564438909802	0.247353809148345
423	rnd-5_family-1028#LTR/Gypsy	0.0329274786346524	0.0822797752170865	-1.03884142109777	0.487040676096178	3.41860302052583	0.633688373001022	0.0475759625764421	0.308236967681891	0.070030888706028	0.308236967681891
424	rnd-1_family-71#Unknown	0.033025437196089	0.0823299224440238	0.442033460521802	0.207354756456043	9.26186869067192	0.242562658335823	0.000123140407533242	0.0412127771792356	0.0643708521298838	0.0643708521298838
425	rnd-4_family-870#LTR/Gypsy	0.0332305239822324	0.0826462678805169	-0.466160261295835	0.218927868674965	4.75690429068308	0.0582846235716062	0.00941180011414525	0.0144205698057807	0.062482317409699	0.062482317409699
426	rnd-5_family-1472#LINE/Penelope	0.0333707400674418	0.0828001696039578	1.08150918313082	0.50832492487996	2.32493257631134	0.408105719562985	0.185697402240408	0.201893941640917	0.12650088884292	0.201893941640917
427	rnd-1_family-205#Unknown	0.0343488935104126	0.0850275888536444	0.566963933830716	0.267947450778333	3.56041592031056	0.170955016679091	0.0393801441846865	-0.0133342987532585	0.0683136103832239	0.0683136103832239
428	rnd-5_family-673#Unknown	0.0350689956653909	0.0866073093885939	1.28743262528865	0.610863806829281	2.0144026769373	1.22423853878596	0.181178449043615	0.378553436697327	0.164158300318734	0.378553436697327
429	rnd-1_family-79#LINE/Penelope	0.0356838732885855	0.0879045063261135	0.467898198341768	0.222754413156393	7.10870622069817	0.125655258510685	0.00100647933597457	0.0734228135349988	0.0658498791568865	0.0734228135349988
430	rnd-1_family-487#Unknown	0.0357605844089203	0.0879045063261135	-0.539937314029251	0.257157178570622	3.625888186	0.0799070487035853	0.031098370093286	0.0162316371806929	0.0680963516423184	0.0680963516423184
431	rnd-5_family-4326#Unknown	0.0362382325791559	0.0888719532161664	-2.89554840572888	1.38262214649354	6.98686852936367	3.63175049797624	0.00353555832510028	2.8639304416365	0.0660798134332661	2.8639304416365
432	rnd-1_family-347#Unknown	0.0364752311523263	0.0892461095555762	0.962701156491229	0.460272460820006	3.14865669715012	0.377885498048374	0.135461518098618	0.182314589185338	0.0767050146789772	0.182314589185338
433	rnd-5_family-1681#Unknown	0.0368525429517668	0.089961057505814	1.40592233336529	0.673529961712061	1.39973500825985	1.0689382338542	0.254777888433676	0.425686025552099	0.296953416936063	0.425686025552099
434	rnd-3_family-314#LTR/Gypsy	0.0370590188364353	0.090256642650028	-0.488597881398255	0.234326779955193	4.62407238546373	0.345157764051198	0.012336230105138	0.0700273296011159	0.0627096017253726	0.0700273296011159
435	rnd-1_family-89#LINE/Penelope	0.0372621111147419	0.0904850366425595	-0.480684111935026	0.230778528014792	5.85122702285273	0.100366405131131	0.00348830517685575	0.0763997883121557	0.0657739113869397	0.0763997883121557
436	rnd-4_family-216#DNA/CMC-EnSpm	0.0373240075460321	0.0904850366425595	-0.704395854103273	0.338293690059892	4.06001821825122	0.208510173176763	0.0198564102818153	0.151807520819692	0.0664997887147272	0.151807520819692
437	rnd-5_family-472#Unknown	0.0374563698349182	0.0905981302414382	-1.04506393640038	0.502252363440612	1.95498285299662	0.319589777854779	0.205230657017188	-0.123917474236802	0.173155497855333	0.173155497855333
438	rnd-1_family-94#LINE/RTE-BovB	0.0377448662856669	0.0908832944970332	-0.510555090495681	0.245740995276478	4.16982367566304	0.171469779371429	0.0250981466093349	0.0344831608574587	0.065484808529876	0.065484808529876
439	rnd-3_family-1000#Unknown	0.0377462311108775	0.0908832944970332	-1.08331444274264	0.521425937203441	1.98632836238079	0.568435654163823	0.239499292903248	-0.0377559440942806	0.168328219079483	0.168328219079483
440	rnd-1_family-201#Unknown	0.0379178174387348	0.0910889387107789	1.0537893636287	0.507668753567735	2.1416177847692	0.35228474742093	0.239632379629217	-0.0980900393666467	0.14695896539431	0.14695896539431
441	rnd-1_family-45#Unknown	0.0382639049779879	0.0917118992329552	0.446149378872475	0.215321347432813	5.48436091517496	0.0857093144966424	0.00562277500083462	0.031533712700197	0.0639221489895888	0.0639221489895888
442	rnd-1_family-569#Unknown	0.0390639193316086	0.0934175627454985	0.761179177933543	0.368875407515024	5.45409796863505	0.223709494189491	0.00567337396588786	0.198430225438175	0.0637886481908668	0.198430225438175
443	rnd-3_family-255#DNA/PiggyBac	0.0394032949672693	0.0940164396848841	1.15557652613215	0.560973020343701	2.38569977414031	0.892693057334033	0.0935331085044732	0.378502985825828	0.120719117770404	0.378502985825828
444	rnd-4_family-1484#LTR/Gypsy	0.0395211127529351	0.0940851715762442	-0.872252232060005	0.423686768826528	2.49330429075065	0.927614457206853	0.157733447341327	-0.0401296090286365	0.111532269776668	0.111532269776668
445	rnd-5_family-1029#LINE/CR1	0.039640323827908	0.094156904013705	1.47808853905427	0.718398422202778	2.05019443191609	1.02484680094576	0.182597592190746	0.591546847344415	0.159045122246747	0.591546847344415
446	rnd-3_family-88#LINE/Rex-Babar	0.0402686246569176	0.0954348346689729	-1.24642430936044	0.607720516864593	1.51540516175352	0.907854587313883	0.284505686668187	0.269480653259065	0.264044980887048	0.269480653259065
447	rnd-1_family-335#LINE/L1-DRE	0.0404840299881395	0.0957306928354887	-0.698187744191337	0.340782870538026	2.78050153297274	0.233842296503129	0.0818465401081553	-0.0250977516891011	0.0923529071700502	0.0923529071700502
448	rnd-5_family-3943#Unknown	0.0414319599655299	0.0977535305436722	-1.61198722747424	0.790507157581402	1.56061287626575	1.4078890469023	0.22054348452923	0.71680886475191	0.252354790855949	0.71680886475191
449	rnd-4_family-925#LTR/Gypsy	0.0421002933304866	0.0991091537869139	-0.765665542616906	0.376706136673139	2.67884802401623	0.254962829410162	0.0877574707640303	0.125103799346772	0.0983693746254186	0.125103799346772
450	rnd-1_family-1#Unknown	0.0423758223379533	0.0993153973641166	-0.454463512466827	0.223894570499377	4.53985089077461	0.122088070613858	0.0122283138894407	0.0598534860992882	0.0629648541592099	0.0629648541592099
451	rnd-3_family-339#LINE/CR1	0.0423555108944838	0.0993153973641166	-0.544020666500826	0.267989140479813	5.11920086197223	0.282245067523054	0.00651689424083314	0.10121037488183	0.0627385092214136	0.10121037488183
452	rnd-3_family-428#LTR/Gypsy	0.0427884970041876	0.0998398263431043	-0.439520617198362	0.216964861795638	6.71500165654314	0.315803735152485	0.00156236917745451	0.069048257703546	0.066653032648416	0.069048257703546
453	rnd-3_family-906#Unknown	0.0427561217775991	0.0998398263431043	-1.69906962758396	0.838597596249594	3.78390762225711	1.06451089922033	0.0362810113436127	1.01858788130978	0.0681307433853851	1.01858788130978
454	rnd-4_family-353#Unknown	0.0436930186320408	0.101502243283664	-0.593461376628226	0.294226248346131	3.11821725468377	0.0685875020420183	0.0522064591322165	-0.017588264120871	0.0776471686915421	0.0776471686915421
455	rnd-5_family-1700#LTR/Gypsy	0.0436602163684315	0.101502243283664	-0.837695423529238	0.415247855950016	2.79525708437571	0.310287421285197	0.0856337460723938	0.173012426734234	0.0915405137910552	0.173012426734234
456	rnd-5_family-582#Unknown	0.0440914236763686	0.102203146548074	-1.38414335749394	0.687526908716938	1.6419550505491	2.05367771633059	0.285699717415939	0.423340157898865	0.232834248458671	0.423340157898865
457	rnd-4_family-1812#Unknown	0.0442243642285511	0.102286986848093	-0.631424341444846	0.313835746317972	3.0589577000345	0.257908992456751	0.0681061178559585	0.0545558851021581	0.0796331956444796	0.0796331956444796
458	rnd-4_family-1061#Unknown	0.0445588890060955	0.102835689256426	1.62100873430907	0.806955817986753	3.68442468218334	3.3114624745917	0.0857122152004913	0.891054323073513	0.0680683533936513	0.891054323073513
459	rnd-1_family-289#LINE/RTE-BovB	0.045740104381864	0.105331787214881	-0.669899431121703	0.335321285045553	4.94446642052454	0.444107046497051	0.011042363746745	0.157618182560157	0.0624756835011303	0.157618182560157
460	rnd-2_family-712#LTR/Gypsy	0.0463637905913703	0.10653592751104	-1.1008894897077	0.552636989682556	2.29954639053716	0.690158583099529	0.195715567832274	0.262395895715822	0.129055292332538	0.262395895715822
461	rnd-1_family-290#LTR/Gypsy	0.0472510573496269	0.10833919223114	0.926406796329034	0.466928812332543	6.62377856944042	0.403205415018148	0.00203453727998204	0.324999236399437	0.0668642759133213	0.324999236399437
462	rnd-1_family-196#Unknown	0.0477776356198864	0.10930943906974	0.413313790034119	0.208813846206121	7.74360941029303	0.184430480873489	0.000491103675212556	0.0365519574381132	0.064913729875878	0.064913729875878
463	rnd-3_family-89#LINE	0.047884517758834	0.109317354797165	0.673725814599928	0.340542149192278	2.87075462685911	0.384918055470357	0.086348507184349	-0.0279006290212179	0.0876049258803943	0.0876049258803943
464	rnd-1_family-194#Unknown	0.0481105365726006	0.109596631804394	0.497870571523266	0.251908974721467	4.90783986129644	0.113214274637949	0.00876511929272986	0.0864220780251014	0.0624512154707925	0.0864220780251014
465	rnd-1_family-31#Unknown	0.048445572327983	0.110122516022963	0.411956780276517	0.208750707916466	7.77727674249612	0.105184619786094	0.000489174282436854	0.0111245799240211	0.0648761128010016	0.0648761128010016
466	rnd-1_family-167#Unknown	0.0489610746861741	0.111055484856837	1.01400776780757	0.515004352542085	2.10216067314483	0.582909299857877	0.245835207358483	-0.0393764024270379	0.152009017347455	0.152009017347455
467	rnd-4_family-3152#Unknown	0.0491579282860358	0.111263233829422	-1.16861709526568	0.594045140879814	2.01642721369974	0.674906946732604	0.20031727143248	0.329017172671897	0.163863074130549	0.329017172671897
468	rnd-1_family-137#LINE/Penelope	0.0493186059646502	0.111388389967169	-0.488952631704961	0.248726184575372	6.31725095464102	0.177003150971354	0.00186725664134333	0.0909298156987899	0.0673284897825246	0.0909298156987899
469	rnd-5_family-1249#Unknown	0.0495150417300487	0.111593601511005	0.67235427500825	0.342316621183218	5.55388866749787	0.668866443091693	0.00720785105065237	0.16856315265679	0.0642483607965507	0.16856315265679
470	rnd-5_family-1860#LTR/Gypsy	0.0496532471962264	0.111666983588109	0.535881116979352	0.272999355155965	4.64087782297962	0.14034424516162	0.0120164144491941	0.0997765574241651	0.062669430794223	0.0997765574241651
471	rnd-1_family-151#Unknown	0.0501163348196197	0.112469142047427	0.482404060138024	0.246253966565534	4.08250658115912	0.11762553675855	0.0246727638525727	0.0393492313887363	0.066288760221316	0.066288760221316
472	rnd-1_family-2#Unknown	0.0507473719465694	0.113644008787127	0.420121681552739	0.215048913817155	5.98588494439506	0.0318224762224705	0.00295691753631483	0.0133005168083685	0.0664121354645927	0.0664121354645927
473	rnd-1_family-522#LTR/Pao	0.051020113895298	0.114013235491184	0.864010850168153	0.442784899969526	5.5647226669792	0.410485590224238	0.00570210096140015	0.288385600500135	0.0643012534257291	0.288385600500135
474	rnd-1_family-92#LINE/Penelope	0.0513863843859704	0.114589468978841	-0.964030805694562	0.494821659853312	2.0899128230197	0.366769726565577	0.213645559780706	-0.148322547389267	0.153627152809274	0.153627152809274
475	rnd-1_family-49#Unknown	0.0516283824908489	0.114645378766444	-0.942341204408354	0.484190616958026	5.92682408167296	0.399294888104311	0.00422818384219307	0.347432646483098	0.066143406967849	0.347432646483098
476	rnd-1_family-101#Unknown	0.0515767104541644	0.114645378766444	1.84170440036469	0.946089130187245	2.12925064392895	2.64559075907425	0.887398094431061	0.455228868956627	0.148515465314565	0.455228868956627
477	rnd-2_family-59#LINE/CR1	0.0522973939339398	0.11566716617848	0.634862719175151	0.327134561771107	2.88488865437647	0.344883793769499	0.0736182342055826	-0.0138589827987695	0.086907298052179	0.086907298052179
478	rnd-5_family-3890#Unknown	0.0523073845159067	0.11566716617848	-0.511185259076223	0.263416725175846	3.48817223720574	0.127849731467494	0.0351598228141432	0.0218366493062273	0.0689227338394075	0.0689227338394075
479	rnd-1_family-187#LINE/CR1	0.0524515559731831	0.115743830195521	0.584427503098918	0.301343091776105	3.1458052594214	0.192942108710001	0.0579500479086089	0.0782614405331638	0.0767911866330449	0.0782614405331638
480	rnd-1_family-142#Unknown	0.0526106338918108	0.115853000049258	-0.617717567659953	0.318722743777723	4.41215155215961	0.145696420795638	0.0146723974347384	0.137703883667061	0.0635972119900514	0.137703883667061
481	rnd-1_family-486#LINE/Penelope	0.0533419630986949	0.117219241154513	-0.887713389303358	0.45944517554535	2.10601809367452	0.427328056826632	0.165130387305014	0.125043272165378	0.151504416692832	0.151504416692832
482	rnd-1_family-619#Unknown	0.0534886787308879	0.117297787175412	1.48458503156701	0.768834805286552	2.40856502051518	0.821351767031846	0.157203556648145	0.72945688008187	0.118658976363646	0.72945688008187
483	rnd-5_family-417#LTR/Pao	0.0537591567130594	0.117646850198144	0.933582618037675	0.484029503391981	4.15869788432858	0.521298031443948	0.0231002583906359	0.328326581840196	0.0655852276491208	0.328326581840196
484	rnd-1_family-332#LINE/RTE-BovB	0.0541180946891395	0.118187657203348	-0.414146255193297	0.21504147600648	5.7505616649174	0.278160951587909	0.00410872740235087	0.017538814171096	0.0652555272022174	0.0652555272022174
485	rnd-1_family-346#Unknown	0.0544524088657873	0.118672569425025	0.819163311816024	0.425933201525397	3.12372398186212	0.291105795289331	0.08230448703979	0.189824151202721	0.077473016467088	0.189824151202721
486	rnd-1_family-35#LINE/RTE-BovB	0.0545833281211404	0.118713123094744	0.418204522952426	0.217568019602389	5.08105754031803	0.0413512821017725	0.00834150682574478	0.00974687905345209	0.0626622579048134	0.0626622579048134
487	rnd-1_family-386#LINE/CR1	0.0548728707202088	0.119097791275689	-0.457938723087804	0.23852447452012	4.92566841794943	0.457888717287666	0.0125421727022232	0.0727987147154258	0.0624616748282515	0.0727987147154258
488	rnd-1_family-510#LINE	0.0553008661966181	0.119674714291553	0.997254840735498	0.520350804040308	1.95406849588452	0.25870395237555	0.232848349669077	-0.0782665511578468	0.173299089229017	0.173299089229017
489	rnd-1_family-616#LINE/CR1-Zenon	0.0554783443735676	0.119674714291553	0.981263633250763	0.512379498369521	2.05533257215786	0.269118149752576	0.235469836652957	-0.0754996598257729	0.158329288871146	0.158329288871146
490	rnd-5_family-494#Unknown	0.0554237059237382	0.119674714291553	-0.838527049896702	0.437749753566074	2.26069158903354	0.349893332065592	0.150537085464665	0.136900184656073	0.133133280404106	0.136900184656073
491	rnd-5_family-1000#LINE/Penelope	0.0567512650983922	0.121922941481709	0.544429710570907	0.285756626067843	3.30651180657554	0.117998478137268	0.0499827954867629	0.0388290720847046	0.0725024785257528	0.0725024785257528
492	rnd-5_family-1711#DNA/CMC-EnSpm	0.0567279690114244	0.121922941481709	-0.758740368966552	0.398205091857259	2.42318684744257	0.301816019420428	0.120477816536342	0.061285994700307	0.11737312623523	0.11737312623523
493	rnd-5_family-1625#Unknown	0.0571110515807084	0.122447021340383	1.12465344042747	0.591157489424051	3.06397007346314	0.809538060542753	0.117050990902504	0.407149775050716	0.0794568812227873	0.407149775050716
494	rnd-1_family-512#LINE/RTE-BovB	0.0574525810119942	0.122929915242263	0.516642592323183	0.271938376075351	3.61328066245474	0.191711098123015	0.0386736306189761	0.0722520899547724	0.0681195306078534	0.0722520899547724
495	rnd-2_family-80#Unknown	0.0583171624256211	0.124527758957336	0.586778468785575	0.309922648432566	6.41091987544945	0.48267430205516	0.00249972195579304	0.141578350061391	0.0673200079937716	0.141578350061391
496	rnd-1_family-587#Unknown	0.058766909666372	0.124804284531051	0.564127348037826	0.298490645917547	3.15156723342545	0.215146927076382	0.0570275101598409	0.0290314680510543	0.0766174883905708	0.0766174883905708
497	rnd-4_family-2190#DNA/TcMar-Tc1	0.0588008833457552	0.124804284531051	-1.16140798326011	0.614605912863253	2.80544777610355	0.443979823702848	0.475622697108411	-0.233616107808431	0.0909879450812979	0.0909879450812979
498	rnd-5_family-2280#LTR/Gypsy	0.0586543927150149	0.124804284531051	-0.550468108711482	0.291133595399791	3.16124166216249	0.110947270070244	0.0508085074766788	-0.00789167158145297	0.076329648078935	0.076329648078935
499	rnd-1_family-37#LINE/Penelope	0.0590279288661395	0.124823211833044	0.400373558973702	0.212063921671459	6.88706364975944	0.0813941748049596	0.00117612971543304	0.0102130660149607	0.0662805305965848	0.0662805305965848
500	rnd-1_family-117#LINE	0.0590459847838429	0.124823211833044	0.444287863835311	0.235340561197711	4.26044640727362	0.331338212129953	0.0183763468780078	0.0356915277415422	0.0647014227392729	0.0647014227392729
501	rnd-1_family-307#LINE/CR1	0.0593981140879774	0.125316979223537	-0.899095158448999	0.476914096494178	2.15781713857284	0.390566146373918	0.196214788681965	-0.0623344109660666	0.144955794470322	0.144955794470322
502	rnd-2_family-269#Unknown	0.0603872008910573	0.127149942912047	0.390101824698291	0.207726831466601	8.30392444703643	0.0608922281996063	0.000284550637625875	0.0256273456667906	0.0644411041291049	0.0644411041291049
503	rnd-4_family-149#Unknown	0.0612010983406521	0.128607477029959	0.530857429283835	0.283571658611227	3.63589995290725	0.34955525686194	0.0407246647684436	0.0798946635828401	0.0680830574564942	0.0798946635828401
504	rnd-1_family-18#SINE/tRNA-Core-RTE	0.061639909307548	0.129063089747338	0.401440412840527	0.2148029980528	5.98268173075916	0.042278679652281	0.00281237928849313	0.0312725794835894	0.0663981126702136	0.0663981126702136
505	rnd-1_family-317#LINE/Penelope	0.0616621195103178	0.129063089747338	0.404255624555774	0.216327835203662	6.04096937767326	0.132006574247845	0.00355484246181655	0.0236742131446098	0.0666417559640378	0.0666417559640378
506	rnd-1_family-344#LINE/CR1	0.0633106238123183	0.131990787711283	-0.398499892864178	0.214592941862262	6.53419940797904	0.24988354337882	0.0019940995071394	0.0624728157737002	0.0670810965385106	0.0670810965385106
507	rnd-5_family-2661#Unknown	0.0633007494749497	0.131990787711283	1.08925317788803	0.586542961753084	1.5512121485425	0.698825930105602	0.261314452698536	0.240886709756329	0.254734516274583	0.254734516274583
508	rnd-5_family-1953#LTR/Gypsy	0.0636064379030433	0.132346466266765	0.939908344637972	0.506708666128609	2.09809216579471	0.476125455246673	0.23258667690818	-0.174521482689952	0.152543831586571	0.152543831586571
509	rnd-1_family-184#Unknown	0.06519148365283	0.13537799257572	0.406147925145227	0.220260593569006	4.76938179928523	0.069956838184457	0.0103009985754676	0.0133062832037525	0.0624710950435885	0.0624710950435885
510	rnd-3_family-322#Unknown	0.0658781935111933	0.13653578537516	0.437938162846841	0.238106723010207	4.22117443860153	0.097158110647947	0.0200098208613695	0.0221629628880427	0.0650323964526198	0.0650323964526198
511	rnd-1_family-65#Unknown	0.0661332820690895	0.136796240992226	0.394541525431966	0.214714230786524	5.31110888629593	0.0480898348508716	0.00590204318457133	0.0198669614959157	0.0632512581688018	0.0632512581688018
512	rnd-5_family-1299#Unknown	0.0673805127465202	0.139103910103656	-1.22620799586526	0.670378640871075	3.98522278144768	0.720214736166597	0.0249135598779916	0.649197723326234	0.0672026463967021	0.649197723326234
513	rnd-5_family-3713#Unknown	0.0678216658944443	0.139741717057364	0.785664338190592	0.430220509269977	4.28725514178625	0.474278984652217	0.0185839402228325	0.259050589671944	0.0644845199379628	0.259050589671944
514	rnd-4_family-190#LINE/CR1	0.0687868866351103	0.141454745473369	-0.938922627409506	0.515943447474509	1.90338491953507	0.427557220661026	0.217783790576671	0.00585774948357085	0.181512670911152	0.181512670911152
515	rnd-4_family-94#LINE	0.0689421463763682	0.141498735378294	0.67331816608417	0.370199387666119	3.68438956570895	1.12808099637923	0.0721908412617497	0.133380538680805	0.068068341303457	0.133380538680805
516	rnd-1_family-244#Unknown	0.0691867891458581	0.141725651409248	-0.821381821643226	0.452004562132853	2.52459992747192	0.30282673992961	0.197372339426434	0.00844221922323626	0.109089846856934	0.109089846856934
517	rnd-4_family-307#LINE/Rex-Babar	0.0694283208880934	0.141945329165792	-0.530766265321588	0.292332963273522	3.15950894443925	0.136514534974009	0.0518069870406079	0.00955766411839847	0.0763808550838092	0.0763808550838092
518	rnd-1_family-451#LTR/Gypsy	0.0702953284351683	0.143440467482573	0.594758586226862	0.328595366961025	2.96523655866487	0.178214245839046	0.0787119507522086	-0.0562542034264027	0.0832504220301673	0.0832504220301673
519	rnd-4_family-498#Unknown	0.0704786924859993	0.143537529783625	0.725975519851292	0.401352703813371	2.48387029698129	0.166875955216874	0.129338104923551	-0.0348244504112022	0.112287884363904	0.112287884363904
520	rnd-1_family-284#Unknown	0.0712440794304445	0.144817292226884	-0.626485809094042	0.347291631088396	4.55908909816854	0.243262852629193	0.0127060429150808	0.168211172620977	0.0628983067319153	0.168211172620977
521	rnd-1_family-423#Unknown	0.0717380518939353	0.145541498756026	0.506093501202662	0.281041756150094	3.7642024828287	0.203098499409264	0.0468900283466704	0.0715866747032234	0.0681228284679754	0.0715866747032234
522	rnd-1_family-220#Unknown	0.0720162775329661	0.14554723776739	0.487223222765088	0.270827742207463	3.84641064887949	0.11848236587388	0.0281533655193177	0.0818681334044704	0.0680821902863462	0.0818681334044704
523	rnd-3_family-636#Unknown	0.0718913199394968	0.14554723776739	0.439387793513082	0.244130679117345	4.02297930022574	0.121047357827969	0.0225513514186334	-0.00151094181659804	0.0668483313108108	0.0668483313108108
524	rnd-1_family-233#Unknown	0.0732562580030657	0.14777073417794	0.477441415153857	0.266543765649139	4.51080131170229	0.396351019614224	0.0172683530078856	0.0893000155017491	0.063079684233491	0.0893000155017491
525	rnd-1_family-322#LINE/R2	0.0743400921649165	0.149671385558698	0.382679603894287	0.21444465287612	5.2597326634955	0.0866455746589868	0.00588443141339749	0.0483217878408728	0.0630953323073422	0.0630953323073422
526	rnd-5_family-150#Unknown	0.0754899228615013	0.151697430541078	-0.902713193675584	0.507862323211385	1.99986121855991	0.615894064053157	0.220585856756894	-0.0254803787108759	0.166300352249605	0.166300352249605
527	rnd-5_family-568#DNA/TcMar-ISRm11	0.0769282683003781	0.153421093572641	-0.467808847326845	0.264478996977227	3.49565978015902	0.273736978909464	0.0360868119296095	0.00278563553728741	0.0688368978335105	0.0688368978335105
528	rnd-5_family-2076#LTR/Gypsy	0.0765370981324852	0.153421093572641	0.986473352039277	0.556970234471825	3.2987552025401	1.05474975221867	0.0791357854154339	0.386187977715966	0.0726865997416723	0.386187977715966
529	rnd-5_family-689#Unknown	0.0768275444555331	0.153421093572641	-1.27021488150248	0.717879845331179	3.40588702610853	0.678912814431617	0.0439818243770524	0.729045384122023	0.0702955750269938	0.729045384122023
530	rnd-5_family-1157#LTR/Gypsy	0.0767772070238758	0.153421093572641	-0.56028222908322	0.316597375580535	4.40473801447424	0.386462337038513	0.0155870184138851	0.134763828922839	0.0636433048418337	0.134763828922839
531	rnd-2_family-57#Unknown	0.0782628571684976	0.155788775945578	0.694414344397816	0.394361905288307	2.54174995937356	0.211759381992498	0.125489847112988	0.0393988078486747	0.107792121400948	0.107792121400948
532	rnd-5_family-2972#LINE/CR1	0.0799966648666457	0.158940742037678	-0.921308347165681	0.52624978204397	1.88439241924887	0.473082062324681	0.230685612988801	0.102695156522664	0.184722636663188	0.184722636663188
533	rnd-5_family-2402#Unknown	0.08135452807496	0.161335339916009	-0.597900165055157	0.34305291614956	3.25084788300458	0.489512403871348	0.0563759933342994	0.120151961583777	0.0738695923083556	0.120151961583777
534	rnd-5_family-3742#Unknown	0.0822559799641177	0.162817548355941	0.47542266571877	0.273586178480418	3.45667960552052	0.232708037442862	0.0429229916062224	0.0608834663223575	0.0693511039770562	0.0693511039770562
535	rnd-5_family-3016#LINE/CR1	0.083436074924261	0.164844731205502	-1.03483568681729	0.597794971893032	2.04986738017121	1.11113496336539	0.194235953800963	0.341802288829923	0.159090838903087	0.341802288829923
536	rnd-4_family-571#LTR/Gypsy	0.0848295100248379	0.16728505988107	-0.371097062378153	0.215337648733137	5.19894446541768	0.121916995828867	0.00662803171829505	0.0377355529105215	0.0629274227245786	0.0629274227245786
537	rnd-1_family-507#Unknown	0.0852285223247586	0.167758935004227	0.397532840651516	0.23097295243302	4.37986922063517	0.0881444504013961	0.0162182356115509	0.0244762220631529	0.0638045215218882	0.0638045215218882
538	rnd-4_family-110#LTR/Gypsy	0.0884185817442283	0.173714574170352	-0.54347633141046	0.318979071856197	2.94616271511525	0.171560264409711	0.0685532694370228	0.0533742994142044	0.0840682029863381	0.0840682029863381
539	rnd-5_family-884#Unknown	0.0918750265171662	0.180170506546651	-1.09854941105615	0.651730366429388	1.64560004965364	0.716749252891697	0.244359488131855	0.392769217657421	0.232002882922413	0.392769217657421
540	rnd-4_family-84#DNA/TcMar-Tc1	0.0922531951995991	0.180577087640697	0.982810783485448	0.583745108784874	1.50797219707357	1.16054113549618	0.245109986204949	0.192469096234519	0.266027541840448	0.266027541840448
541	rnd-1_family-343#LINE/Rex-Babar	0.0946344018095666	0.18489567969078	0.565436192003467	0.338292435515667	2.80856897014198	0.166142239269068	0.0808425820169608	0.0355207313405736	0.0908200758737213	0.0908200758737213
542	rnd-1_family-4#LINE/RTE-BovB	0.0956147671433816	0.18554528037986	0.345559075018847	0.207356742673999	8.79490984384524	0.0425138396671021	0.000204752328001481	0.0154408721573483	0.0642904757705548	0.0642904757705548
543	rnd-4_family-893#DNA/TcMar-Tc1	0.0956503416742126	0.18554528037986	0.622639970852747	0.373662432272783	2.6560799614462	0.443321761247949	0.109611296306	0.000746525842560422	0.099824123632018	0.099824123632018
544	rnd-5_family-2374#Unknown	0.095468211153894	0.18554528037986	0.831391296468096	0.498665523834135	3.06386472233036	0.485884393504854	0.0863553872105103	0.286645569780648	0.0794605704927786	0.286645569780648
545	rnd-5_family-8068#Unknown	0.0956690423907507	0.18554528037986	0.960163323466631	0.576251454426957	1.64972702610697	0.904089290604887	0.267032681401767	0.174838607726528	0.231065926692008	0.231065926692008
546	rnd-5_family-3001#Unknown	0.0962231259005828	0.186278102704974	0.633571366342638	0.380878754772322	3.41660322737165	0.391718000031684	0.053699406932756	0.163903531822616	0.0700719675349155	0.163903531822616
547	rnd-1_family-182#Unknown	0.0978757806953465	0.189131078967059	-0.675929425374565	0.408357300156313	2.49531235257437	0.384899335910125	0.138760919436914	0.0693422052868106	0.111372607449516	0.111372607449516
548	rnd-1_family-134#Unknown	0.0997260186815477	0.192354747712401	-1.02294784884069	0.62140578478491	1.56696818971482	0.515526580651863	0.328456798241249	0.0647472735919571	0.250760925804976	0.250760925804976
549	rnd-1_family-3#SINE/tRNA	0.100465440139002	0.193427996770356	0.343684903727343	0.209232083351287	7.61929603083089	0.0363123345584531	0.000604109566545452	0.0241988227407065	0.0650629874887347	0.0650629874887347
550	rnd-1_family-514#Unknown	0.101369306676462	0.194459813352123	0.525564512904043	0.320808260988302	6.87167965401187	0.179491874223659	0.0015847907868628	0.152792119690644	0.0663124669800707	0.152792119690644
551	rnd-5_family-300#Unknown	0.101335693670911	0.194459813352123	-0.798713433524323	0.487492301892687	2.29471398773855	0.449965435307574	0.133508983835914	0.222964132771033	0.129551226360715	0.222964132771033
552	rnd-4_family-349#Unknown	0.101598961458047	0.194547286704992	0.412419275132003	0.251912818123984	3.82402336691648	0.141161512701154	0.0270738341780974	0.0352929806024118	0.0681162677246534	0.0681162677246534
553	rnd-4_family-343#Unknown	0.102135108710965	0.195220271080453	-0.798113014028387	0.488265074434956	2.10279800850573	0.424550511281746	0.205678693978754	0.0200314260904722	0.151925480390706	0.151925480390706
554	rnd-5_family-878#Unknown	0.103538279411588	0.197545056566875	-0.738544119595991	0.453668780396566	2.26267912721277	0.339078393974241	0.175803454928075	-0.113320980864819	0.132919588531686	0.132919588531686
555	rnd-4_family-912#LTR/Gypsy	0.103963730501399	0.197999393045006	-0.43670602181912	0.268587817811414	3.42792085355485	0.0742407006123321	0.0383623035373431	0.0467795930770769	0.0698468202777032	0.0698468202777032
556	rnd-1_family-8#LINE/RTE-BovB	0.10421381831335	0.198118715750379	-0.337960682692886	0.208006592449013	8.2136857614826	0.147893002676539	0.000404760102657188	0.032829297150249	0.0644953536507178	0.0644953536507178
557	rnd-2_family-12#LTR/Pao	0.104441134777496	0.198194397593919	0.38695694277238	0.238318886221391	8.35221953992563	0.201319199045555	0.000276757116839425	0.0849170801778673	0.0644154814749906	0.0849170801778673
558	rnd-4_family-280#Unknown	0.10508851655943	0.199065523303437	-0.422330775861527	0.260590299036515	4.48309488364155	0.236554306596656	0.0162505859821332	0.085610369945777	0.0632059310410875	0.085610369945777
559	rnd-5_family-2217#Unknown	0.10534918735432	0.199202309541173	1.32705238260932	0.819443311169494	1.12996121577705	1.76421658505098	0.0982921843563542	0.908938825974282	0.393435929394805	0.908938825974282
560	rnd-5_family-10804#Unknown	0.105835391067804	0.199764300640479	0.775107288760561	0.479290068602158	7.41779928552795	2.31678716725079	0.00655976651947175	0.338018688271521	0.0653398443917684	0.338018688271521
561	rnd-3_family-276#Unknown	0.106588141428589	0.200826498199676	0.415660157383417	0.257578835829603	3.85087939477289	0.133572713112545	0.0285000786494485	0.0710202063515518	0.0680725894244687	0.0710202063515518
562	rnd-4_family-1732#Unknown	0.10908257941499	0.205160652031396	0.398596022658474	0.248760203898222	3.86583502763636	0.0877829200781499	0.0247896305698283	0.00754553723034704	0.0680328279953989	0.0680328279953989
563	rnd-5_family-4867#LTR/Gypsy	0.110309855698383	0.207100386275649	-0.411374497784922	0.257623991183153	4.92409215163846	0.131168411176283	0.0090977092734519	0.0904574719762539	0.0624606381749935	0.0904574719762539
564	rnd-5_family-396#LTR/ERV1	0.110791053403489	0.207635006112568	-0.740127351613264	0.46413222208699	2.73149385343522	0.544465096090233	0.108558022647481	0.214570056721629	0.0951592326250312	0.214570056721629
565	rnd-5_family-2143#LTR/Gypsy	0.11230259469651	0.210095296626922	-0.409290693051622	0.257751398638633	3.5898289775049	0.0701292080091441	0.0314691485154097	0.0173829366822193	0.0681845267348478	0.0681845267348478
566	rnd-1_family-10#Unknown	0.113477622534593	0.211172265878636	-0.333887844230862	0.210953765367598	7.8214634568296	0.260864933555901	0.000439524753328058	0.0663127119308233	0.0648285487304557	0.0663127119308233
567	rnd-4_family-373#Unknown	0.113282640283267	0.211172265878636	1.41292719171734	0.892219519750291	1.95416306136653	1.03100389361212	0.210386014283962	0.983697492851197	0.1732842311988	0.983697492851197
568	rnd-5_family-1128#Unknown	0.113338891967093	0.211172265878636	-0.607345392596792	0.383579526434067	4.46079301034969	0.366444195769588	0.0150079569989493	0.205691922650125	0.0633187803536525	0.205691922650125
569	rnd-3_family-427#Unknown	0.113929389191307	0.211640359183148	0.378441653113719	0.239402536606469	4.0975113493414	0.105599616810124	0.0198218206364448	0.0376553964500522	0.0661485411639728	0.0661485411639728
570	rnd-1_family-303#Unknown	0.114662314843512	0.212628187350162	0.764889529731761	0.484850162584746	2.71031365128878	0.454135890265443	0.12756814820053	0.225051372037151	0.0964255778793231	0.225051372037151
571	rnd-2_family-231#Unknown	0.115222074238763	0.21329200082377	-0.419378297204148	0.266246760339455	8.25637277597104	0.120478258514637	0.000288486830384275	0.106042519256498	0.0644686545533374	0.106042519256498
572	rnd-1_family-449#Unknown	0.115819120176949	0.214022395152159	-0.442923539951416	0.281656392137965	3.32631559416883	0.169614579798852	0.0469545072856902	0.0712811992011651	0.0720409775625721	0.0720409775625721
573	rnd-1_family-365#Unknown	0.118108892098409	0.217860017724435	0.337428404633184	0.215918154015082	5.05989108270609	0.101250043295569	0.00730675737429778	0.0574932548995949	0.062624216475623	0.062624216475623
574	rnd-3_family-176#LINE/Penelope	0.118308089095389	0.217860017724435	0.492192156256835	0.315121025326532	3.01007787063361	0.129672796648718	0.0675112869580136	-0.00549763524143135	0.0814406039462535	0.0814406039462535
575	rnd-1_family-7#LTR/Pao	0.120010619676029	0.220227821176323	-0.359309047036908	0.231107184608223	7.18688666601307	0.0727033301658317	0.000801060600735271	0.079314735565574	0.0657109970501681	0.079314735565574
576	rnd-4_family-2247#Unknown	0.119949379887875	0.220227821176323	-0.826339080491085	0.531412519154996	1.90652625976947	0.635195246383428	0.242610085616728	-0.10320110570886	0.18098881265526	0.18098881265526
577	rnd-1_family-428#Unknown	0.121661633338919	0.222807730899981	0.459511219192352	0.296873202488544	3.95155184759099	0.156003290941037	0.0259546398228661	0.10624590771084	0.0675156433129167	0.10624590771084
578	rnd-4_family-501#LINE/Rex-Babar	0.1218380969349	0.222807730899981	-0.616397716318811	0.398420271874789	2.88805549866684	0.371581120882424	0.0828489549563586	0.155259114604813	0.0867526106002606	0.155259114604813
579	rnd-1_family-56#Unknown	0.122473552145026	0.222813329806011	0.324328869036184	0.209993094783496	7.43408589645779	0.196577568477733	0.00082980038539086	0.0200877663775051	0.0653158493997347	0.0653158493997347
580	rnd-1_family-305#LINE/CR1	0.122134475691086	0.222813329806011	-0.50525029282029	0.326837492701215	3.12331299993445	0.212731437399888	0.0570676297030362	0.103166490249789	0.0774859560971319	0.103166490249789
581	rnd-1_family-479#Unknown	0.12230025253651	0.222813329806011	-0.986059298017251	0.638147502805159	1.80967883463694	0.883581741309757	0.195410263674149	0.415438089330541	0.198088486423445	0.415438089330541
582	rnd-5_family-4345#LTR/Gypsy	0.126229137713012	0.229251200279473	0.450410411528544	0.29455098588675	5.14245659708669	0.460968937530547	0.0073024016031399	0.122838023327145	0.0627896334645878	0.122838023327145
583	rnd-4_family-917#LINE/CR1	0.127233494178746	0.230678907970728	-0.692851187760209	0.454298065631822	2.26794620753602	0.354095307475422	0.177224109941963	-0.0460158887313212	0.132355988713259	0.132355988713259
584	rnd-1_family-131#Unknown	0.128007494038878	0.231684796573791	-0.439705272653196	0.28889845154949	6.93451053992094	0.203759677590902	0.00125391916942848	0.123939553792111	0.0661837144634084	0.123939553792111
585	rnd-5_family-1065#Unknown	0.128453905642782	0.232095347460548	0.568472952950482	0.373939491365163	4.6051478457066	0.233814333750236	0.0147940785733787	0.194952036230277	0.0627590155987161	0.194952036230277
586	rnd-5_family-3307#LTR/Gypsy	0.131667493624088	0.237495803345838	0.412599334255448	0.273687065789973	3.39861531502167	0.219967529249408	0.0419082096266182	0.0632624247519933	0.0704487053444695	0.0704487053444695
587	rnd-4_family-600#LINE/CR1	0.133338352093692	0.240099894655932	0.709428379743106	0.472616210462033	2.08409717191901	0.284011757997045	0.180645061911018	-0.0247954929250135	0.15440406167622	0.15440406167622
588	rnd-1_family-333#LINE/L2	0.133845345301766	0.240602942149604	0.669625098434748	0.44668204780791	3.89990409193744	0.422657914858901	0.0366217777354414	0.26266550001536	0.0678921300080076	0.26266550001536
589	rnd-1_family-64#Unknown	0.134897932637003	0.242083386752651	0.360078302195827	0.240844860086051	5.68915286919646	0.103487738313954	0.00489766742155163	0.0821117025232525	0.0649346225435565	0.0821117025232525
590	rnd-5_family-8533#Unknown	0.135767209705584	0.243230407896275	0.830672093307968	0.556847615617888	3.39947276305706	0.535025847085132	0.0632462370139375	0.401872663515053	0.0704305892393983	0.401872663515053
591	rnd-5_family-1406#Unknown	0.136568349146612	0.244251683668306	1.4692337486864	0.986928935785272	2.29942526419971	1.73738443161678	0.0946167391820671	1.36642634725331	0.129067684815705	1.36642634725331
592	rnd-4_family-151#LTR/Gypsy	0.137756064268606	0.245959729614723	0.419842308837306	0.28287462353167	4.77094598334868	0.127658381162094	0.011317876671116	0.10870920228616	0.0624698042331803	0.10870920228616
593	rnd-5_family-1009#Unknown	0.139682783253779	0.24897926121289	-0.939270319400822	0.635942635272858	1.68775145656716	0.834442819027284	0.220441375501291	0.38619317753539	0.22264635562634	0.38619317753539
594	rnd-4_family-869#LTR/Gypsy	0.142331863320134	0.253274039611754	-0.532719907315734	0.363095374814609	2.67001300222996	0.179243313742194	0.0988283950867034	0.0309528875921656	0.0989289817309386	0.0989289817309386
595	rnd-3_family-227#Unknown	0.14289700818119	0.253426405448856	-0.376985004690418	0.257312255038142	3.59117854850416	0.0535922792852219	0.0311344546152836	-0.00288987077608386	0.0681799402739373	0.0681799402739373
596	rnd-4_family-4892#Unknown	0.142684106544435	0.253426405448856	0.740270587657462	0.505004761321039	2.08063120551275	0.364087490229215	0.227674990219304	-0.0715602024022122	0.154869723216075	0.154869723216075
597	rnd-1_family-513#DNA/CMC-EnSpm	0.143448641993044	0.253978583897231	-0.3592235059159	0.2455274726567	6.60772712752421	0.0909995707119167	0.00163595572475834	0.0887896540190216	0.066902441045091	0.0887896540190216
598	rnd-1_family-20#LTR/Pao	0.144160639786489	0.254812368318258	0.501793294605469	0.343583168880805	6.99463069824543	0.205625852194799	0.0011371228282441	0.175936968079019	0.0660646712590092	0.175936968079019
599	rnd-2_family-216#LINE/Rex-Babar	0.144715823170646	0.255366652907134	0.575896831173377	0.394868382853357	2.70043357169138	0.243676211377817	0.12275778738254	0.111123772283298	0.0970277600371528	0.111123772283298
600	rnd-1_family-159#LINE/RTE-BovB	0.145510380448165	0.256340786889517	-0.597356911988924	0.410392637932474	2.78886361297405	0.234210859431182	0.160742458990323	0.00548436982963607	0.0918907169134393	0.0918907169134393
601	rnd-1_family-400#Unknown	0.147777896613119	0.259902224159844	0.59348763926876	0.410029945049177	6.27548497484995	0.473642383722	0.00258897945772963	0.249597854297816	0.0672870456417572	0.249597854297816
602	rnd-1_family-136#Unknown	0.148245600234978	0.26002263390432	0.456380523672655	0.31566907989902	4.98095722281975	0.136495159613219	0.00868900529971072	0.14078144670673	0.0625113252493599	0.14078144670673
603	rnd-5_family-931#Unknown	0.14833836163132	0.26002263390432	-0.67546589034859	0.467312786454962	2.58864607047535	0.591867313755513	0.131501676233109	0.196070184343343	0.104384336265166	0.196070184343343
604	rnd-5_family-3722#LINE/RTE-BovB	0.148894769535741	0.260565846687546	-0.906473869654953	0.627992759637967	1.50228624179044	0.33247959451325	0.324006443686338	-0.18187998253484	0.267555915550227	0.267555915550227
605	rnd-1_family-232#Unknown	0.149578590481492	0.261329867998243	0.50467092306904	0.35021746745874	2.75803823074712	0.189331286010841	0.0851134393026062	0.0988649724672147	0.0936182344509552	0.0988649724672147
606	rnd-4_family-669#Unknown	0.149913484646674	0.261482761174149	-0.310863937111155	0.215902154070758	6.14259209924109	0.343304159193673	0.00292371876098885	0.0615864109283165	0.066996891437601	0.066996891437601
607	rnd-1_family-135#Unknown	0.15045701909303	0.261567547995613	0.308305950409782	0.214411198467878	5.32263276974133	0.0309660839245374	0.00567029195876723	0.0100925039449828	0.0632879510838802	0.0632879510838802
608	rnd-5_family-2793#LTR/Gypsy	0.150318550489637	0.261567547995613	1.23819060408802	0.860806733128332	1.02616192995809	1.73791763448346	0.19699086774977	0.914491479948837	0.439412417591161	0.914491479948837
609	rnd-1_family-527#Unknown	0.151838069858976	0.263103016132685	-0.453540579981929	0.316481987234692	4.27774188521689	0.145236008794523	0.0168704214282767	0.133370850937753	0.0645605812565036	0.133370850937753
610	rnd-4_family-718#LTR/Gypsy	0.151668709335157	0.263103016132685	-0.779908559423211	0.543997468484821	1.68016494862559	0.852929778150843	0.21960398543468	0.216005590099066	0.224295883142161	0.224295883142161
611	rnd-5_family-1619#LINE/CR1	0.152619397353382	0.264024063833919	1.06503596079117	0.744603240463326	2.09265982324404	0.850723875261838	0.174793092326682	0.656857886236047	0.153262108448049	0.656857886236047
612	rnd-1_family-489#Unknown	0.157117001790631	0.27136057335408	-0.721380548544105	0.509869179896	2.02340997341408	0.534905636019669	0.227099472648544	-0.0638932896334652	0.162850398263186	0.162850398263186
613	rnd-4_family-1822#LINE/Penelope	0.15759127837069	0.271413085176179	-1.05802520729583	0.748663191007585	2.28727275847117	2.58887578327619	0.265712460867369	0.575032399487119	0.130321065319762	0.575032399487119
614	rnd-5_family-20#Unknown	0.157660959600921	0.271413085176179	-0.381035750850264	0.269667765398017	6.57280223127893	0.195862588155232	0.0014715215888209	0.107609533953319	0.066986515103382	0.107609533953319
615	rnd-5_family-7394#Unknown	0.157950510471355	0.271469413932068	0.327939213987007	0.232251874825684	9.12873109474341	0.0906753196119388	0.000123725716879416	0.0807876743231882	0.0643258962645607	0.0807876743231882
616	rnd-5_family-3161#Unknown	0.158227774236898	0.271504476247405	-0.623347876709076	0.441759494248578	3.79447206923849	0.228665442492717	0.027757522185304	0.264969653952835	0.0681315820158906	0.264969653952835
617	rnd-4_family-918#DNA/CMC-EnSpm	0.160975878332309	0.275772290757295	-0.3457835888958	0.24667165930218	3.93781395284942	0.10736605397977	0.0212161481744862	0.0700542130798497	0.0676372727370079	0.0700542130798497
618	rnd-5_family-950#Unknown	0.161269207429278	0.275827754454283	-0.453980206304272	0.324082762957595	4.52928381871408	0.193813188194098	0.0134739258605874	0.144070530008756	0.0630044823420116	0.144070530008756
619	rnd-4_family-1620#LTR/Gypsy	0.162326318442504	0.277187267518137	-0.668221965438539	0.478227042869392	2.14759843605787	0.316976732652416	0.196836918287888	-0.153111179542884	0.146214738509517	0.146214738509517
620	rnd-3_family-970#Unknown	0.162808157396928	0.277561648981537	-0.315915971099283	0.226351259468042	4.40187829498466	0.0846767068269839	0.0131910080781519	0.0291152850311368	0.0636613309160017	0.0636613309160017
621	rnd-1_family-107#Unknown	0.163283958814075	0.277924548255198	-0.299807676363558	0.215052879132402	6.28750578082628	0.0616125265570005	0.00206997038246172	0.0556561894125732	0.0673016408522414	0.0673016408522414
622	rnd-2_family-337#DNA/TcMar-ISRm11	0.16462677172414	0.279759642624462	-0.979027930110723	0.704499996991189	3.91776648430411	0.776845996499475	0.0322146073359909	0.712265761304888	0.0677862196024271	0.712265761304888
623	rnd-5_family-1457#Unknown	0.166146508146556	0.281889019439662	-0.448742193893764	0.32407353138039	2.91686695830925	0.182107115376366	0.0721514940293381	0.0327413530327678	0.0853839865826971	0.0853839865826971
624	rnd-1_family-243#LINE/CR1	0.166519511535868	0.281957070760427	0.287176790513422	0.207576541439479	8.505055653256	0.211802735790767	0.000282034219396724	0.0183367489441227	0.0643499966145671	0.0643499966145671
625	rnd-3_family-240#Unknown	0.166864035068568	0.281957070760427	0.418912171651384	0.303043331301976	3.05245138243871	0.176870909133927	0.0578884096821382	0.00173314796960236	0.0798644812877602	0.0798644812877602
626	rnd-5_family-3327#Unknown	0.166986874452249	0.281957070760427	0.65217451026837	0.471923176904052	3.41597625064596	0.492389973408315	0.0674539300509538	0.266613297297866	0.0700849628586816	0.266613297297866
627	rnd-4_family-631#Unknown	0.167513879619477	0.28239580663124	0.696035975772846	0.504287520320193	2.00598792123195	0.235754925356545	0.216065637651126	-0.0571661777239703	0.165393217074907	0.165393217074907
628	rnd-4_family-805#LTR/Gypsy	0.171120244556882	0.288016080408638	0.668818893161833	0.488683682381489	2.06994188703813	0.69918044466589	0.201899214439991	0.0563706054600245	0.156318397698907	0.156318397698907
629	rnd-5_family-964#LINE/RTE-BovB	0.17648772374677	0.29657793958718	-0.596007792832029	0.440948741738854	3.38715989580871	0.383954040850348	0.0519254538370936	0.239728235424524	0.0706923100976205	0.239728235424524
630	rnd-5_family-1837#Unknown	0.177025524883569	0.2970094917491	0.369248470762975	0.273523412770095	3.4709239678612	0.236650998993165	0.0430791985012288	0.0189967630529491	0.069143387498871	0.069143387498871
631	rnd-1_family-215#LINE/CR1	0.177493082667232	0.297322010109769	0.505815610763873	0.375091075622063	4.70889933896628	0.291712297888948	0.0155509689008612	0.195489003616113	0.0625411999798392	0.195489003616113
632	rnd-5_family-822#DNA/Ginger-1	0.178126205073667	0.297910441080484	-1.0433190857257	0.774810802429985	1.54002510737276	1.43514413232481	0.208494422401102	0.692003246942193	0.257601137462859	0.692003246942193
633	rnd-1_family-128#Unknown	0.180827687790753	0.300999788968229	0.341979615558095	0.255549860200422	3.78193219828323	0.0665705782339954	0.0298283049659199	0.0191565609284259	0.0681302916067628	0.0681302916067628
634	rnd-1_family-236#Unknown	0.180584263741811	0.300999788968229	0.50357451436918	0.376094260680387	3.59299825533389	0.507822741655796	0.0728218425821153	0.139348496792975	0.0681739280978858	0.139348496792975
635	rnd-5_family-438#LINE/R2	0.180357833295462	0.300999788968229	-1.04234508491419	0.778070325003279	6.15698566939831	1.97150978769796	0.00477717916301324	0.903312966813049	0.0670387371528263	0.903312966813049
636	rnd-1_family-178#Unknown	0.184308100921122	0.306310790367336	-0.3987129201936	0.300324597855328	4.2122889341183	0.145464329280301	0.0177619468476066	0.11753034926784	0.0651092240929183	0.11753034926784
637	rnd-1_family-331#LINE/CR1	0.186070590798313	0.308754496819179	-0.387138366176451	0.292778042086121	3.76974621724504	0.367758621602705	0.0370791003397423	0.0914993725519311	0.0681257530991362	0.0914993725519311
638	rnd-4_family-1447#Unknown	0.186375231255913	0.308775265576019	1.08854168920557	0.823792568323324	2.48491805416438	1.21298902474295	0.0841031037496751	0.933848189687433	0.112203513543241	0.933848189687433
639	rnd-1_family-330#LINE/CR1	0.188794833619629	0.312294427442798	-0.330628144968969	0.251590361907507	3.99829497403693	0.228652750649239	0.0242297427778178	0.070716822529308	0.0670802490656212	0.070716822529308
640	rnd-1_family-110#Unknown	0.190164095120508	0.313740568475668	0.280957888971422	0.214456310168336	5.22846556972604	0.0444739410086773	0.00598068776809155	0.0177726067159927	0.063006575688435	0.063006575688435
641	rnd-1_family-599#Unknown	0.190262728848536	0.313740568475668	-0.354583057240288	0.270714947144855	4.21377765648036	0.146807409515334	0.0229438850304591	0.0869859888810032	0.0650963058565281	0.0869859888810032
642	rnd-5_family-3252#Unknown	0.192424696310028	0.316811376946573	-0.457156393511811	0.350730762380826	3.13314288762977	0.337162922369852	0.0614363789278172	0.123081722592536	0.0771789891262058	0.123081722592536
643	rnd-1_family-198#Unknown	0.192775282120353	0.316894981650409	0.381022332474575	0.292551109161864	6.40583200084372	0.177722803739281	0.00261771875519108	0.125761508452564	0.0673243250038101	0.125761508452564
644	rnd-4_family-1489#Unknown	0.193935651612778	0.318307428190537	-0.447281814453559	0.344321408237577	4.36341245437506	0.170755768487414	0.0155121317670467	0.162323716489016	0.0639165561818486	0.162323716489016
645	rnd-4_family-888#LTR/Gypsy	0.194678132274144	0.319030675680264	0.281426068298068	0.217005145561859	4.99072953384596	0.136789845679405	0.00811414336435708	0.0525266954965648	0.0625227064361281	0.0625227064361281
646	rnd-5_family-3770#LTR/Gypsy	0.195908102194636	0.320549325107941	-0.564427819341002	0.436425273248138	2.43427345932175	0.454337217295772	0.143622518223452	0.142078010471116	0.116414204895404	0.142078010471116
647	rnd-5_family-525#Unknown	0.197576294520414	0.322779201403521	0.439760572822611	0.341299818920851	2.88382975141495	0.235579009321817	0.0877691967937417	0.0738961376287868	0.0869591527993669	0.0869591527993669
648	rnd-3_family-512#LINE/CR1	0.198037878690278	0.323034008913	-0.632160523190389	0.491127451825422	2.03602080106143	0.407288535400496	0.200766012220462	0.0113002746401345	0.161043248684337	0.161043248684337
649	rnd-1_family-172#LINE/CR1	0.198813865127565	0.323800085423476	0.347822465109907	0.270691970280328	4.43527379598158	0.0864459472868768	0.0138373805801859	0.0960738335811831	0.0634595353537219	0.0960738335811831
650	rnd-1_family-609#DNA/CMC-EnSpm	0.200341406320227	0.325616512401198	0.397714925960222	0.310574179681743	3.88307495152786	0.182156571101459	0.0767134931627349	0.0285028464820734	0.0679709884647466	0.0679709884647466
651	rnd-3_family-993#LTR/Gypsy	0.200545269227228	0.325616512401198	-0.269756575151067	0.210747386749908	7.18138754915209	0.166664394584786	0.000901145805085535	0.0309297462902522	0.0657205457277872	0.0657205457277872
652	rnd-4_family-123#Unknown	0.201135517538833	0.326073990856667	0.578845936415099	0.452816604325441	2.26974314609951	0.24438249434225	0.175399715664496	-0.0740557246824728	0.132164600064738	0.132164600064738
653	rnd-4_family-619#LINE/CR1	0.20177583588473	0.3266111156664	0.841993108543887	0.659606364318366	2.04083276528141	0.59471542197523	0.288634143852849	0.363986689921091	0.160360995253438	0.363986689921091
654	rnd-5_family-911#Unknown	0.202636687675653	0.327503025799946	0.804355946771213	0.631325220210828	9.96522614529982	2.06577039534204	0.000223489991258332	0.597633810520117	0.0648983465356439	0.597633810520117
655	rnd-1_family-86#Unknown	0.205963831140952	0.331865502310955	0.418645355922571	0.331012457929064	6.5744500595275	0.187014639002433	0.0021174036921527	0.162236467264207	0.0669825164161595	0.162236467264207
656	rnd-5_family-115#Unknown	0.205685573928207	0.331865502310955	0.374514398994751	0.295937548743734	3.24974013167562	0.122562065331628	0.0574706101930811	-0.00678997133332615	0.0738979389415936	0.0738979389415936
657	rnd-4_family-2538#LTR/Gypsy	0.207075567230681	0.333148971937336	-0.754460295042426	0.597995991467097	1.74050719980383	0.603929517540688	0.209584141521251	0.326814667194824	0.21157961721369	0.326814667194824
658	rnd-1_family-46#Unknown	0.207732651258193	0.333606849779604	0.784043473465873	0.62234336982525	5.91371211575348	0.816213081802151	0.00402698145423883	0.576939923493932	0.0660811153434043	0.576939923493932
659	rnd-2_family-234#Unknown	0.207991403978013	0.333606849779604	0.538122104951767	0.427383670119583	3.41130025485453	0.481675567190103	0.0643548679772228	0.209630334250104	0.0701823121738479	0.209630334250104
660	rnd-4_family-3#LINE/Penelope	0.20923648098758	0.335095394551321	-0.282929294366057	0.225321793587083	4.49002488749221	0.0796332057432053	0.0129819919769742	0.0308374328634892	0.063172874020976	0.063172874020976
661	rnd-3_family-234#DNA	0.210183760694826	0.335595521230259	0.446820855019416	0.356583680098445	2.71253070568362	0.0869615762454155	0.094436420522944	-0.0229587746918801	0.096291460845881	0.096291460845881
662	rnd-3_family-496#Unknown	0.209881105422573	0.335595521230259	0.481593109714511	0.384078487623443	2.5864313154807	0.15847496491994	0.116733658072691	0.0621180338018025	0.104540768909977	0.104540768909977
663	rnd-5_family-2033#Unknown	0.211015742660246	0.336415746594088	0.599042358397277	0.478936068961716	2.25337753722384	0.321211172617318	0.210145148651906	0.0911006943046104	0.133924488576847	0.133924488576847
664	rnd-1_family-364#LTR/Gypsy	0.214012974936651	0.340680292933795	0.670543186862064	0.539626450803421	2.25753995513484	0.481203647059134	0.220869082872576	0.215925976737468	0.133473279020619	0.215925976737468
665	rnd-1_family-471#Unknown	0.216331849363443	0.343853781619789	0.333638459893566	0.269859584741168	5.53281880214353	0.259789102784896	0.00442608488167356	0.10481020833334	0.0641469564377995	0.10481020833334
666	rnd-2_family-3#LTR/Gypsy	0.218521138661128	0.346812077424643	0.257712963431944	0.209442696374798	7.53884041903362	0.125326635987691	0.000631038096963091	0.0343600707366088	0.0651683265001556	0.0651683265001556
667	rnd-1_family-461#LINE/RTE-BovB	0.219139022520267	0.346845276698009	0.289911989865034	0.235926998721328	4.39736631840748	0.186098733764375	0.016184940535052	0.0673073825534284	0.0636900469667703	0.0673073825534284
668	rnd-4_family-1071#Unknown	0.219198339483699	0.346845276698009	-0.484896826025507	0.394654180602944	2.8128996420176	0.254587888759035	0.0885091211522967	0.145118762248775	0.0905882126830504	0.145118762248775
669	rnd-1_family-224#Unknown	0.219540340827177	0.34686717526805	0.680206716462184	0.554026466309884	3.6483074978404	0.482545420064297	0.0436126222570045	0.416805365800721	0.0680721668224928	0.416805365800721
670	rnd-5_family-3010#LTR/Gypsy	0.220057922142731	0.347166005529652	-0.643938960890754	0.52507546658783	2.082180835575	0.3561789996399	0.21664736981755	0.196908998601091	0.154661281498842	0.196908998601091
671	rnd-1_family-501#Unknown	0.221543970044451	0.348976426532261	-0.986809988729494	0.807250853174668	1.86985614991036	1.52501765466327	0.22551198626052	0.751968923666324	0.187229674241572	0.751968923666324
672	rnd-5_family-3249#LTR/Gypsy	0.221865807596669	0.348976426532261	-1.06207171807382	0.869423318123305	2.96224694475488	1.35951724381601	0.124255657720188	1.00958970142462	0.0833766403574799	1.00958970142462
673	rnd-1_family-119#Unknown	0.222297912413026	0.349136542972612	-0.685404130499454	0.561603864431713	1.74762341032382	0.437344255420559	0.262958827390511	0.132397857063084	0.210139523426439	0.210139523426439
674	rnd-5_family-1819#Unknown	0.22268497310302	0.349225543872243	0.565022717180737	0.463353808220014	3.68585284944337	0.367011626719838	0.0313457372508861	0.290699390137098	0.0680688655812814	0.290699390137098
675	rnd-1_family-223#LINE/CR1	0.22362657188335	0.350182646638075	0.260939192138832	0.21442217811162	5.6045041929398	0.121556634852849	0.00446604288018117	0.027092367591814	0.0644992628190157	0.0644992628190157
676	rnd-1_family-25#Unknown	0.224052994570067	0.35033138352154	0.259520436799677	0.213452776397974	6.65527370572229	0.026314208504128	0.00155287372851011	0.0204505987038133	0.0667902578994949	0.0667902578994949
677	rnd-5_family-4847#Unknown	0.225743001306369	0.352255135018076	-0.383307168437268	0.316417269591102	4.54429841358805	0.117096928531924	0.0123554231747727	0.13782440956846	0.062948923926425	0.13782440956846
678	rnd-5_family-882#Unknown	0.225949840626543	0.352255135018076	-0.342156453456637	0.282573563542567	3.47486431877385	0.512640052732861	0.0506816522809469	0.0349184651990081	0.0690900759387712	0.0690900759387712
679	rnd-1_family-28#LTR/Gypsy	0.228043256964804	0.354995173213252	0.252821947065497	0.209738566451933	10.6931764978928	0.0979461783714903	2.75146861380497e-05	0.0442247790177442	0.06595788469983	0.06595788469983
680	rnd-1_family-523#Unknown	0.231473128318091	0.359276206508402	-0.821102170984088	0.686211660178602	1.61117513547608	1.36669643510142	0.27397426882193	0.432355395025679	0.240000147024033	0.432355395025679
681	rnd-5_family-3410#Unknown	0.231255428112488	0.359276206508402	0.654810982438033	0.546983482421221	3.35910865855088	0.632247383378929	0.0749080000009067	0.373878395061563	0.0713019898714028	0.373878395061563
682	rnd-1_family-154#Unknown	0.232014402960549	0.359588304881673	-0.406879243626944	0.340431761103488	3.92300602352528	0.382101008115194	0.0236437782056695	0.150196897746364	0.0677504836931237	0.150196897746364
683	rnd-5_family-921#Satellite	0.232589224743153	0.359951406374104	0.777065053455916	0.650963290220398	5.16936210519298	1.05621308665718	0.00884358472371575	0.626786223098134	0.0628529346284121	0.626786223098134
684	rnd-1_family-316#Unknown	0.234810678476936	0.362858022149301	0.351051549607506	0.295483586321301	3.12664018285639	0.069255648194713	0.0535843578731389	0.00583202023313571	0.0773814668048075	0.0773814668048075
685	rnd-2_family-406#Unknown	0.237683879971708	0.366160057646547	-0.279671333097209	0.236849884793805	4.16757137777	0.0753588190075728	0.0186417253529851	0.0138371781696485	0.065505076537273	0.065505076537273
686	rnd-5_family-2228#Unknown	0.237986716748513	0.366160057646547	-0.745226846954826	0.631530011403055	1.42651987269899	0.761648534375824	0.309315266705744	0.0610686517738874	0.288929966248371	0.288929966248371
687	rnd-5_family-3986#LTR/Gypsy	0.237886310784014	0.366160057646547	1.00286498876635	0.849679330042625	2.71436328921675	1.4589350108302	0.0871001644651618	0.995832281387365	0.0961808795433905	0.995832281387365
688	rnd-5_family-31#RC/Helitron	0.238569731734193	0.366523555876514	0.473838982276933	0.402045931332831	3.05079674652682	0.322612140999963	0.146375899069071	0.096085497282854	0.0799237407827394	0.096085497282854
689	rnd-1_family-552#Unknown	0.241263928360355	0.370124778340923	-0.336032984592282	0.28675831308116	4.55803305286338	0.124637689309663	0.0130371260329335	0.110308369148796	0.0629018240006814	0.110308369148796
690	rnd-1_family-199#LINE/CR1	0.241839111934739	0.370469480166695	-0.5984042568691	0.511280829386895	7.13616468929518	0.394829624436428	0.00111088555498141	0.391001244192846	0.0658003330631757	0.391001244192846
691	rnd-1_family-371#LINE/CR1	0.242343289211552	0.370704568301897	-0.330604877508471	0.282773757643714	3.29219331507191	0.397472777570656	0.0470975965496029	0.0469721054750751	0.0728439004683162	0.0728439004683162
692	rnd-4_family-393#LINE/Rex-Babar	0.244659462204329	0.373706721893028	-0.462987418134423	0.397954079708761	2.66237931162441	0.544938746433673	0.138133687586064	0.0961777676124476	0.0994174867492062	0.0994174867492062
693	rnd-1_family-538#Unknown	0.248013930786191	0.378140763520643	0.417857427808999	0.361722814479042	2.71580212679333	0.154759527476434	0.100170858458771	0.0438084285331066	0.0960942333131883	0.0960942333131883
694	rnd-4_family-1112#Unknown	0.248277852302106	0.378140763520643	0.350439291755183	0.303530889531187	3.32595284109737	0.167187319058223	0.0543498988520373	0.0838466024973527	0.0720493236551016	0.0838466024973527
695	rnd-1_family-218#LTR/Gypsy	0.250739948658892	0.379905431808264	-0.243931396180452	0.212381310426902	6.80809307228786	0.063918406736037	0.00121141887373593	0.0504350976734244	0.0664473126542363	0.0664473126542363
696	rnd-1_family-288#Unknown	0.250116736893092	0.379905431808264	0.270751567973351	0.23542265879666	5.76546946071297	0.166016051304876	0.00471930290880605	0.0784164395035267	0.0653333098835622	0.0784164395035267
697	rnd-1_family-358#LINE	0.251233582624386	0.379905431808264	-0.295498585739178	0.257546918698636	4.1626583454478	0.13455120579805	0.0190431398534513	0.0804524831432912	0.0655493961150573	0.0804524831432912
698	rnd-5_family-2871#LTR/Gypsy	0.251184067756524	0.379905431808264	-0.281807990248868	0.245588986359888	3.92974097438409	0.0368628995244063	0.0227696513428112	0.00687340313171599	0.0677012739891047	0.0677012739891047
699	rnd-5_family-3119#Unknown	0.251020946684426	0.379905431808264	-0.847824398431203	0.738604628345651	2.74505413494869	1.43030414500425	0.156580047701478	0.661725147818949	0.0943657089931562	0.661725147818949
700	rnd-1_family-152#Unknown	0.252629065976695	0.38146988962481	-0.245588819035458	0.214677997659444	6.08398154006081	0.0666189722283422	0.00232595341254514	0.0460588632927967	0.0668040106060575	0.0668040106060575
701	rnd-1_family-72#Unknown	0.254201234045131	0.383296297269191	-0.311448053342177	0.27315111684907	4.47195459491145	0.149320781468906	0.0149833031865064	0.0969339957673348	0.0632610845700364	0.0969339957673348
702	rnd-5_family-490#Unknown	0.255086985937938	0.384083966006268	-0.658082675082941	0.578239268553819	2.02581304236453	0.745126677966658	0.251374037492863	0.25016694005362	0.162503884696007	0.25016694005362
703	rnd-1_family-127#LINE/L2	0.256624635048628	0.385849557960739	-0.284376376073778	0.250683253004461	9.22860353808948	0.233058551891867	0.000130783665842714	0.094132356339505	0.0643579773596007	0.094132356339505
704	rnd-1_family-6#LINE/RTE-BovB	0.259656518668759	0.389300624443799	0.235978272054655	0.209348449991899	10.5508875782273	0.0721326557873446	3.06621587974182e-05	0.031546476024088	0.0657094981122186	0.0657094981122186
705	rnd-1_family-125#Unknown	0.259409860791001	0.389300624443799	0.267940000239821	0.237580311433678	5.87565935250903	0.124197370019414	0.00343237393326711	0.0812342326381182	0.0658958619173182	0.0812342326381182
706	rnd-5_family-4871#Unknown	0.263695962711454	0.394796930008508	-0.666418543062345	0.596242003535793	5.51222859637043	0.669584643039202	0.0071481099835026	0.526108680187062	0.0640499057365569	0.526108680187062
707	rnd-1_family-180#LINE/Penelope	0.268646263128675	0.401639462697325	0.238083250243004	0.215229057832219	5.98178035708422	0.0801663778553593	0.0030911666100348	0.0389653129366789	0.0663941543929822	0.0663941543929822
708	rnd-1_family-396#Unknown	0.26908474725656	0.401726804873141	0.517338884009278	0.468106809148701	2.87207531870478	0.27076113094502	0.241146742657508	0.0631601677705366	0.0875392344995592	0.0875392344995592
709	rnd-4_family-855#Unknown	0.26996515062207	0.401905865081025	-0.64183972015974	0.58182831088887	1.6983784711437	0.728812393107731	0.287425592827901	-0.125550099126713	0.220360682199793	0.220360682199793
710	rnd-5_family-439#LINE/R2	0.269960812569709	0.401905865081025	1.50418859065052	1.36353602491694	6.73750451857837	2.85087417567178	0.00668932036127145	2.78215641650816	0.0666023958343844	2.78215641650816
711	rnd-4_family-160#Unknown	0.274087628429418	0.407469231012511	-1.27057695585751	1.1617260191764	2.40539302252651	2.98247198004355	0.127731134968569	1.89667988047861	0.1189411433798	1.89667988047861
712	rnd-3_family-1019#DNA/TcMar-Tc1	0.27565985284444	0.409230989405299	-0.560367363787	0.514041441943079	2.63946610113145	0.752962275671415	0.156287435939214	0.240070470113165	0.100912073893107	0.240070470113165
713	rnd-5_family-2260#LTR/Gypsy	0.276590686729407	0.410036964758743	-0.525307900848003	0.482815317926853	2.73450437580779	0.526666228066461	0.103510041359676	0.246155905477537	0.0949819133598964	0.246155905477537
714	rnd-1_family-115#Unknown	0.277898399840914	0.410823228855729	0.233124463970902	0.214850859467241	5.67095047705512	0.0455396605540735	0.00440141597823731	0.029085857876275	0.0648399217424807	0.0648399217424807
715	rnd-4_family-277#Unknown	0.277532256968721	0.410823228855729	0.291277570956049	0.268241126400336	3.56180269207041	0.0689308433126466	0.0396237625693792	0.0225416372114325	0.0683061902694022	0.0683061902694022
716	rnd-1_family-401#Unknown	0.281253607157752	0.415202601628134	0.740087433491911	0.686851313312043	5.67427473404805	0.881855127890178	0.0274851286613022	0.680161961236415	0.0648571866636849	0.680161961236415
717	rnd-1_family-441#Unknown	0.28180447931352	0.415435613158146	0.396928092155452	0.368798171121818	2.71601721509773	0.248295514676718	0.107936842492594	0.061880136686891	0.0960812940416025	0.0960812940416025
718	rnd-3_family-209#Unknown	0.282497396110681	0.415877085917813	-0.407414129238209	0.379086492112216	2.58854120378144	0.236189008863672	0.111168119396358	0.052954365919079	0.10439173335656	0.10439173335656
719	rnd-1_family-299#LTR/Gypsy	0.283883598656763	0.416178867933702	-0.806853706247564	0.752917759287676	3.1587938484648	1.60356998645894	0.0517322120213122	0.798595516354851	0.0764020320446003	0.798595516354851
720	rnd-1_family-532#Unknown	0.28371089537727	0.416178867933702	0.231163205755654	0.215633226948773	6.35800096129672	0.223437914463499	0.00240372232985152	0.0429797006346606	0.0673428105166601	0.0673428105166601
721	rnd-5_family-190#Unknown	0.283369174945167	0.416178867933702	-0.844616761938279	0.787314828407661	1.75756747335438	1.26183019949008	0.222751754844008	0.707045203701868	0.208147596280191	0.707045203701868
722	rnd-3_family-203#LINE	0.285069725824737	0.417265728534586	-0.26566477153019	0.248517121277494	4.35670706884203	0.100039940605311	0.014640364886884	0.0780007744651953	0.06396337335351	0.0780007744651953
723	rnd-3_family-526#LINE/Rex-Babar	0.285414495487706	0.417265728534586	0.480172561655745	0.449500846435476	3.82254513287776	0.434974967891972	0.033880014695514	0.2691965017238	0.0681177657900349	0.2691965017238
724	rnd-5_family-1556#LTR/Gypsy	0.28773645586173	0.420079328516365	-0.298904342609323	0.281162873168749	3.2467401202625	0.278108938099778	0.0446038966418949	0.0376508063137111	0.0739749452308646	0.0739749452308646
725	rnd-5_family-225#Unknown	0.2883926939312	0.420456658600385	-0.528170579853436	0.497497749080564	2.0964638466045	0.434477046837739	0.214538449977619	0.156717565532723	0.152758628549509	0.156717565532723
726	rnd-1_family-416#Unknown	0.290080268850562	0.421174236504181	0.463069126936209	0.437706012973282	3.64326755333693	0.434880318405532	0.0628683801322691	0.224511450557182	0.0680758910624059	0.224511450557182
727	rnd-1_family-431#LINE/CR1	0.289421732843823	0.421174236504181	-0.37562028387173	0.354562454303026	2.79492564177334	0.289695125035191	0.0970131996351223	0.037899592805486	0.0915586013669557	0.0915586013669557
728	rnd-5_family-1756#Unknown	0.289920538084926	0.421174236504181	0.367110907657523	0.346888700770614	6.1102168326759	0.148614670995334	0.00271896928579322	0.177778686797694	0.0668946341602565	0.177778686797694
729	rnd-1_family-203#Unknown	0.29208110996816	0.423497576455891	-0.625382444336209	0.593585715982784	7.20284494621204	0.411620537009726	0.000999607832199275	0.527516395495991	0.065683475135057	0.527516395495991
730	rnd-5_family-469#Unknown	0.293255361862685	0.424617695190216	0.687104401185898	0.653758141151118	1.2840355875927	0.591421954472449	0.306444922160284	0.116530171691322	0.334654638521764	0.334654638521764
731	rnd-1_family-55#LINE/CR1	0.295261403218018	0.425005768131029	0.442349886571952	0.422634334690655	5.40493265639426	0.303173391433851	0.00621741982059913	0.261712251468519	0.0635850495202716	0.261712251468519
732	rnd-1_family-111#LINE/Penelope	0.296441754008448	0.425005768131029	0.224769368597187	0.21527688113126	6.16089457779238	0.0490346180198854	0.0024665025185063	0.00913483077525237	0.0670497008058979	0.0670497008058979
733	rnd-1_family-314#Unknown	0.295849700823973	0.425005768131029	-0.335162866860578	0.320614972426202	2.93385966664359	0.200958924139802	0.0695791811695986	0.0250164283449827	0.084611759646183	0.084611759646183
734	rnd-1_family-438#Unknown	0.296740072734815	0.425005768131029	-0.724975096052298	0.694786827749744	1.14761968604868	1.04050467714261	0.289768472337396	0.434324631684431	0.386154231026402	0.434324631684431
735	rnd-1_family-568#DNA/CMC-EnSpm	0.293987640592726	0.425005768131029	-0.369190808519636	0.35180665225689	4.01736569897822	0.244981888623153	0.0244454043476719	0.161206476510629	0.0669011359598555	0.161206476510629
736	rnd-5_family-738#LINE/Penelope	0.295503800232165	0.425005768131029	-0.368431886175236	0.352187596455342	4.79064367952436	0.221167290139785	0.00965088199856686	0.17640327264692	0.06245573290289	0.17640327264692
737	rnd-5_family-1484#LINE/L1	0.295953277662403	0.425005768131029	-0.765360748627768	0.73229695402153	2.94722481607289	0.5618407915009	0.0751758116950008	0.729212431608815	0.0840218775101874	0.729212431608815
738	rnd-5_family-7255#Unknown	0.295849190532204	0.425005768131029	0.561511691212787	0.537138457086636	2.18351252494117	1.13963507888285	0.217209487545922	0.215567095576196	0.141859612284576	0.215567095576196
739	rnd-1_family-157#Unknown	0.297657011133649	0.425742166127561	-0.279724905828149	0.268586363925836	3.49447972503027	1.10437681007567	0.0393579126584921	0.0344445168504723	0.0688500396718601	0.0688500396718601
740	rnd-4_family-1627#Unknown	0.298189200940441	0.425927007289252	-0.497848147541975	0.478550860062485	3.15505944112644	0.414750643899865	0.0533060629899208	0.290210325509895	0.07651304077444	0.290210325509895
741	rnd-4_family-454#Unknown	0.301171111072657	0.42902677143369	0.271827706666138	0.262908471783261	6.32662509706143	0.256398694862395	0.0021861954628679	0.101495101340247	0.0673341338989485	0.101495101340247
742	rnd-5_family-779#Unknown	0.300912316118534	0.42902677143369	0.453987757276798	0.438856450991665	2.86965357760745	0.586591324505202	0.108363668641499	0.180528808224001	0.0876597722865412	0.180528808224001
743	rnd-4_family-807#LTR/Gypsy	0.302125739236953	0.429807411000618	0.412236559511801	0.39949833805505	2.62884724158809	0.541364837682091	0.137778987058105	0.0939089946936782	0.101619396105015	0.101619396105015
744	rnd-4_family-154#Unknown	0.303779315926086	0.431578947491764	-0.408960183800532	0.397680936674747	2.68531085110309	0.738258388908296	0.139261287135074	0.0356370048139291	0.0979639039566822	0.0979639039566822
745	rnd-1_family-171#Unknown	0.304998948963527	0.43232833655113	-0.25957387181982	0.25305214843072	3.84600954107779	0.145235492972142	0.0279700812734016	0.0585244422158016	0.0680830034647031	0.0680830034647031
746	rnd-3_family-184#LINE/CR1	0.305124824093797	0.43232833655113	-0.295496953701824	0.288147660071621	3.2417882580345	0.228208005375684	0.0504407905691421	0.055245953535719	0.0741028204379832	0.0741028204379832
747	rnd-1_family-324#Unknown	0.307891392654188	0.435664259752981	-0.237919399262179	0.233332888254715	4.73817276497019	0.134134940538421	0.0111690559298162	0.0704972991821146	0.0625022919951145	0.0704972991821146
748	rnd-1_family-126#LINE/CR1	0.310168642996331	0.438299807014869	-0.30765019133434	0.303142990853552	6.68013603519817	0.267745537546417	0.0016897041613991	0.136153805194056	0.0667326373616354	0.136153805194056
749	rnd-4_family-93#LTR/Gypsy	0.310953751242426	0.438404046723339	-0.504693879676903	0.498107502591656	2.10845609242429	0.677577608678538	0.220979898374386	-0.0440840200665117	0.15118672783276	0.15118672783276
750	rnd-5_family-764#Unknown	0.31107193476112	0.438404046723339	-0.538920432910169	0.532017321510516	2.3780726429237	0.857445991311596	0.203320743922388	0.221242901658447	0.121419998460379	0.221242901658447
751	rnd-1_family-160#Unknown	0.313526498660732	0.441274978807448	-0.225521827234203	0.223765279338071	4.58889895781718	0.0424719626613982	0.0123013115428658	0.00301307689189905	0.0628050388130013	0.0628050388130013
752	rnd-1_family-262#Unknown	0.314590673975886	0.441596736245035	0.241706857870319	0.240352219814309	4.20788058249925	0.0454807984378901	0.0215062009073173	0.0290182422900955	0.0651475834471817	0.0651475834471817
753	rnd-4_family-384#LINE/Penelope	0.314179923915458	0.441596736245035	-0.601292311512235	0.597415092898702	1.65970984889035	0.344541301688403	0.306538750225825	-0.042479946951424	0.228818439608922	0.228818439608922
754	rnd-1_family-388#Unknown	0.315844874035635	0.442769273018125	0.235065507097866	0.234354677632754	4.29002608300898	0.0695896785638661	0.0179206116704421	0.023179184755497	0.0644625607220858	0.0644625607220858
755	rnd-5_family-3315#Unknown	0.319005325834005	0.446607456167606	0.451202795006147	0.452785735149432	2.30241838987437	0.259998782011592	0.178760350780973	-0.0330048892567827	0.128762032151244	0.128762032151244
756	rnd-1_family-43#Unknown	0.319677357296404	0.446956305108861	0.316671398544395	0.31822397345968	7.19357633576677	0.196161733261241	0.000848415469329236	0.151051330457372	0.0656994258909578	0.151051330457372
757	rnd-1_family-442#LTR/Gypsy	0.321179639773243	0.448463512866999	-0.38330136213141	0.386378221098549	2.99334856698029	0.405102097088054	0.141834233658385	0.0473942614544427	0.082097960950534	0.082097960950534
758	rnd-3_family-492#LINE/Rex-Babar	0.321755264449755	0.448674557418722	0.271615391681756	0.274121602867947	3.66496996698286	0.149622860965963	0.029863101622057	0.0828508781162814	0.0680659188682158	0.0828508781162814
759	rnd-1_family-397#Unknown	0.322888824489769	0.449412013378991	0.275278140470196	0.278469727775882	3.30806595407275	0.176628705162194	0.0438522640898657	0.0259491601406436	0.0724658198414951	0.0724658198414951
760	rnd-5_family-963#Unknown	0.323134465627278	0.449412013378991	0.383101695786937	0.387740182335443	6.96208737699989	0.637492457195566	0.00114755329271416	0.22436612020357	0.0661286069192263	0.22436612020357
761	rnd-5_family-1261#LTR/Gypsy	0.327531169976452	0.454928313620381	-0.504408763970229	0.515176578360692	1.99931546046464	0.359851228691108	0.222656148374666	0.17545421196248	0.166381487616159	0.17545421196248
762	rnd-3_family-948#Unknown	0.32979330211071	0.456869620355204	0.318957342616404	0.327293407525396	2.97751046641642	0.181174580578582	0.0779417730064063	0.0145398145626778	0.0827396889079713	0.0827396889079713
763	rnd-4_family-591#Unknown	0.329703257989986	0.456869620355204	0.41125993123874	0.421929793201037	4.04577516384396	0.38343384056144	0.0315573786969162	0.235479746889088	0.0666337710447293	0.235479746889088
764	rnd-1_family-493#LTR/Pao	0.331922312302337	0.459217125790014	0.324874225896322	0.334835874623996	7.23823109377135	0.176304315027662	0.00093112265881928	0.167241471744006	0.0656234439039996	0.167241471744006
765	rnd-4_family-570#Unknown	0.335293392871099	0.463274661783989	0.268170745404486	0.27832789851217	5.99895320760522	0.168082031330541	0.00339973902912735	0.112799889606174	0.0664686211260511	0.112799889606174
766	rnd-1_family-497#Unknown	0.336022726961479	0.463676269449456	-0.354694622197125	0.368684922080332	8.49977081951019	1.2693062508337	0.000245117532149378	0.203647740121921	0.0643518663824448	0.203647740121921
767	rnd-5_family-3221#Unknown	0.339855068605033	0.468353073683859	-0.763038823509339	0.799452562759797	1.75357774063746	1.78561404316362	0.15807574111773	0.800610859037081	0.208943945187301	0.800610859037081
768	rnd-1_family-439#Unknown	0.340960793978697	0.468439789117582	0.31511626021373	0.330911121683028	3.35479314056667	0.302347012707104	0.0928557040247406	-0.015038471626935	0.0713975516555392	0.0713975516555392
769	rnd-1_family-540#LINE/CR1	0.341690707104688	0.468439789117582	0.571185066225471	0.600722628945166	1.6902468561293	0.854225753426426	0.250401021533418	0.29090049385677	0.222107035961802	0.29090049385677
770	rnd-4_family-169#LTR/Gypsy	0.341258970769164	0.468439789117582	-0.207013411663499	0.217524033766621	5.49513149387734	0.180359808768679	0.00468534674656111	0.0662897111525919	0.0639710076101963	0.0662897111525919
771	rnd-4_family-3247#Unknown	0.340803627510257	0.468439789117582	0.455855613577789	0.478549084236529	2.87061400461263	0.370538264397226	0.0890780128299383	0.254435826205492	0.0876119266172595	0.254435826205492
772	rnd-5_family-2948#Unknown	0.342804812694616	0.469358402873328	-0.295177709788118	0.311159518944746	3.28749200960358	0.561868598443844	0.0722728832965539	0.0327482273114061	0.0729574860483343	0.0729574860483343
773	rnd-1_family-122#LINE/L2	0.343493371016191	0.469692746654739	-0.335962161612629	0.354657807882156	2.7517850052369	0.199320058015439	0.0946965097785294	-0.045348331858477	0.0939767312591353	0.0939767312591353
774	rnd-1_family-535#LINE/CR1	0.344715266255978	0.470754569034327	-0.508578715956513	0.538241443187165	1.83691034815845	0.390024569828049	0.241478679263328	-0.0574055536714404	0.193077097482975	0.193077097482975
775	rnd-5_family-683#Unknown	0.345322459094237	0.470975276467882	-0.579158091548544	0.613709307316072	1.98118263948857	0.743881217295778	0.157814662896241	0.407144007933318	0.169108103218893	0.407144007933318
776	rnd-5_family-5969#LINE/Penelope	0.346653055231624	0.472180772396684	-0.384946135216377	0.409038027769643	2.89068773243306	0.279631523536971	0.0993159495576949	0.151652212684824	0.0866244843665778	0.151652212684824
777	rnd-1_family-337#LTR/Pao	0.350038810893069	0.476178922926608	0.481767937113811	0.515527782663285	6.62237364448844	0.342744029338648	0.00183941796338275	0.396813924083201	0.0668676044398357	0.396813924083201
778	rnd-5_family-2233#LTR/Pao	0.350858056117924	0.476679904005971	-0.533293388196578	0.571635107492993	1.7282294027526	0.913166168130546	0.199675680844432	0.290474363333356	0.214093251712909	0.290474363333356
779	rnd-5_family-3033#LTR/Pao	0.351566132707234	0.477028757729842	-0.387717542235834	0.41620431188776	2.67819339710612	0.816072040527585	0.124785163083616	0.135053880767329	0.0984106274700328	0.135053880767329
780	rnd-1_family-197#Unknown	0.354754716070655	0.480122579880516	-0.251421918985997	0.271688206651721	4.61016869239655	0.541869097836211	0.0119380921961235	0.0987836302543186	0.0627454697173734	0.0987836302543186
781	rnd-4_family-401#Unknown	0.354632262258134	0.480122579880516	0.371130039117765	0.400943556977546	2.53546451542817	0.165748173830977	0.132869150636503	0.0398495313181126	0.108264453186206	0.108264453186206
782	rnd-1_family-318#Unknown	0.356682923548475	0.48211489794212	-0.241875400099004	0.262421954212395	5.24068919493437	0.29506287350477	0.00876799100371942	0.0945299320752594	0.0630406900881544	0.0945299320752594
783	rnd-1_family-542#Unknown	0.358143938294722	0.483471446714586	0.294903970635745	0.320928884952615	2.94987218278599	0.0682972481276846	0.0705862066454908	-0.0594281093875806	0.0839068171499021	0.0839068171499021
784	rnd-4_family-1840#LINE/Penelope	0.359238774526919	0.484330847799685	0.380395234577639	0.414908774600697	4.93414005261479	0.379273926358443	0.00942616068241407	0.248797776178564	0.0624676138307769	0.248797776178564
785	rnd-1_family-424#Unknown	0.363705347486216	0.489728092092904	-0.564347305499212	0.62130394431918	1.51717798376159	0.341265373233705	0.315453198742447	0.0269387870062682	0.263574688097409	0.263574688097409
786	rnd-1_family-460#Unknown	0.364694210545546	0.490434835301072	0.313483072651606	0.345833504142486	2.77095857359311	0.0861382031385464	0.0865150307128969	-0.0740793325892862	0.0928861881683094	0.0928861881683094
787	rnd-1_family-593#LINE/Penelope	0.367209572536771	0.493189984969971	0.19859530113399	0.220242355684083	4.75167259421312	0.0855024844476323	0.010272526942183	0.0461355064530811	0.0624875159137284	0.0624875159137284
788	rnd-1_family-598#Unknown	0.374597570404355	0.502474152179445	0.190897625809212	0.215000377345558	5.16986688716349	0.11910292647704	0.0064835799013981	0.0562972095141307	0.0628541634867001	0.0628541634867001
789	rnd-1_family-76#Unknown	0.377445455966912	0.505652530997499	0.215327514874374	0.243965972757803	4.86095989693241	0.212405535886475	0.0101801555465932	0.0790989382488983	0.0624373390953184	0.0790989382488983
790	rnd-5_family-935#Unknown	0.379405243555107	0.506992847582488	-0.216553514631854	0.246365548882554	3.87153708559318	0.0857773811156546	0.0230296086582717	0.0587257782659707	0.0680143668560313	0.0680143668560313
791	rnd-5_family-6267#LINE	0.379010960794051	0.506992847582488	-0.396148608259029	0.450312105727714	2.42792321697005	0.487493118761556	0.165552798890754	0.138618689956638	0.116961783193282	0.138618689956638
792	rnd-1_family-503#Unknown	0.383408284609419	0.511695147515348	0.220524167452473	0.253000989025957	5.6951402205708	0.14652689299088	0.0043907863567923	0.0916234643153763	0.0649658481153512	0.0916234643153763
793	rnd-4_family-69#Unknown	0.385993540508938	0.514495803679631	-0.341688344096424	0.394146956987495	2.40802624968954	0.202504496835393	0.11432091402229	0.088699098733877	0.118706821531464	0.118706821531464
794	rnd-5_family-893#Unknown	0.38997593440658	0.519149323259138	0.285507022475465	0.332115822121122	2.91532948415301	0.101061143743083	0.0799962651462456	0.0454588046879617	0.0854551138085373	0.0854551138085373
795	rnd-1_family-78#Unknown	0.394835026020588	0.524297264451962	-0.308879472298641	0.363011030375436	5.06760971001261	0.230185871721861	0.00825048677319496	0.189415025488159	0.0626377253608634	0.189415025488159
796	rnd-1_family-470#Unknown	0.394740215939663	0.524297264451962	-0.290574389932444	0.341429472301502	3.15229247442823	0.192871847740526	0.0623106916992613	0.112550435134862	0.0765957462639712	0.112550435134862
797	rnd-4_family-89#Unknown	0.3953908090249	0.52437651836803	-0.487921993766751	0.574105714163114	2.65783506803985	0.753323837840769	0.157652996016794	0.336743060535314	0.0997105059034482	0.336743060535314
798	rnd-5_family-1039#Unknown	0.39604579318708	0.524586971677624	0.417079330607526	0.491430617088271	2.11586202447048	0.232770904743682	0.212028569140975	-0.0382105416471757	0.150227507976662	0.150227507976662
799	rnd-1_family-14#Unknown	0.397310444062193	0.525603428502801	0.239470348673172	0.282916600695302	4.87632673693047	0.118496002845861	0.00846018254334478	0.111602521880132	0.0624396656291598	0.111602521880132
800	rnd-4_family-355#Unknown	0.398397618110236	0.52638285292815	0.255427708793275	0.302465126921411	3.39188325168681	0.2673207097083	0.0469474735362376	0.0902802559691401	0.0705915064314373	0.0902802559691401
801	rnd-1_family-342#LINE/L1-DRE	0.40195167155077	0.530415626503326	-0.187393881093619	0.223582836358464	4.58518107344507	0.127247703296176	0.0121678843776296	-0.000841675014260693	0.0628160426935142	0.0628160426935142
802	rnd-1_family-211#LINE/Penelope	0.405849459524682	0.534891369972055	0.20007007986031	0.240694548918132	4.15978096473415	0.168185056866198	0.0213253792556046	0.00114944280160547	0.0655754195627499	0.0655754195627499
803	rnd-1_family-475#Unknown	0.408302118305617	0.537368865087648	0.190296197657917	0.230136168592715	4.37174350530407	0.0385450886053789	0.0155846607359545	0.0315028687877952	0.0638593234058473	0.0638593234058473
804	rnd-3_family-172#LTR/Gypsy	0.408746043075184	0.537368865087648	-0.17122675756578	0.207270637369133	8.89970448749504	0.414578371786849	0.000152017425885738	0.0566075683385929	0.0642896582472242	0.0642896582472242
805	rnd-5_family-496#Unknown	0.409304034201001	0.537433992733488	-0.259740524967079	0.314791593946358	3.99535032863026	0.398034451231065	0.034134389529594	0.114506231899339	0.067107852504974	0.114506231899339
806	rnd-5_family-5#Unknown	0.410444598571093	0.538262953709237	0.206363835781812	0.250711889822469	3.86298160454025	0.153330527491563	0.0262433161768225	0.025885534000163	0.0680413613707085	0.0680413613707085
807	rnd-4_family-31#LTR/Gypsy	0.412726168354249	0.540584336989394	-0.175193856412184	0.213884335377477	5.74921711959331	0.0821482944302934	0.00337125930938958	0.0639397051349097	0.0652485040704081	0.0652485040704081
808	rnd-5_family-851#LTR/Gypsy	0.418221304484981	0.547103859951268	0.38567826004571	0.476433651726016	2.76791718383131	0.243774649711609	0.104786270422055	0.235697266323425	0.0930574641430339	0.235697266323425
809	rnd-3_family-611#Unknown	0.421035362906572	0.550104299866806	0.274556195566909	0.34122200193362	2.83327527762591	0.127035109706589	0.0851351118140471	0.0525112398182768	0.0895135700913335	0.0895135700913335
810	rnd-1_family-463#DNA/CMC-EnSpm	0.42337710339751	0.551799751283808	-0.197838841182344	0.247120600110869	6.78834402465152	0.0746701964269964	0.00132653643856943	0.0902763500601645	0.0664901285496081	0.0902763500601645
811	rnd-4_family-2366#Unknown	0.423288453224797	0.551799751283808	-0.386153378786215	0.482252170382694	3.37523520748154	0.781584807766143	0.0964386074710373	0.25241212628719	0.0709491253725698	0.25241212628719
812	rnd-1_family-472#DNA/TcMar-Tc1	0.424102926732497	0.552041403968026	-0.198666830149939	0.248543750463754	3.91817111745174	0.132531112582498	0.0248774561102232	0.0483229845513399	0.0677835377316599	0.0677835377316599
813	rnd-4_family-539#LTR/Pao	0.424607059059608	0.552041403968026	-0.636500276104833	0.797165836887994	1.19881537097379	0.972116122161827	0.210068357835784	0.743141699416219	0.365865090678441	0.743141699416219
814	rnd-1_family-207#Unknown	0.429621332243087	0.557874383514673	-0.189703399913704	0.240179590731476	5.3675256262622	0.101044357646348	0.00599797088470451	0.0805313828212043	0.0634426556747707	0.0805313828212043
815	rnd-3_family-295#DNA/TcMar-Tc2	0.43470090392717	0.563777736749717	0.283372608978072	0.362752812769855	3.28585171050909	0.229636542083583	0.0650180732023001	0.132366331556362	0.0729972931040816	0.132366331556362
816	rnd-4_family-1703#Unknown	0.43718415194362	0.565610341009065	-0.251443069427091	0.323625472048176	2.89163343873928	0.111244274962892	0.0705216028870481	-0.021836838048889	0.0865785663505589	0.0865785663505589
817	rnd-5_family-99#LTR/Gypsy	0.437161614950839	0.565610341009065	0.168736289556757	0.217165169391299	5.64023470596394	0.251241930556091	0.00498525239828803	0.0657558137968395	0.0646812427142582	0.0657558137968395
818	rnd-1_family-13#LTR/Pao	0.44602599597079	0.576344104818001	0.163698739206195	0.214811678208648	6.06463166374132	0.0691050262979466	0.00248305873664673	0.0445994977383338	0.0667330269055769	0.0667330269055769
819	rnd-1_family-360#LTR/Gypsy	0.451013416976147	0.58207714498631	0.186599313141479	0.247568969496151	4.68387709861309	0.0832775557540693	0.0111712112375071	0.0807643807485723	0.0625820993952067	0.0807643807485723
820	rnd-4_family-1225#Unknown	0.456163487836543	0.587050992881944	-0.27722976734505	0.372031082301298	5.59507156144436	0.253723232991663	0.00468514902324716	0.202925540274166	0.064451821323121	0.202925540274166
821	rnd-5_family-3607#Unknown	0.455920984948516	0.587050992881944	0.219697591679259	0.294666571418318	5.53156653246601	0.160087583185667	0.00466214512159061	0.125580437345549	0.064140994031542	0.125580437345549
822	rnd-5_family-1277#DNA/CMC-EnSpm	0.456533506290405	0.587050992881944	-0.32380499557115	0.434890322973345	5.71053604384538	0.301852203487207	0.00446079241840649	0.279233597105384	0.0650462585018949	0.279233597105384
823	rnd-1_family-425#LTR/Gypsy	0.466313487928523	0.598537540029789	-0.182994241519208	0.251196529013199	4.6319042119115	0.0745901797586461	0.010716625959388	0.0839329183230307	0.0626904507637038	0.0839329183230307
824	rnd-1_family-491#Unknown	0.466598801309883	0.598537540029789	-0.319950008459407	0.439477189305388	3.10559571701554	0.300104042108333	0.0506459008336181	0.239064399046028	0.0780527426888767	0.239064399046028
825	rnd-4_family-956#LINE/L2	0.46816083226864	0.599813332979337	-0.211196433691683	0.29111479737951	3.46765421922493	0.574525296766802	0.0427288219300888	0.0843929159498809	0.069188969959221	0.0843929159498809
826	rnd-1_family-27#LINE/RTE-BovB	0.472172283316013	0.603509527709661	0.14990707245387	0.208508603564444	7.96494590504355	0.0568211450997171	0.000525584624272209	0.0238215603439359	0.0646881720163195	0.0646881720163195
827	rnd-4_family-572#LTR/Gypsy	0.472187681566594	0.603509527709661	-0.271884210917989	0.378182075050366	2.59860209227692	0.198981293515389	0.110846028066191	0.046544623668744	0.10368649476791	0.10368649476791
828	rnd-1_family-16#LINE/RTE-BovB	0.475460813526228	0.605758975400164	0.218201619006388	0.30576629024105	8.61004606928784	0.123117774053773	0.000215600134772181	0.140023936236889	0.0643186885391032	0.140023936236889
829	rnd-1_family-312#LINE/Penelope	0.475168596006835	0.605758975400164	-0.212362102001736	0.297386451692373	3.3446510768032	0.458290329173047	0.0461709845229558	0.0864870679523145	0.0716241002483186	0.0864870679523145
830	rnd-1_family-390#Unknown	0.475666934325578	0.605758975400164	-0.257537697690096	0.361056588169461	2.68668508088761	0.205845081552657	0.0976646838396399	0.00398671975825281	0.0978781059512177	0.0978781059512177
831	rnd-1_family-404#DNA/TcMar-Tc1	0.476528334576677	0.606125691513295	-0.346103391743811	0.486170351556443	2.61669734984138	0.330492971566397	0.156248122345202	0.198294293753571	0.102440345193417	0.198294293753571
832	rnd-1_family-345#Unknown	0.480186953759744	0.609479087827963	0.17051761983294	0.24152572253527	4.12491868623658	0.0409342415107524	0.0216077867494588	0.0205463942059375	0.0658942252198175	0.0658942252198175
833	rnd-5_family-1007#Unknown	0.480317956632633	0.609479087827963	-0.281008378239093	0.398146581337536	2.99082304179272	0.365532123930107	0.06636037166602	0.171420678680131	0.082199007723096	0.171420678680131
834	rnd-5_family-503#Unknown	0.481310023185144	0.610005628904913	-0.172365050437198	0.244768183643347	6.16066137867368	0.124645826726535	0.0026539076545464	0.0872132879315483	0.0670490516000743	0.0872132879315483
835	rnd-4_family-347#DNA/CMC-EnSpm	0.482174722741362	0.61036967896721	-0.204543052367325	0.291036429574101	4.77882810548086	0.447728123913162	0.00916190519060653	0.117891399818254	0.0624636896950632	0.117891399818254
836	rnd-1_family-133#Unknown	0.48442251219152	0.612395099667978	0.34006509511487	0.486358070126228	2.19865348394204	0.25424028505678	0.214735390062234	-0.039774032421295	0.14008086850313	0.14008086850313
837	rnd-1_family-362#Unknown	0.484933489519487	0.612395099667978	-0.302051900177324	0.432497618219969	5.31989428219148	0.206958126161781	0.00610569381021172	0.274475590838707	0.0632791289136746	0.274475590838707
838	rnd-1_family-419#LINE/Penelope	0.490811948159681	0.619079032463942	0.147605551481148	0.214225976913013	5.832904203404	0.186072408261944	0.00315796619350479	0.0214304416766245	0.0656811875829975	0.0656811875829975
839	rnd-5_family-691#Unknown	0.491980708411212	0.619813598081825	0.168180715352661	0.244746855866189	8.95447047022758	0.161164028040243	0.00016568676805416	0.0896858484165234	0.0642935839754849	0.0896858484165234
840	rnd-1_family-61#LINE/CR1	0.493583412100022	0.620353943626306	-0.172202556294306	0.251529935423249	7.73017991185231	0.271333476634314	0.000618358388935646	0.0942826042321004	0.0649290676897159	0.0942826042321004
841	rnd-1_family-340#Unknown	0.493017960753309	0.620353943626306	0.209749609550424	0.305973036610874	3.09877209702784	0.257348192948507	0.0621534409750783	0.0119193467854435	0.0782758077242405	0.0782758077242405
842	rnd-4_family-359#DNA/TcMar-ISRm11	0.497281888503445	0.624260042931285	-0.342222954768609	0.504179013643448	2.16244900886192	0.648031480258454	0.200063240712198	0.181231475985522	0.144390368646296	0.181231475985522
843	rnd-4_family-227#DNA/CMC-EnSpm	0.498475822735931	0.624276000748672	-0.280156801191145	0.413888296587766	7.97487217870137	0.27359283756403	0.000458807969558798	0.256496475108925	0.0646792531358694	0.256496475108925
844	rnd-5_family-1885#Unknown	0.498241636794182	0.624276000748672	-0.717358884097049	1.0592090759744	1.6853355031988	2.23137411705221	0.275154340876988	1.40773145906283	0.22317003607381	1.40773145906283
845	rnd-1_family-272#LINE/RTE-BovB	0.502343301232341	0.628374993375839	-0.151967397904085	0.226544045683449	4.57711050599476	0.0757105411931353	0.0141427650955074	0.0191050921912149	0.0628405418564298	0.0628405418564298
846	rnd-5_family-271#LTR/Gypsy	0.505837450991017	0.631997855434403	-0.299281460853569	0.449821978828119	3.60896273868451	0.33403683333074	0.0438335989722979	0.259676119982969	0.0681292597582759	0.259676119982969
847	rnd-5_family-1862#LTR/Gypsy	0.507259951550001	0.633026881686365	0.246699296898131	0.372033609582081	4.66856170661176	0.204347202314803	0.0110840366761764	0.196529473311833	0.0626106974882948	0.196529473311833
848	rnd-1_family-169#LINE/RTE-BovB	0.510994782045146	0.636935712997311	0.141941736313974	0.21595010230053	6.60154275275851	0.0946564938885576	0.00303444475501001	0.0268494732589742	0.066917225270404	0.066917225270404
849	rnd-3_family-615#LINE/Rex-Babar	0.514433501352803	0.640466679540533	0.163236573892207	0.250382088056894	3.81225214202495	0.076480990841485	0.0259108781323721	0.0267576703027657	0.0681259068972236	0.0681259068972236
850	rnd-1_family-155#LINE/Penelope	0.515931013881157	0.641575390202803	-0.17188047751656	0.264581963375544	5.7815039258342	0.198540395206028	0.00348206989496603	0.10152335312052	0.065416724936413	0.10152335312052
851	rnd-4_family-339#Unknown	0.519107487849883	0.644766879738339	-0.212568736787577	0.329706142260183	2.82609952951455	0.165288230245087	0.0731702156463557	0.0125510743635936	0.0898889947197822	0.0898889947197822
852	rnd-1_family-353#LTR/Gypsy	0.522126624010343	0.647755682604382	-0.242724653256375	0.379215367771099	2.54146172617367	0.121916926971378	0.107892743897452	0.05177586189007	0.107813698833203	0.107813698833203
853	rnd-1_family-105#Unknown	0.526879202887321	0.652885483530947	-0.321352689987816	0.507844993187829	1.95631463442549	0.152332675645529	0.213913166861939	-0.0248472911916508	0.172946638796981	0.172946638796981
854	rnd-1_family-179#Unknown	0.531007552982768	0.655986389340474	-0.134648734987888	0.214932896821614	6.09831674076932	0.0447825765753714	0.00243986995438384	0.0296372652773235	0.0668543552498123	0.0668543552498123
855	rnd-5_family-1171#Unknown	0.530368736987284	0.655986389340474	0.175502029362171	0.279709813673491	5.9770994536228	0.508357197638099	0.00473703133017085	0.112619338467718	0.0663735128293803	0.112619338467718
856	rnd-5_family-2310#LTR/Gypsy	0.531243471405341	0.655986389340474	-0.300895279734211	0.480579732684813	2.09104597841443	0.220818504067724	0.192958898868911	0.071480189640067	0.153476420332198	0.153476420332198
857	rnd-4_family-1676#LTR/Gypsy	0.533315824902836	0.657776927563942	-0.187415353142398	0.300850215067836	4.09268323888279	0.285040966952771	0.020170207905407	0.115596069954138	0.0661935959167872	0.115596069954138
858	rnd-1_family-311#DNA/MULE-MuDR	0.535162672889772	0.658517980494166	0.13305228616148	0.214550465784538	6.48823003495826	0.106951090706461	0.00185253850605258	0.0434547009026853	0.0671953150464906	0.0671953150464906
859	rnd-4_family-4245#Unknown	0.534865141852228	0.658517980494166	-0.244936031067431	0.39467839460162	2.46602699845264	0.100943943174328	0.119914315129373	-0.042720005778166	0.113742237618596	0.113742237618596
860	rnd-4_family-458#Unknown	0.542717440666509	0.667037598586628	0.429744750937916	0.705993927561086	4.10106995886412	0.792422701869402	0.037241541411913	0.710399597217779	0.0661153762108336	0.710399597217779
861	rnd-1_family-149#LTR/Pao	0.550173024070217	0.674632118842481	0.180661256199497	0.302361493101254	7.88674495318707	0.205535316345027	0.000453113479469073	0.13668059528616	0.0647620184759109	0.13668059528616
862	rnd-1_family-543#Unknown	0.54954428480946	0.674632118842481	-0.128065210703462	0.213997289194512	6.51183836853176	0.156679959610989	0.00155557912488417	0.0569044055024672	0.067136680549015	0.067136680549015
863	rnd-1_family-366#LTR/Gypsy	0.555828172323512	0.680520794973232	-0.43931460412791	0.745802720572291	2.11863788814211	0.973063287851059	0.152432555412146	0.6818999916074	0.149870224953671	0.6818999916074
864	rnd-1_family-476#DNA/TcMar-ISRm11	0.55626297715882	0.680520794973232	-0.133098530571635	0.22620367178527	4.51679082647798	0.0429255545439383	0.0136976460410299	0.0231485041738746	0.0630545056526777	0.0630545056526777
865	rnd-3_family-542#DNA/TcMar-Tc1	0.561924322368137	0.686652033229041	-0.167528185025204	0.288848865122404	4.06498635146885	0.213610607936098	0.0248416371301338	0.100308863193617	0.0664531004548873	0.100308863193617
866	rnd-1_family-48#LTR/Pao	0.569623779055939	0.695256737254188	-0.118745489960615	0.208836276412904	7.73228410484747	0.0423594562399443	0.000492233577773206	0.0332626778147316	0.0649266519412369	0.0649266519412369
867	rnd-3_family-756#DNA/TcMar-Tc1	0.57102771692194	0.696166432279689	-0.31057755909624	0.54820196218484	1.7528776126723	0.217319116764178	0.241704003836914	0.0419671446189731	0.209084083178048	0.209084083178048
868	rnd-5_family-1466#Unknown	0.57290090843604	0.697645461079371	0.299351169250675	0.530967510627851	2.21924030254456	0.608101224001927	0.205526354980319	0.217363391033186	0.137715450076382	0.217363391033186
869	rnd-5_family-2264#LTR/Gypsy	0.577411335634597	0.702328862791448	0.188768875827591	0.338799470717103	3.81058076513408	0.204600463286853	0.0268053117480154	0.145372310289268	0.0681268699585921	0.145372310289268
870	rnd-1_family-175#Unknown	0.580656538136954	0.705464322770989	-0.330485778793222	0.598244459074452	1.63144428995881	0.251200321872967	0.301592791388596	-0.0250004427217554	0.23525185783133	0.23525185783133
871	rnd-1_family-604#DNA/CMC-EnSpm	0.582027119357199	0.706317640827279	0.140989436460864	0.256145965121968	6.34306834685471	0.197012540703723	0.00225125285482422	0.0961648803175727	0.067340670183867	0.0961648803175727
872	rnd-5_family-2070#LTR/Gypsy	0.582854650877985	0.706510740800493	-0.151605590655697	0.276038125180584	3.39243685778422	0.208757988285606	0.0437158448769839	0.000205031849846916	0.0705797249528341	0.0705797249528341
873	rnd-4_family-1929#Unknown	0.586364656201935	0.709951250407154	-0.187749294966458	0.345056572578817	3.41045276519957	0.374688321457069	0.0420072708319941	0.136588786587766	0.0702000040901995	0.136588786587766
874	rnd-1_family-70#Unknown	0.588032428843118	0.710572804874041	0.131322880898382	0.242432025171968	4.01468792854036	0.0533114382508569	0.0212336157595741	0.0354022903142631	0.0669263144838988	0.0669263144838988
875	rnd-5_family-320#Unknown	0.588222520591094	0.710572804874041	0.454323995126644	0.839144006042635	1.50074545662501	1.2766686693311	0.209669507672892	0.846574486643032	0.267971844429051	0.846574486643032
876	rnd-4_family-81#Unknown	0.589121679686125	0.710846592954605	0.154462256090486	0.28598334691861	3.21414413973946	0.150788952599505	0.0478448036584953	0.0603353197597948	0.07483490841366	0.07483490841366
877	rnd-1_family-161#LINE/RTE-BovB	0.592079068761808	0.713600428370845	0.150455987183713	0.280792816707082	3.40349334841438	0.230025286789189	0.0479210527580273	0.0674495618434877	0.0703458561134183	0.0703458561134183
878	rnd-5_family-181#LTR/Gypsy	0.59336112901282	0.71433110861794	-0.188914633765086	0.353791486502276	2.76198607543224	0.243377123658912	0.0943593027441619	0.090461447422441	0.093393321138073	0.093393321138073
879	rnd-1_family-603#LTR/Gypsy	0.595904469535905	0.716576819453301	-0.144478120255315	0.272446399657493	4.491208338413	0.146873255100087	0.0137060488429579	0.097634512186538	0.0631673261430903	0.097634512186538
880	rnd-1_family-39#LINE/Penelope	0.599036696251009	0.718929797098075	-0.122509353103222	0.233002179283943	6.83811169466504	0.0637328401656599	0.00130380103686332	0.0801312222897367	0.0663830818455473	0.0801312222897367
881	rnd-4_family-663#Unknown	0.599901684995745	0.718929797098075	-0.446545192009949	0.851305094962957	2.02751931716866	1.08631788738616	0.1921560042726	0.894924542792234	0.162258462878469	0.894924542792234
882	rnd-5_family-625#Unknown	0.599592693470091	0.718929797098075	0.466209966186036	0.88804210509536	2.13413586030959	2.20739228436027	0.113224182411573	1.06970398822172	0.147897782886317	1.06970398822172
883	rnd-1_family-374#LTR/Gypsy	0.603833163916822	0.722821805504055	-0.145623328074839	0.280640603251229	3.47278044035753	0.213731243561795	0.0490206711546249	0.0261772674658741	0.0691180511351959	0.0691180511351959
884	rnd-1_family-114#LINE/RTE-BovB	0.608215137688607	0.724783991586086	-0.110391014697772	0.215345464823938	5.67344769523258	0.0739460888899769	0.00470761387968165	0.0521203044962851	0.0648528899506751	0.0648528899506751
885	rnd-1_family-610#Unknown	0.607712584378602	0.724783991586086	0.168511521193878	0.328264089281459	2.88727421859537	0.346058332548368	0.074845250263274	0.00293394380729461	0.0867907182044046	0.0867907182044046
886	rnd-3_family-228#LTR/Gypsy	0.60692022826011	0.724783991586086	-0.124068699769184	0.241156132036117	4.3419563837433	0.0750614736319489	0.0145872969493529	0.0726471230785784	0.064068656697492	0.0726471230785784
887	rnd-5_family-1458#Unknown	0.60740277088422	0.724783991586086	-0.177928589673614	0.346309866599237	2.78402189670268	0.146502193489997	0.0877380336597415	0.0423154052655095	0.0921577518962305	0.0921577518962305
888	rnd-1_family-229#LINE	0.613208993140693	0.729912056024452	0.242164183532533	0.479060468490332	2.13701208519076	0.144503122154405	0.196712545395632	-0.0603903664258966	0.147535853309632	0.147535853309632
889	rnd-1_family-291#LINE/Penelope	0.614085978700362	0.729944538822176	0.1248695178987	0.247634334407822	3.9484348886805	0.21253505429391	0.0244397405762561	0.05762219578213	0.0675444047901512	0.0675444047901512
890	rnd-1_family-465#Unknown	0.614617445176667	0.729944538822176	0.264478948627082	0.525287854526541	1.89974639643578	0.348351181112278	0.231769061782467	-0.0724776984857644	0.182121933387178	0.182121933387178
891	rnd-1_family-58#LINE/CR1	0.620608486056466	0.73305548227846	0.10604760100418	0.2142427071132	5.4324354315185	0.0392250993014109	0.00515311450021518	0.0376274415428878	0.0636967918265736	0.0636967918265736
892	rnd-1_family-100#Unknown	0.621254267418201	0.73305548227846	-0.110223237177763	0.223090766144381	4.62573572593404	0.0751380325938731	0.011948763637396	0.0162245734719501	0.0627054712709346	0.0627054712709346
893	rnd-1_family-120#LINE/L1-DRE	0.620019778224553	0.73305548227846	0.200386500953854	0.404149821859802	2.85374119277798	0.214578189837967	0.109537153299263	0.135468464464701	0.0884606131497676	0.135468464464701
894	rnd-1_family-300#LINE/RTE-BovB	0.61897569892774	0.73305548227846	-0.167843405434354	0.337507616462037	4.95038136561155	0.135266579596672	0.00813452146477692	0.162732565290051	0.0624807121743369	0.162732565290051
895	rnd-4_family-1327#LINE/Rex-Babar	0.619318869845568	0.73305548227846	-0.17313453830048	0.348488308103267	2.84138632311026	0.251110753373788	0.0930730178327997	0.0206502763991653	0.0890931334942165	0.0890931334942165
896	rnd-4_family-2296#LTR/Gypsy	0.621398024712867	0.73305548227846	-0.229314376159637	0.464321374343771	5.94748110714295	0.220414493563843	0.00304181885669272	0.32034968915204	0.0662397209876521	0.32034968915204
897	rnd-5_family-746#Unknown	0.629016942245314	0.741216173860978	-0.353758020114102	0.732250018913882	1.23057499115508	0.818523959279614	0.292582688004189	0.511702447294882	0.353870737350621	0.511702447294882
898	rnd-1_family-195#LINE/L2	0.636567747348874	0.745983171011725	-0.162258126252775	0.343401206930705	6.78785036269057	0.148219580651242	0.00136574475135219	0.175520838630845	0.0664912044993542	0.175520838630845
899	rnd-1_family-320#Unknown	0.63504783310494	0.745983171011725	-0.107844647700837	0.227216416492335	4.71622415865938	0.301528417944269	0.0149103789728657	0.0293040400582108	0.0625305709125618	0.0625305709125618
900	rnd-3_family-24#Unknown	0.635901213549085	0.745983171011725	0.164335876487575	0.347112218446332	3.92503232824527	0.161007677631526	0.0331995575543063	0.147530780737795	0.0677360703316934	0.147530780737795
901	rnd-4_family-1687#Unknown	0.63659112606677	0.745983171011725	0.29984497579718	0.634632413693617	1.5419026452865	0.284681565562995	0.347020074889674	-0.041228137946403	0.257117375876205	0.257117375876205
902	rnd-4_family-654#Unknown	0.635377908069152	0.745983171011725	-0.295565335358067	0.623330570335138	1.60558905043609	0.745332423880471	0.272046415709218	0.310765084162274	0.241328966367684	0.310765084162274
903	rnd-1_family-430#Unknown	0.642132325972516	0.750982406216205	0.302765374986161	0.651501304172505	2.44431176821144	0.708007278712813	0.182401262081457	0.454279661926255	0.115557689433087	0.454279661926255
904	rnd-5_family-124#Unknown	0.64227823577999	0.750982406216205	-0.124802596945308	0.268672442440261	5.08761540422066	0.113759449652897	0.00703788337697703	0.101239438613246	0.0626746736578344	0.101239438613246
905	rnd-3_family-447#LINE	0.644152464205991	0.752341607365451	0.119399497982348	0.258495978774827	4.75705783513236	0.105448451129244	0.0103304237331692	0.0898998328309643	0.0624821692607904	0.0898998328309643
906	rnd-1_family-273#Unknown	0.653416885747414	0.76231970003865	-0.139723499610156	0.311174004456038	3.80189174290321	0.11401701853464	0.0258353133531405	0.119408578220669	0.0681303928794581	0.119408578220669
907	rnd-5_family-1935#DNA	0.65879135821457	0.767742519992063	-0.14803213286717	0.335230985708924	3.17968396512461	0.181167975366157	0.049499082221749	0.119070638447317	0.0757937451601501	0.119070638447317
908	rnd-1_family-391#LTR/Gypsy	0.660215422814896	0.76855473779223	0.162265460051233	0.36910746629609	3.92738383739322	0.225455070542477	0.025754732071529	0.17860575044175	0.0677189223592072	0.17860575044175
909	rnd-1_family-302#Unknown	0.662410559092498	0.76903100534235	-0.193864178005079	0.444044312054524	2.25642350592836	0.354413973139391	0.162168966163677	-0.0500002737819625	0.133594060438286	0.133594060438286
910	rnd-1_family-452#DNA/TcMar-ISRm11	0.662807233554287	0.76903100534235	-0.110753626909716	0.253998396318571	3.76428593778662	0.0880618112129729	0.0286499020882473	0.0436347917138883	0.0681228759103615	0.0681228759103615
911	rnd-5_family-1954#LTR/Gypsy	0.662582411679556	0.76903100534235	0.0943019483837313	0.216115113354776	4.98109179070197	0.0488923301129055	0.00754713653464915	0.0126992652075425	0.0625114767958726	0.0625114767958726
912	rnd-1_family-29#Unknown	0.663634533719061	0.769146603224832	-0.0931727956259569	0.214239258905499	6.5491168679461	0.0267145603391015	0.00180334932934471	0.018726244705994	0.0670443407552215	0.0670443407552215
913	rnd-4_family-314#LTR/Gypsy	0.667924991631233	0.773271321088952	0.189958801584016	0.442796915356723	2.39395875561948	0.280858370711618	0.174135716023941	0.0482088433472148	0.119967946350203	0.119967946350203
914	rnd-4_family-868#LINE/Rex-Babar	0.681376155224851	0.787980958504012	0.112038165328239	0.272873829856963	3.38958607090562	0.114632686418739	0.0410497225890678	0.0318580783450151	0.0706404679421427	0.0706404679421427
915	rnd-1_family-95#LINE	0.685971792048653	0.792428616607024	-0.105277960560214	0.2603778380158	4.55754303229837	0.135778015253739	0.0387914667220749	-0.00130567014805542	0.0629034610725983	0.0629034610725983
916	rnd-1_family-50#Unknown	0.688105547572851	0.794025724655572	0.0907895840579536	0.226166935631277	4.41547925335069	0.0374722343440366	0.0131503988941747	0.0148256306163994	0.0635768252650883	0.0635768252650883
917	rnd-4_family-243#Unknown	0.698168735616336	0.803326921207508	0.183489640547613	0.473163071368919	2.24991100037889	0.424504852544307	0.201522824589212	0.113338018689128	0.134302113571691	0.134302113571691
918	rnd-4_family-1701#Unknown	0.698446017587228	0.803326921207508	0.167960718863342	0.433537605903004	2.69342251857879	0.234858099248271	0.116470506574133	0.16546177702403	0.0974595791733328	0.16546177702403
919	rnd-5_family-2#Unknown	0.697770250908638	0.803326921207508	-0.176934313566502	0.455626234508068	2.18169264908486	0.108036500485398	0.16931722916896	-0.0909533831739287	0.142075669189042	0.142075669189042
920	rnd-5_family-1937#LINE/CR1	0.699930245473147	0.804158988549039	0.17638434948884	0.457648298773023	2.29667936969654	0.348010884076523	0.184813801476395	-0.0794199270958125	0.129349146578368	0.129349146578368
921	rnd-4_family-226#Unknown	0.700861707506802	0.804354858669587	0.166343891934829	0.43300960396478	2.28516652576999	0.241775132217442	0.150705640467606	0.081758913456021	0.130540335220998	0.130540335220998
922	rnd-1_family-75#Unknown	0.703814740104169	0.805121407240376	0.0816500232803486	0.214768985046981	6.39431308548766	0.0537009382740677	0.00185617628131042	0.0486182308176313	0.0673323991258551	0.0673323991258551
923	rnd-1_family-260#Unknown	0.703018382491871	0.805121407240376	-0.0968801321470692	0.2541123892874	5.79224614346469	0.184768732135079	0.0131803253850513	0.083679334198975	0.0654724148966268	0.083679334198975
924	rnd-1_family-576#Unknown	0.703438831166362	0.805121407240376	0.184006254086051	0.483358804299349	2.0689535085725	0.321686590835458	0.194000290630065	-0.0135870607941905	0.15645330991048	0.15645330991048
925	rnd-5_family-3938#Unknown	0.704767468574303	0.805339691116798	0.180717955530617	0.476963283378547	8.32077129095186	0.58238054898268	0.000367786715054448	0.340873173821811	0.0644318964843611	0.340873173821811
926	rnd-5_family-1344#DNA/CMC-EnSpm	0.706477905629698	0.806422404158306	-0.184821970754168	0.490776963995896	2.02401730563356	0.0987002628176165	0.19853031539778	-0.0804091119861791	0.162762727185763	0.162762727185763
927	rnd-5_family-2393#LINE/Penelope	0.708893681235223	0.808307034590756	-0.160758774689113	0.430593493261513	2.3317422176778	0.0602646597557458	0.152286151784871	-0.0896881675859817	0.125829982873858	0.125829982873858
928	rnd-4_family-453#LTR/Gypsy	0.71004318922772	0.808745313592349	0.134890997933364	0.362807134295163	2.82789481927219	0.221030097756038	0.0964669735925683	0.100976551450635	0.0897947603817891	0.100976551450635
929	rnd-1_family-415#Unknown	0.713317858699839	0.8103347798079	-0.081709742782632	0.222397670086635	4.58271113204155	0.12566367567344	0.0113676342550769	0.0463384355763607	0.0628234512348688	0.0628234512348688
930	rnd-1_family-488#LTR/Gypsy	0.713738580890402	0.8103347798079	0.0977315570455761	0.266414875092968	6.04001469190461	0.192855456114606	0.00261118222149992	0.103854146284702	0.0666379749624262	0.103854146284702
931	rnd-5_family-8534#Unknown	0.713392814770762	0.8103347798079	0.208164014580413	0.566736076859735	1.88191977418952	0.497562206929518	0.245531789769872	0.236252881451673	0.1851459889886	0.236252881451673
932	rnd-1_family-156#LINE/CR1	0.718364585594342	0.814711767138648	0.0928529677865771	0.257463373917805	3.72861087977976	0.248396609903362	0.0313342916175412	0.0145895224489926	0.0680967917461679	0.0680967917461679
933	rnd-3_family-754#DNA/TcMar-Tc1	0.719836074778464	0.815505606689	0.0937543405701556	0.26138868516006	3.66756293534093	0.08518734811947	0.0344203693717796	0.0580795507278835	0.068065697722778	0.068065697722778
934	rnd-3_family-147#LINE/CR1	0.720796079037836	0.815718903150955	-0.296876709630873	0.830668209946039	1.80120916892001	1.11684269988087	0.235996963851138	0.799017548671297	0.199680890880293	0.799017548671297
935	rnd-1_family-90#LINE/RTE-BovB	0.726758650722355	0.821346155258144	0.0951580043533879	0.27231534666134	3.86408269850615	0.132663909283736	0.0297276340856837	0.0815058379552449	0.0680381231767345	0.0815058379552449
936	rnd-1_family-381#LINE/Penelope	0.728099666487115	0.821346155258144	-0.0744014691448127	0.214009793623403	5.478789165324	0.0708719655462091	0.00480314549867793	0.0528446510131233	0.0638971421514195	0.0638971421514195
937	rnd-1_family-562#DNA/CMC-EnSpm	0.727967793533841	0.821346155258144	0.14944810651002	0.429658366413293	2.96489984961473	0.321002658096551	0.0716137055817191	0.20529576216169	0.0832646016308193	0.20529576216169
938	rnd-1_family-231#Unknown	0.729067195486904	0.821560794914347	-0.16707211265375	0.482356252456622	4.55247403092927	0.282629808049143	0.0143854465426257	0.334615884883369	0.0629205823771887	0.334615884883369
939	rnd-4_family-2578#LINE/CR1	0.730442816066097	0.822234352057363	0.0894705623132015	0.259683807512121	3.5674439516957	0.151614971397454	0.0328760882909911	0.0517052724154491	0.0682774315349975	0.0682774315349975
940	rnd-1_family-298#LINE/CR1	0.733471221324358	0.824764979723241	-0.118207411734785	0.347146413528459	2.81085487231743	0.224177873718394	0.0900684120364745	0.0795380252827656	0.090697536602033	0.090697536602033
941	rnd-1_family-47#LINE/CR1	0.735348485930973	0.825997183452751	0.0700707401141823	0.207297916814075	8.84753924374988	0.0382222070087618	0.000169943310713921	0.0218006457585591	0.0642886961624685	0.0642886961624685
942	rnd-1_family-36#LINE/CR1	0.740541568680112	0.827433866907905	0.0686493706208199	0.207314571953119	8.85604082627895	0.129421781797101	0.000180329652419223	0.0216711411528107	0.0642886679637381	0.0642886679637381
943	rnd-1_family-398#DNA/TcMar-ISRm11	0.738375916788483	0.827433866907905	-0.0727613423271179	0.21784518248922	4.89458299368827	0.0390899978081899	0.00873952314585382	0.0426442862306287	0.0624452621547884	0.0624452621547884
944	rnd-1_family-563#DNA/CMC-EnSpm	0.739850012265768	0.827433866907905	-0.0795619289604637	0.239606852938711	4.5454794626279	0.185001575278296	0.0193263798219129	0.066790786140877	0.0629447689286961	0.066790786140877
945	rnd-5_family-353#Unknown	0.740092853364324	0.827433866907905	-0.100694127030867	0.303542066161452	4.51040042706682	0.156849547140474	0.0133844017750864	0.124822277119259	0.0630813967895202	0.124822277119259
946	rnd-5_family-2036#Unknown	0.738106645770042	0.827433866907905	-0.31751746936801	0.949622760591909	1.57551862818179	1.22483269970103	0.235875591034804	1.11679949011649	0.248635377407555	1.11679949011649
947	rnd-1_family-216#Unknown	0.746866346061469	0.83274021918457	0.0745356769749119	0.230922128241403	5.42504455735734	0.0841328339099734	0.00486666397920182	0.0751208799881068	0.0636662097472519	0.0751208799881068
948	rnd-5_family-498#Unknown	0.746465139564538	0.83274021918457	-0.187774113853749	0.580797644764227	1.69366114771963	0.359360519437929	0.284617140495055	0.00865840268749035	0.221371715750455	0.221371715750455
949	rnd-4_family-140#Unknown	0.749339998229621	0.834617890546586	-0.103977892218971	0.325429480120147	4.82759395867921	0.139587957618858	0.00917549162357529	0.149681028173328	0.0624400054914129	0.149681028173328
950	rnd-4_family-34#Unknown	0.751942781455754	0.836635284209191	-0.223916263365442	0.708419361244466	1.29000708900733	1.21939752757417	0.23058960236074	0.522197384718286	0.332581562402935	0.522197384718286
951	rnd-1_family-74#Unknown	0.753820594752869	0.836962572115318	-0.0667495193225161	0.212845421864669	8.02886611752526	0.183503895086769	0.000386524610250812	0.0675682358028724	0.064632527607852	0.0675682358028724
952	rnd-3_family-161#Unknown	0.753326862983744	0.836962572115318	-0.0773093740739769	0.246007888130166	4.02761243427683	0.206257873167836	0.0239750885784094	0.0469011199184443	0.0668047329549869	0.0668047329549869
953	rnd-5_family-998#Unknown	0.773050895765862	0.857413218073993	-0.179647959281853	0.622941626921095	2.37628718345935	0.670344758624476	0.152565945977897	0.429518459848755	0.121585073729579	0.429518459848755
954	rnd-1_family-534#Unknown	0.774996191605147	0.857516655660964	-0.123783637809323	0.433043331204217	5.8498859705373	0.196710061062888	0.00372962162148398	0.277560168429184	0.0657671592315267	0.277560168429184
955	rnd-4_family-465#Unknown	0.774212233836064	0.857516655660964	-0.075735062470656	0.264005266060092	4.0703431208958	0.335010735190065	0.0252103978649085	0.0793377728962815	0.0664027976739881	0.0793377728962815
956	rnd-5_family-319#SINE/Alu	0.775577978062328	0.857516655660964	-0.193119697063568	0.677407700400835	7.98754361016068	0.737296350717743	0.000546238225860065	0.687775550617661	0.0646680162219475	0.687775550617661
957	rnd-5_family-420#LINE/Penelope	0.779156048539021	0.860572563537874	-0.121812003792528	0.434392806302693	3.06062744483894	0.688114124566105	0.0661198872799874	0.216925777971306	0.079574281894092	0.216925777971306
958	rnd-1_family-98#Unknown	0.783597978499038	0.864575222623678	-0.093228209601797	0.339464329141606	2.81057516748051	0.308699086075538	0.0821415338712623	-0.0112926962383873	0.0907125122680783	0.0907125122680783
959	rnd-4_family-1090#Unknown	0.786094719763728	0.866425567038854	0.0825414075545739	0.304148429031684	3.04728371263243	0.0837738391502598	0.0587092449081684	0.0351357637258202	0.0800501554154939	0.0800501554154939
960	rnd-1_family-313#LINE/Penelope	0.788682723456518	0.86837254030577	0.125720768260104	0.469069609234385	2.27709629948891	0.367062759352662	0.198653326185428	0.0230484050850284	0.13138612127552	0.13138612127552
961	rnd-1_family-186#Unknown	0.794597717411612	0.871254966083065	-0.0815792153739613	0.313350504400787	4.09665360086625	0.167001658835315	0.0230665492187274	0.124216258693614	0.0661565406620534	0.124216258693614
962	rnd-1_family-367#Unknown	0.794043389588283	0.871254966083065	0.128857524984194	0.493586539623678	2.04304958674691	0.142153839456536	0.205393471742843	-0.13073489092987	0.160048036403671	0.160048036403671
963	rnd-4_family-1400#LTR/Gypsy	0.793271389446683	0.871254966083065	0.109824402999841	0.419073265581531	3.12588182633037	0.396707342504436	0.0758291368662208	0.187604466021532	0.077405229489031	0.187604466021532
964	rnd-5_family-347#LTR/Gypsy	0.79213348261131	0.871254966083065	-0.152868036607771	0.58005368499549	3.78894187978955	0.485040251091072	0.0413446844873318	0.463348731727938	0.0681314883922965	0.463348731727938
965	rnd-4_family-2478#DNA/TcMar-Tc1	0.798584148276757	0.874718595573608	-0.118120923281219	0.462892725460827	2.15822800428056	0.186025715043962	0.176499005121872	-0.0862847936545385	0.144905507804957	0.144905507804957
966	rnd-4_family-225#LINE/CR1	0.800495624141829	0.875904632213161	-0.177579335915305	0.702711964529226	1.10603964362008	1.52258396800829	0.235684474634693	0.505021683004094	0.403540255660666	0.505021683004094
967	rnd-5_family-1158#LTR/Gypsy	0.801904845547907	0.876539215867774	-0.196586578595452	0.783579834767845	1.65996543626036	1.80812990444465	0.168420585927842	0.752575450254362	0.228761247697117	0.752575450254362
968	rnd-1_family-382#Unknown	0.807310345454826	0.881536193332388	0.102843815189419	0.421668493614178	2.3833391252445	0.109477136635714	0.145771172807408	0.0244610544823942	0.120935304952867	0.120935304952867
969	rnd-5_family-680#LINE/CR1	0.808258844747129	0.8816610927737	0.124161462245303	0.5116413494985	2.45673275513692	0.822417686845926	0.0834476412533382	0.309217664521631	0.114513067066707	0.309217664521631
970	rnd-1_family-286#LINE/CR1	0.809449999194243	0.882050153761149	-0.0951863724398025	0.394742049195793	3.06518646394642	0.112523792272726	0.154317592219072	-0.104247970386482	0.0794143358858696	0.0794143358858696
971	rnd-4_family-2090#DNA/TcMar-Tc1	0.812018743230788	0.883938014000971	-0.178127243079039	0.748992296023383	1.42331766260009	0.749941247526382	0.300761523693564	0.540722665560003	0.289875965046585	0.540722665560003
972	rnd-3_family-263#LINE/Rex-Babar	0.813036850978667	0.884135752556019	0.0771736779264762	0.326301792388467	2.87318742829465	0.0898481140108323	0.0722252904303606	0.0452484715829836	0.0874839991435285	0.0874839991435285
973	rnd-1_family-546#LTR/Pao	0.819025091651404	0.88973229380836	-0.0511911737419899	0.223738559416478	4.5853184752365	0.297228606438113	0.0122727815900428	0.0304267716607261	0.0628156328645983	0.0628156328645983
974	rnd-1_family-106#Unknown	0.820646397580874	0.890578277456862	-0.0622716127925451	0.274670746959387	3.41987163764407	0.110137838729221	0.0431609082168421	0.0286574554493673	0.0700051206359991	0.0700051206359991
975	rnd-1_family-516#LINE/RTE-BovB	0.823840430533654	0.892212433477533	-0.0518178828049902	0.232776132303687	5.49821117586988	0.140720769535376	0.0045810036807909	0.0766960879746046	0.0639851003741854	0.0766960879746046
976	rnd-5_family-1425#LINE/Penelope	0.823495855896303	0.892212433477533	-0.120754506384065	0.541376347005158	2.89188361947436	0.500824608691151	0.0964648667822242	0.34316765686275	0.0865664331422459	0.34316765686275
977	rnd-1_family-139#LINE/CR1	0.826577646906181	0.893346188936435	0.0650935319787237	0.297104647488897	5.58470664819425	0.152752699291761	0.00499497824175449	0.127411779097498	0.0644000264305473	0.127411779097498
978	rnd-1_family-456#LINE/CR1	0.826156019667822	0.893346188936435	-0.113082826059674	0.514868829158004	1.88820069259626	0.236650586297802	0.213561793279767	0.146463423863787	0.184073073578033	0.184073073578033
979	rnd-4_family-713#Unknown	0.83093176502148	0.897134704420535	-0.0826758755704806	0.387228486036639	2.70854265647064	0.231026601272306	0.116342454138946	0.108576396458395	0.0965329763768839	0.108576396458395
980	rnd-1_family-250#LTR/Gypsy	0.838368752018353	0.903318828627318	-0.0430848969230747	0.211220684842667	7.7215511332282	0.0688969325466615	0.000500721676496198	0.0664205448816118	0.0649390228866656	0.0664205448816118
981	rnd-1_family-253#LINE/CR1	0.838299945939609	0.903318828627318	0.118508734702135	0.580730083482665	1.73359742063778	0.465660554277111	0.292881429316913	0.0512871588079348	0.212989715475762	0.212989715475762
982	rnd-1_family-282#Unknown	0.840499002384853	0.904320108052596	0.075759135908519	0.376433116397682	4.88135069079024	0.164398298399835	0.00904282534901484	0.203510011332291	0.0624409016385684	0.203510011332291
983	rnd-4_family-425#LTR/Gypsy	0.841864698508755	0.904320108052596	0.147427484437861	0.738951996312126	4.80801813022175	0.794917897832061	0.0117504489372551	0.80732463034326	0.0624466294936464	0.80732463034326
984	rnd-5_family-2835#Unknown	0.841833380972155	0.904320108052596	-0.0701212478068439	0.35139878581391	3.21241355683859	0.602951182452233	0.0973596484479731	0.0878620115592622	0.0748818022507204	0.0878620115592622
985	rnd-1_family-51#LINE	0.842881738285033	0.904493398342416	0.0532635001638043	0.268724256418339	5.01965122440196	0.110179962228863	0.0134381753185085	0.0948809136628753	0.0625607731011647	0.0948809136628753
986	rnd-1_family-206#Unknown	0.845936491776344	0.906385246925357	-0.0583365995019051	0.300230964040718	3.12572516281339	0.307041927225134	0.0577978052851533	0.0390392325371295	0.0774101423680752	0.0774101423680752
987	rnd-1_family-252#Unknown	0.846359733883942	0.906385246925357	0.0435052206273477	0.224525455326609	4.54297872091574	0.122960288184234	0.0126639159920968	0.0127658150804089	0.0629536041423351	0.0629536041423351
988	rnd-5_family-1849#Unknown	0.848135387583151	0.906450055283509	-0.111560667742379	0.582568085948827	1.45051034674843	0.939085146905016	0.22712354366612	0.102912946461336	0.281954818483	0.281954818483
989	rnd-5_family-1861#LTR/Gypsy	0.847349422723409	0.906450055283509	0.0855151070639704	0.444230948285533	3.87423455607502	0.260610178794204	0.0283195270591418	0.267692176062855	0.0680049613547622	0.267692176062855
990	rnd-5_family-2224#Unknown	0.850388729197586	0.907940289658433	-0.0929934453065198	0.493013641618853	2.12898027154236	0.280635527708914	0.216043916437853	-0.0739149027703552	0.148549759795572	0.148549759795572
991	rnd-3_family-536#LTR/Gypsy	0.852973377385135	0.909780887887071	-0.0578031288084935	0.31189979395041	5.2478533502386	0.100027532899981	0.00618843211232647	0.139733790087136	0.0630610360239505	0.139733790087136
992	rnd-5_family-808#LINE/RTE-BovB	0.854157112351845	0.910125068302318	0.0473411323432371	0.257545074108652	3.60792538472699	0.0383754532953071	0.0313624574106351	0.00903085881880814	0.0681317403858111	0.0681317403858111
993	rnd-4_family-1284#Unknown	0.858383785077121	0.913707614125394	0.0430327167673929	0.241171632360424	4.24126406623909	0.106296770337162	0.0179841999708424	0.0692614344122448	0.0648612530150819	0.0692614344122448
994	rnd-1_family-369#DNA/TcMar-Tc1	0.860628845020167	0.915175743648206	0.0902235420207382	0.513878379764445	2.34827608252037	0.537532212275205	0.271880883109936	-0.100365589033224	0.124225600674061	0.124225600674061
995	rnd-4_family-233#Unknown	0.863094401838671	0.916875158536157	0.14781290155246	0.857202079473136	2.23105437043414	1.32411402111743	0.127959378025326	0.974233729554278	0.136385164973134	0.974233729554278
996	rnd-1_family-227#LTR/Gypsy	0.874452045755185	0.926923242605604	-0.058231226492146	0.368537997174344	5.46951452589662	0.184966968604413	0.00493393090256311	0.198796452139352	0.0638559359782416	0.198796452139352
997	rnd-1_family-258#LINE	0.875183913075111	0.926923242605604	-0.0444986589645952	0.283291435447443	3.33165102654911	0.102289750532474	0.0484623854772371	0.0299284123136453	0.0719186706195718	0.0719186706195718
998	rnd-3_family-895#LTR/Gypsy	0.874841416562922	0.926923242605604	-0.0518734646280243	0.329330412271745	4.16779664395737	0.169042709649698	0.0214196427967841	0.141268137873832	0.0655030479885789	0.141268137873832
999	rnd-4_family-1704#Unknown	0.877142214283087	0.928067387885109	-0.0396788404965884	0.256666529394453	3.73144100570075	0.140861834311986	0.030717491482057	0.0454848508780863	0.0680990694850331	0.0680990694850331
1000	rnd-5_family-2075#Unknown	0.884230565418425	0.934631707647275	0.0651830267537789	0.447659909690355	2.30270559023183	0.171780038388695	0.171866325409543	-0.0624951773940759	0.128732766706421	0.128732766706421
1001	rnd-1_family-462#Unknown	0.891693672516689	0.941578633216923	0.0333134138626167	0.244661179183335	7.02422672134477	0.0859196929454741	0.00114583603649466	0.088642802862575	0.0660075538454621	0.088642802862575
1002	rnd-1_family-414#Unknown	0.896544109873971	0.945755612910966	-0.0904250059316575	0.69542607525378	2.61598188502518	0.489536161564063	0.215416702486049	0.510009436728264	0.102489079751265	0.510009436728264
1003	rnd-5_family-388#Unknown	0.898897422471557	0.947292697460055	-0.0792354917805945	0.623634875021397	2.2780906928802	0.525534938303809	0.174270655316931	0.409110030697498	0.131281420870236	0.409110030697498
1004	rnd-1_family-54#LINE/RTE-BovB	0.901906769122069	0.949517385420345	0.0265193196304821	0.215161681891414	5.21954766335804	0.0831580512249929	0.00645964924273437	0.0577406710000815	0.0629821747887787	0.0629821747887787
1005	rnd-4_family-451#LTR/Gypsy	0.905698720192839	0.951613864059474	-0.0356500373175131	0.300931459132183	3.07122755919114	0.210071847185993	0.0566351885616232	0.0370933713729961	0.0792044260815139	0.0792044260815139
1006	rnd-4_family-601#Unknown	0.905200103874678	0.951613864059474	-0.0405603596265789	0.34057151637428	2.73107473581983	0.123097660077569	0.0787994657331435	0.0086080242477764	0.0951839709150709	0.0951839709150709
1007	rnd-1_family-412#Unknown	0.908883210645026	0.953092114372605	-0.0688448883786077	0.6015422036534	1.78093351309939	0.541411738412696	0.339220137445005	0.125969988980562	0.203559396719278	0.203559396719278
1008	rnd-5_family-6500#tRNA	0.908909036222882	0.953092114372605	0.0661380582698884	0.578055440095069	1.64219317812328	0.568859583360824	0.268442312436166	0.220367384819121	0.232779825299089	0.232779825299089
1009	rnd-1_family-63#RC/Helitron	0.915285731130886	0.958132962016964	0.0229978190193614	0.21619802797007	4.93899282768566	0.0624028155416875	0.0076410877991003	0.0356848272911501	0.0624712931481206	0.0624712931481206
1010	rnd-4_family-313#LTR/Gypsy	0.915529131160959	0.958132962016964	-0.0232463978682725	0.219166947507752	4.81197481262673	0.0717163863425564	0.00960624341523257	0.0238113716923914	0.0624449829045663	0.0624449829045663
1011	rnd-1_family-225#Unknown	0.920915207165349	0.962816393643693	0.0528936121429257	0.532767008004113	1.96055029739459	0.416599337083924	0.253476413063372	0.0173866130132188	0.172284614163109	0.172284614163109
1012	rnd-4_family-252#Unknown	0.926811517925931	0.968023492537262	0.0209516933954799	0.228089897993254	4.35953221793283	0.0643296085854069	0.0140939350985115	0.0246079412595047	0.0639435672513477	0.0639435672513477
1013	rnd-1_family-67#Unknown	0.929827164972839	0.969257705499301	-0.0285666118888765	0.324390957872101	6.01140512326751	0.112717371694634	0.00288520020657967	0.154959040117189	0.066521320898333	0.154959040117189
1014	rnd-5_family-1739#LTR/Gypsy	0.928910523680259	0.969257705499301	0.0213747024947421	0.239584659984828	4.14209203660823	0.123510438899551	0.0203647953387257	2.68283692424001e-05	0.0657364186113424	0.0657364186113424
1015	rnd-1_family-59#Unknown	0.931724149388563	0.969863751865094	-0.0184265408254368	0.215072906431883	6.05540816144102	0.0409576786242767	0.00268651529101445	0.0575374148076487	0.0666980173305717	0.0666980173305717
1016	rnd-1_family-301#Unknown	0.933629656535514	0.969863751865094	0.0399836378915385	0.480116391191049	4.22598697426074	0.398328143949792	0.0185295648313537	0.327238058804121	0.0649910676427932	0.327238058804121
1017	rnd-5_family-535#Unknown	0.934078807378113	0.969863751865094	0.0474823710076477	0.574053559798187	1.56932859466904	0.583119672589707	0.244134232602049	0.024933902992605	0.250172001673407	0.250172001673407
1018	rnd-5_family-3798#Unknown	0.932817978301476	0.969863751865094	-0.0292976638917438	0.34754083864247	3.1288611021247	0.127943771121914	0.0578712668201838	0.123305684966283	0.0773120556975368	0.123305684966283
1019	rnd-1_family-306#Unknown	0.939422277309428	0.971786035146724	0.0246630186348254	0.324530466331552	2.89306837684295	0.120325167075676	0.0714709802340903	0.0116862247312468	0.086509055131972	0.086509055131972
1020	rnd-1_family-595#Unknown	0.940527070913054	0.971786035146724	0.0168422048461054	0.225744370029623	4.61417374030053	0.166282218424461	0.0137058899843274	0.0536355275380786	0.0627348909157798	0.0627348909157798
1021	rnd-2_family-249#Unknown	0.93995021390017	0.971786035146724	0.0382190247733992	0.507338224498785	6.19382054266727	0.574398990187248	0.00257146706886355	0.383516643987506	0.0671349841056174	0.383516643987506
1022	rnd-4_family-1220#Unknown	0.940016866657188	0.971786035146724	0.0826884092957753	1.09886881808789	2.12827548100916	1.18724741955994	0.148151813353411	1.6631172056954	0.148639210373994	1.6631172056954
1023	rnd-5_family-3094#Unknown	0.93782910649212	0.971786035146724	-0.0185806725824361	0.238217795832398	4.27556328591302	0.122365319269114	0.0174451999168237	0.0676763774600457	0.0645781432279584	0.0676763774600457
1024	rnd-4_family-51#DNA/TcMar-Tc1	0.941858933856732	0.97221180965485	0.0450110631089603	0.617151022047085	1.43192300787382	0.681470089217864	0.283971259692154	0.198694082547547	0.287341816328487	0.287341816328487
1025	rnd-1_family-177#Unknown	0.942991872701121	0.972431618970815	-0.022817141252367	0.319076267719955	3.58124198477136	0.127589569752605	0.032765721817764	0.119948775115381	0.0682163268293243	0.119948775115381
1026	rnd-1_family-77#Unknown	0.948550374184972	0.974444273243065	-0.0245636285840256	0.380670359905883	3.43166874235148	0.204293641933156	0.0450725357278795	0.172292348638432	0.0697761246314605	0.172292348638432
1027	rnd-1_family-141#LTR/Gypsy	0.950756040077191	0.974444273243065	-0.0287293213930736	0.465196528914243	2.87422407498138	0.248290855692022	0.0857206521620919	0.238891063608698	0.0874325784947334	0.238891063608698
1028	rnd-1_family-310#Unknown	0.951396868483295	0.974444273243065	0.0231857995184394	0.38038995060812	2.56467934926449	0.103342611669174	0.110944133027256	-0.00874542429185635	0.106100638758217	0.106100638758217
1029	rnd-1_family-570#Unknown	0.948028896441447	0.974444273243065	-0.0307836130743936	0.472269901818193	2.39711523342039	0.453115479722691	0.172653564996675	0.161904725248373	0.11968297342733	0.161904725248373
1030	rnd-1_family-597#Unknown	0.95125652399622	0.974444273243065	0.0504599379027706	0.8254672915463	2.01108771807552	1.03503125502572	0.255872959201419	0.766221414917758	0.164643278359748	0.766221414917758
1031	rnd-4_family-604#DNA/TcMar-Tc2	0.946712945771523	0.974444273243065	0.0173611400738569	0.25976064776588	3.70187114983336	0.213474079049845	0.0331363880591872	0.0675497450949112	0.0680770031324373	0.0680770031324373
1032	rnd-5_family-1252#Unknown	0.95071718216933	0.974444273243065	-0.0219100546091456	0.354496179791347	4.40706571379834	0.775144864398097	0.0178738073760006	0.170627504853988	0.0636287330262597	0.170627504853988
1033	rnd-1_family-228#Unknown	0.952827639156922	0.974964970560374	0.0149168419470899	0.252159942649282	3.82382520125457	0.0775447977582221	0.0272604814641902	0.0578142620232394	0.0681164735511439	0.0681164735511439
1034	rnd-4_family-345#Unknown	0.954621141893676	0.975855461297501	-0.013870909614577	0.243757005573495	4.03145178867574	0.228022919679227	0.0223576200759237	0.0588607055383555	0.0667685965733115	0.0667685965733115
1035	rnd-1_family-22#Unknown	0.956648069946528	0.976982618293217	-0.0117093383121806	0.21540219616845	6.11017710908667	0.0236408504473597	0.00270265712627774	0.00201554897057717	0.0668945020450091	0.0668945020450091
1036	rnd-1_family-146#Unknown	0.959024834997926	0.978464527599236	0.016746568081589	0.325952367985789	3.62712604329197	0.382686424423863	0.0380151335984283	0.121352285694886	0.0680944734931062	0.121352285694886
1037	rnd-1_family-234#LINE/CR1	0.960416417360545	0.978939395516003	0.0195165075159185	0.393231952667288	2.93636675597617	0.168548685781395	0.0819183656126237	0.150028687285169	0.0844999504067491	0.150028687285169
1038	rnd-1_family-52#Unknown	0.964476091263762	0.980845142520373	-0.0121064424327802	0.271826817291249	6.46460330681848	0.0907290314967869	0.00183084774408924	0.109003880153946	0.0672454975166556	0.109003880153946
1039	rnd-3_family-128#Unknown	0.964885573088212	0.980845142520373	0.0178915203889831	0.406407261917105	2.5391643429832	0.192373773814626	0.139764327828261	0.00452437233229896	0.107985965980176	0.107985965980176
1040	rnd-4_family-32#Unknown	0.966857864274825	0.980845142520373	-0.00975370984281742	0.234749382369219	4.20317317384631	0.0755510154414512	0.0174721916473765	0.0455033074035651	0.0651887171367179	0.0651887171367179
1041	rnd-4_family-198#DNA/TcMar-Pogo	0.966925864244303	0.980845142520373	-0.0249054049481289	0.60064896519804	3.14277858695438	0.632409100158253	0.0990569659543196	0.442111803135894	0.0768831157613594	0.442111803135894
1042	rnd-5_family-267#Unknown	0.965334277770637	0.980845142520373	-0.0137963797379043	0.317444821763875	3.88469611114487	0.158584141935403	0.027020645974656	0.124136176322391	0.0679642194639186	0.124136176322391
1043	rnd-5_family-6492#LTR/Gypsy	0.968767145437157	0.981770731281951	-0.0122528944941764	0.312936427103173	3.02153411320647	0.125510924430647	0.0658916303657639	0.0804291152047287	0.081002180746385	0.081002180746385
1044	rnd-1_family-124#Unknown	0.97044605785361	0.982530156275159	-0.0115178682999622	0.310883309627873	4.58904377865901	0.171635376374296	0.0125897742253217	0.132382874082449	0.0628046137715403	0.132382874082449
1045	rnd-3_family-506#LTR/Gypsy	0.972972623114225	0.98414551448013	-0.00725512916254605	0.214140214242819	5.69895397521255	0.140046112205546	0.00379829409599215	0.0340023986496484	0.0649857529379484	0.0649857529379484
1046	rnd-3_family-279#Unknown	0.977678767385957	0.987212066894473	0.00726867609234703	0.25978887179775	3.64777871986864	0.126053819754796	0.0331628722266719	0.0268119636205279	0.0680725146382495	0.0680725146382495
1047	rnd-3_family-262#DNA/TcMar-Pogo	0.977872312240788	0.987212066894473	-0.00681189076838092	0.245593020411	3.87351323248887	0.0480828095158433	0.0224663780086375	-0.00258903488302487	0.0680075195032594	0.0680075195032594
1048	rnd-1_family-600#Unknown	0.983109014063634	0.989419327737858	-0.00963685039759314	0.455184783703873	2.20846806447538	0.319549615011584	0.171844165884191	-0.0239544216197247	0.138945615089121	0.138945615089121
1049	rnd-3_family-356#LINE	0.984739009252816	0.989419327737858	0.00674885652651273	0.35282637722943	2.72404671026555	0.221061223697346	0.0911289659337752	0.0129850782538859	0.0956007127694907	0.0956007127694907
1050	rnd-3_family-511#LINE/CR1	0.982772507839661	0.989419327737858	0.00652436404914159	0.302149888473958	3.29370826537578	0.140352563449457	0.0463695330816338	0.0905722995756042	0.0728074571795887	0.0905722995756042
1051	rnd-3_family-335#Unknown	0.984656144966728	0.989419327737858	-0.00915320712069013	0.475939876491529	2.67763744431047	0.225968149194775	0.099398003783666	0.240380145268492	0.0984456885576305	0.240380145268492
1052	rnd-4_family-217#Unknown	0.98423492805119	0.989419327737858	0.0094037848309055	0.475903092159107	2.25381036101546	0.364058819435063	0.205848174876194	0.0880829423355941	0.133877454813705	0.133877454813705
1053	rnd-1_family-121#LINE/CR1	0.985702800582441	0.989447160698613	0.00488654439276493	0.272689045830125	6.85362530574784	0.171596503544299	0.00143436232963868	0.110104611243977	0.0663502882044954	0.110104611243977
1054	rnd-1_family-208#Unknown	0.988919997837753	0.991734760639948	-0.00502994066915277	0.362200561856511	5.06331834211149	0.211551843211538	0.00782569965684806	0.18895817085691	0.0626301627587872	0.18895817085691
1055	rnd-3_family-281#LINE/CR1	0.990416990618251	0.992294558372978	-0.00383893555002202	0.319623370874014	2.98539418837616	0.158156506848604	0.070820794285803	0.0125056457686996	0.0824178545274985	0.0824178545274985
1056	rnd-3_family-190#LINE/Rex-Babar	0.997832671803396	0.998777589106241	0.000584045448073833	0.215011401359849	5.13241895301999	0.0158765745747711	0.00657770450810126	0.000614671592386745	0.0627671495639875	0.0627671495639875
1057	rnd-1_family-541#Unknown	0.999204171233409	0.999204171233409	0.000319476410306944	0.320301632411443	4.00655174277887	0.237894259725502	0.0230304212906921	0.13085928229746	0.0670027656289996	0.13085928229746
1058	rnd-1_family-38#Unknown	NA	NA	NA	NA	NA	NA	NA	NA	NA	NA
1059	rnd-1_family-66#Unknown	NA	NA	NA	NA	NA	NA	NA	NA	NA	NA
1060	rnd-1_family-123#LTR/Gypsy	NA	NA	NA	NA	NA	NA	NA	NA	NA	NA
1061	rnd-1_family-153#Unknown	NA	NA	NA	NA	NA	NA	NA	NA	NA	NA
1062	rnd-1_family-168#Unknown	NA	NA	NA	NA	NA	NA	NA	NA	NA	NA
1063	rnd-1_family-174#LTR/Gypsy	NA	NA	NA	NA	NA	NA	NA	NA	NA	NA
1064	rnd-1_family-185#Unknown	NA	NA	NA	NA	NA	NA	NA	NA	NA	NA
1065	rnd-1_family-191#LTR/Gypsy	NA	NA	NA	NA	NA	NA	NA	NA	NA	NA
1066	rnd-1_family-209#LINE/CR1	NA	NA	NA	NA	NA	NA	NA	NA	NA	NA
1067	rnd-1_family-221#LINE/CR1	NA	NA	NA	NA	NA	NA	NA	NA	NA	NA
1068	rnd-1_family-230#Unknown	NA	NA	NA	NA	NA	NA	NA	NA	NA	NA
1069	rnd-1_family-238#Unknown	NA	NA	NA	NA	NA	NA	NA	NA	NA	NA
1070	rnd-1_family-240#Unknown	NA	NA	NA	NA	NA	NA	NA	NA	NA	NA
1071	rnd-1_family-246#Unknown	NA	NA	NA	NA	NA	NA	NA	NA	NA	NA
1072	rnd-1_family-248#LINE/Rex-Babar	NA	NA	NA	NA	NA	NA	NA	NA	NA	NA
1073	rnd-1_family-254#Unknown	NA	NA	NA	NA	NA	NA	NA	NA	NA	NA
1074	rnd-1_family-256#Unknown	NA	NA	NA	NA	NA	NA	NA	NA	NA	NA
1075	rnd-1_family-257#Unknown	NA	NA	NA	NA	NA	NA	NA	NA	NA	NA
1076	rnd-1_family-261#Unknown	NA	NA	NA	NA	NA	NA	NA	NA	NA	NA
1077	rnd-1_family-264#Unknown	NA	NA	NA	NA	NA	NA	NA	NA	NA	NA
1078	rnd-1_family-251#LTR/Gypsy	NA	NA	NA	NA	NA	NA	NA	NA	NA	NA
1079	rnd-1_family-259#Unknown	NA	NA	NA	NA	NA	NA	NA	NA	NA	NA
1080	rnd-1_family-266#LINE/CR1	NA	NA	NA	NA	NA	NA	NA	NA	NA	NA
1081	rnd-1_family-268#Unknown	NA	NA	NA	NA	NA	NA	NA	NA	NA	NA
1082	rnd-1_family-269#Unknown	NA	NA	NA	NA	NA	NA	NA	NA	NA	NA
1083	rnd-1_family-265#LTR/Gypsy	NA	NA	NA	NA	NA	NA	NA	NA	NA	NA
1084	rnd-1_family-276#LINE/CR1	NA	NA	NA	NA	NA	NA	NA	NA	NA	NA
1085	rnd-1_family-279#LTR/Gypsy	NA	NA	NA	NA	NA	NA	NA	NA	NA	NA
1086	rnd-1_family-280#Unknown	NA	NA	NA	NA	NA	NA	NA	NA	NA	NA
1087	rnd-1_family-277#LINE/CR1	NA	NA	NA	NA	NA	NA	NA	NA	NA	NA
1088	rnd-1_family-281#Unknown	NA	NA	NA	NA	NA	NA	NA	NA	NA	NA
1089	rnd-1_family-297#Unknown	NA	NA	NA	NA	NA	NA	NA	NA	NA	NA
1090	rnd-1_family-296#Unknown	NA	NA	NA	NA	NA	NA	NA	NA	NA	NA
1091	rnd-1_family-309#Unknown	NA	NA	NA	NA	NA	NA	NA	NA	NA	NA
1092	rnd-1_family-319#Unknown	NA	NA	NA	NA	NA	NA	NA	NA	NA	NA
1093	rnd-1_family-323#Unknown	NA	NA	NA	NA	NA	NA	NA	NA	NA	NA
1094	rnd-1_family-325#Unknown	NA	NA	NA	NA	NA	NA	NA	NA	NA	NA
1095	rnd-1_family-327#Unknown	NA	NA	NA	NA	NA	NA	NA	NA	NA	NA
1096	rnd-1_family-328#Unknown	NA	NA	NA	NA	NA	NA	NA	NA	NA	NA
1097	rnd-1_family-329#Unknown	NA	NA	NA	NA	NA	NA	NA	NA	NA	NA
1098	rnd-1_family-334#Unknown	NA	NA	NA	NA	NA	NA	NA	NA	NA	NA
1099	rnd-1_family-356#Unknown	NA	NA	NA	NA	NA	NA	NA	NA	NA	NA
1100	rnd-1_family-359#Unknown	NA	NA	NA	NA	NA	NA	NA	NA	NA	NA
1101	rnd-1_family-380#Unknown	NA	NA	NA	NA	NA	NA	NA	NA	NA	NA
1102	rnd-1_family-385#LTR/Gypsy	NA	NA	NA	NA	NA	NA	NA	NA	NA	NA
1103	rnd-1_family-383#Unknown	NA	NA	NA	NA	NA	NA	NA	NA	NA	NA
1104	rnd-1_family-402#Unknown	NA	NA	NA	NA	NA	NA	NA	NA	NA	NA
1105	rnd-1_family-403#Unknown	NA	NA	NA	NA	NA	NA	NA	NA	NA	NA
1106	rnd-1_family-406#Unknown	NA	NA	NA	NA	NA	NA	NA	NA	NA	NA
1107	rnd-1_family-422#Unknown	NA	NA	NA	NA	NA	NA	NA	NA	NA	NA
1108	rnd-1_family-426#Unknown	NA	NA	NA	NA	NA	NA	NA	NA	NA	NA
1109	rnd-1_family-427#Unknown	NA	NA	NA	NA	NA	NA	NA	NA	NA	NA
1110	rnd-1_family-429#Unknown	NA	NA	NA	NA	NA	NA	NA	NA	NA	NA
1111	rnd-1_family-432#LINE/Penelope	NA	NA	NA	NA	NA	NA	NA	NA	NA	NA
1112	rnd-1_family-436#LINE/CR1	NA	NA	NA	NA	NA	NA	NA	NA	NA	NA
1113	rnd-1_family-440#LINE/CR1	NA	NA	NA	NA	NA	NA	NA	NA	NA	NA
1114	rnd-1_family-443#Unknown	NA	NA	NA	NA	NA	NA	NA	NA	NA	NA
1115	rnd-1_family-450#Unknown	NA	NA	NA	NA	NA	NA	NA	NA	NA	NA
1116	rnd-1_family-453#LINE/CR1	NA	NA	NA	NA	NA	NA	NA	NA	NA	NA
1117	rnd-1_family-455#Unknown	NA	NA	NA	NA	NA	NA	NA	NA	NA	NA
1118	rnd-1_family-457#LTR/Gypsy	NA	NA	NA	NA	NA	NA	NA	NA	NA	NA
1119	rnd-1_family-458#Unknown	NA	NA	NA	NA	NA	NA	NA	NA	NA	NA
1120	rnd-1_family-466#Unknown	NA	NA	NA	NA	NA	NA	NA	NA	NA	NA
1121	rnd-1_family-467#LTR/Gypsy	NA	NA	NA	NA	NA	NA	NA	NA	NA	NA
1122	rnd-1_family-469#Unknown	NA	NA	NA	NA	NA	NA	NA	NA	NA	NA
1123	rnd-1_family-473#LINE/CR1	NA	NA	NA	NA	NA	NA	NA	NA	NA	NA
1124	rnd-1_family-446#Unknown	NA	NA	NA	NA	NA	NA	NA	NA	NA	NA
1125	rnd-1_family-478#Unknown	NA	NA	NA	NA	NA	NA	NA	NA	NA	NA
1126	rnd-1_family-459#Unknown	NA	NA	NA	NA	NA	NA	NA	NA	NA	NA
1127	rnd-1_family-480#LINE/CR1	NA	NA	NA	NA	NA	NA	NA	NA	NA	NA
1128	rnd-1_family-484#LINE/Rex-Babar	NA	NA	NA	NA	NA	NA	NA	NA	NA	NA
1129	rnd-1_family-474#Unknown	NA	NA	NA	NA	NA	NA	NA	NA	NA	NA
1130	rnd-1_family-492#DNA/TcMar-Tc2	NA	NA	NA	NA	NA	NA	NA	NA	NA	NA
1131	rnd-1_family-494#LINE/Rex-Babar	NA	NA	NA	NA	NA	NA	NA	NA	NA	NA
1132	rnd-1_family-498#Unknown	NA	NA	NA	NA	NA	NA	NA	NA	NA	NA
1133	rnd-1_family-500#Unknown	NA	NA	NA	NA	NA	NA	NA	NA	NA	NA
1134	rnd-1_family-504#Unknown	NA	NA	NA	NA	NA	NA	NA	NA	NA	NA
1135	rnd-1_family-508#Unknown	NA	NA	NA	NA	NA	NA	NA	NA	NA	NA
1136	rnd-1_family-515#LTR/Gypsy	NA	NA	NA	NA	NA	NA	NA	NA	NA	NA
1137	rnd-1_family-518#Unknown	NA	NA	NA	NA	NA	NA	NA	NA	NA	NA
1138	rnd-1_family-519#Unknown	NA	NA	NA	NA	NA	NA	NA	NA	NA	NA
1139	rnd-1_family-525#Unknown	NA	NA	NA	NA	NA	NA	NA	NA	NA	NA
1140	rnd-1_family-526#Unknown	NA	NA	NA	NA	NA	NA	NA	NA	NA	NA
1141	rnd-1_family-530#Unknown	NA	NA	NA	NA	NA	NA	NA	NA	NA	NA
1142	rnd-1_family-531#Unknown	NA	NA	NA	NA	NA	NA	NA	NA	NA	NA
1143	rnd-1_family-533#Unknown	NA	NA	NA	NA	NA	NA	NA	NA	NA	NA
1144	rnd-1_family-544#Unknown	NA	NA	NA	NA	NA	NA	NA	NA	NA	NA
1145	rnd-1_family-545#Unknown	NA	NA	NA	NA	NA	NA	NA	NA	NA	NA
1146	rnd-1_family-547#Unknown	NA	NA	NA	NA	NA	NA	NA	NA	NA	NA
1147	rnd-1_family-551#Unknown	NA	NA	NA	NA	NA	NA	NA	NA	NA	NA
1148	rnd-1_family-555#Unknown	NA	NA	NA	NA	NA	NA	NA	NA	NA	NA
1149	rnd-1_family-558#Unknown	NA	NA	NA	NA	NA	NA	NA	NA	NA	NA
1150	rnd-1_family-560#DNA/TcMar-Tc2	NA	NA	NA	NA	NA	NA	NA	NA	NA	NA
1151	rnd-1_family-564#Unknown	NA	NA	NA	NA	NA	NA	NA	NA	NA	NA
1152	rnd-1_family-572#Unknown	NA	NA	NA	NA	NA	NA	NA	NA	NA	NA
1153	rnd-1_family-573#Unknown	NA	NA	NA	NA	NA	NA	NA	NA	NA	NA
1154	rnd-1_family-565#LINE	NA	NA	NA	NA	NA	NA	NA	NA	NA	NA
1155	rnd-1_family-579#Unknown	NA	NA	NA	NA	NA	NA	NA	NA	NA	NA
1156	rnd-1_family-580#Unknown	NA	NA	NA	NA	NA	NA	NA	NA	NA	NA
1157	rnd-1_family-584#Unknown	NA	NA	NA	NA	NA	NA	NA	NA	NA	NA
1158	rnd-1_family-585#Unknown	NA	NA	NA	NA	NA	NA	NA	NA	NA	NA
1159	rnd-1_family-588#Unknown	NA	NA	NA	NA	NA	NA	NA	NA	NA	NA
1160	rnd-1_family-589#Unknown	NA	NA	NA	NA	NA	NA	NA	NA	NA	NA
1161	rnd-1_family-590#Unknown	NA	NA	NA	NA	NA	NA	NA	NA	NA	NA
1162	rnd-1_family-591#Unknown	NA	NA	NA	NA	NA	NA	NA	NA	NA	NA
1163	rnd-1_family-592#Unknown	NA	NA	NA	NA	NA	NA	NA	NA	NA	NA
1164	rnd-1_family-602#LINE/CR1	NA	NA	NA	NA	NA	NA	NA	NA	NA	NA
1165	rnd-1_family-605#LINE/I-Jockey	NA	NA	NA	NA	NA	NA	NA	NA	NA	NA
1166	rnd-1_family-606#Unknown	NA	NA	NA	NA	NA	NA	NA	NA	NA	NA
1167	rnd-1_family-607#LTR/Gypsy	NA	NA	NA	NA	NA	NA	NA	NA	NA	NA
1168	rnd-1_family-608#LTR/Pao	NA	NA	NA	NA	NA	NA	NA	NA	NA	NA
1169	rnd-1_family-611#LINE	NA	NA	NA	NA	NA	NA	NA	NA	NA	NA
1170	rnd-1_family-614#Unknown	NA	NA	NA	NA	NA	NA	NA	NA	NA	NA
1171	rnd-1_family-617#LINE/CR1	NA	NA	NA	NA	NA	NA	NA	NA	NA	NA
1172	rnd-1_family-618#LINE/CR1	NA	NA	NA	NA	NA	NA	NA	NA	NA	NA
1173	rnd-1_family-620#Unknown	NA	NA	NA	NA	NA	NA	NA	NA	NA	NA
1174	rnd-2_family-380#DNA	NA	NA	NA	NA	NA	NA	NA	NA	NA	NA
1175	rnd-2_family-73#Unknown	NA	NA	NA	NA	NA	NA	NA	NA	NA	NA
1176	rnd-2_family-466#LTR/Pao	NA	NA	NA	NA	NA	NA	NA	NA	NA	NA
1177	rnd-2_family-20#Unknown	NA	NA	NA	NA	NA	NA	NA	NA	NA	NA
1178	rnd-3_family-10#LINE/CR1	NA	NA	NA	NA	NA	NA	NA	NA	NA	NA
1179	rnd-3_family-200#DNA/TcMar-Tc2	NA	NA	NA	NA	NA	NA	NA	NA	NA	NA
1180	rnd-3_family-159#LTR/Gypsy	NA	NA	NA	NA	NA	NA	NA	NA	NA	NA
1181	rnd-3_family-425#Unknown	NA	NA	NA	NA	NA	NA	NA	NA	NA	NA
1182	rnd-3_family-566#Unknown	NA	NA	NA	NA	NA	NA	NA	NA	NA	NA
1183	rnd-3_family-270#Unknown	NA	NA	NA	NA	NA	NA	NA	NA	NA	NA
1184	rnd-3_family-374#LINE/CR1	NA	NA	NA	NA	NA	NA	NA	NA	NA	NA
1185	rnd-3_family-139#LINE/Rex-Babar	NA	NA	NA	NA	NA	NA	NA	NA	NA	NA
1186	rnd-3_family-325#Unknown	NA	NA	NA	NA	NA	NA	NA	NA	NA	NA
1187	rnd-3_family-202#Unknown	NA	NA	NA	NA	NA	NA	NA	NA	NA	NA
1188	rnd-3_family-164#Unknown	NA	NA	NA	NA	NA	NA	NA	NA	NA	NA
1189	rnd-3_family-258#Unknown	NA	NA	NA	NA	NA	NA	NA	NA	NA	NA
1190	rnd-3_family-713#Unknown	NA	NA	NA	NA	NA	NA	NA	NA	NA	NA
1191	rnd-3_family-254#LINE/CR1	NA	NA	NA	NA	NA	NA	NA	NA	NA	NA
1192	rnd-3_family-437#LINE/CR1	NA	NA	NA	NA	NA	NA	NA	NA	NA	NA
1193	rnd-3_family-410#Unknown	NA	NA	NA	NA	NA	NA	NA	NA	NA	NA
1194	rnd-3_family-248#Unknown	NA	NA	NA	NA	NA	NA	NA	NA	NA	NA
1195	rnd-3_family-751#LTR/Gypsy	NA	NA	NA	NA	NA	NA	NA	NA	NA	NA
1196	rnd-3_family-253#Unknown	NA	NA	NA	NA	NA	NA	NA	NA	NA	NA
1197	rnd-3_family-812#Unknown	NA	NA	NA	NA	NA	NA	NA	NA	NA	NA
1198	rnd-3_family-931#Unknown	NA	NA	NA	NA	NA	NA	NA	NA	NA	NA
1199	rnd-3_family-861#Unknown	NA	NA	NA	NA	NA	NA	NA	NA	NA	NA
1200	rnd-3_family-799#LINE/CR1	NA	NA	NA	NA	NA	NA	NA	NA	NA	NA
1201	rnd-3_family-569#Unknown	NA	NA	NA	NA	NA	NA	NA	NA	NA	NA
1202	rnd-3_family-2#LINE/CR1	NA	NA	NA	NA	NA	NA	NA	NA	NA	NA
1203	rnd-3_family-265#Unknown	NA	NA	NA	NA	NA	NA	NA	NA	NA	NA
1204	rnd-3_family-39#Unknown	NA	NA	NA	NA	NA	NA	NA	NA	NA	NA
1205	rnd-3_family-467#LINE/CR1	NA	NA	NA	NA	NA	NA	NA	NA	NA	NA
1206	rnd-3_family-595#Unknown	NA	NA	NA	NA	NA	NA	NA	NA	NA	NA
1207	rnd-3_family-210#Unknown	NA	NA	NA	NA	NA	NA	NA	NA	NA	NA
1208	rnd-3_family-547#LTR/Gypsy	NA	NA	NA	NA	NA	NA	NA	NA	NA	NA
1209	rnd-3_family-282#Unknown	NA	NA	NA	NA	NA	NA	NA	NA	NA	NA
1210	rnd-3_family-69#Unknown	NA	NA	NA	NA	NA	NA	NA	NA	NA	NA
1211	rnd-3_family-635#Unknown	NA	NA	NA	NA	NA	NA	NA	NA	NA	NA
1212	rnd-3_family-423#Unknown	NA	NA	NA	NA	NA	NA	NA	NA	NA	NA
1213	rnd-3_family-112#Unknown	NA	NA	NA	NA	NA	NA	NA	NA	NA	NA
1214	rnd-3_family-737#Unknown	NA	NA	NA	NA	NA	NA	NA	NA	NA	NA
1215	rnd-3_family-331#Unknown	NA	NA	NA	NA	NA	NA	NA	NA	NA	NA
1216	rnd-3_family-784#LTR/Gypsy	NA	NA	NA	NA	NA	NA	NA	NA	NA	NA
1217	rnd-3_family-507#Unknown	NA	NA	NA	NA	NA	NA	NA	NA	NA	NA
1218	rnd-3_family-191#Unknown	NA	NA	NA	NA	NA	NA	NA	NA	NA	NA
1219	rnd-3_family-94#Unknown	NA	NA	NA	NA	NA	NA	NA	NA	NA	NA
1220	rnd-3_family-415#Unknown	NA	NA	NA	NA	NA	NA	NA	NA	NA	NA
1221	rnd-3_family-125#Unknown	NA	NA	NA	NA	NA	NA	NA	NA	NA	NA
1222	rnd-4_family-46#DNA/TcMar-ISRm11	NA	NA	NA	NA	NA	NA	NA	NA	NA	NA
1223	rnd-4_family-517#LTR/Pao	NA	NA	NA	NA	NA	NA	NA	NA	NA	NA
1224	rnd-4_family-652#Unknown	NA	NA	NA	NA	NA	NA	NA	NA	NA	NA
1225	rnd-4_family-508#Unknown	NA	NA	NA	NA	NA	NA	NA	NA	NA	NA
1226	rnd-4_family-480#Unknown	NA	NA	NA	NA	NA	NA	NA	NA	NA	NA
1227	rnd-4_family-999#LINE/CR1	NA	NA	NA	NA	NA	NA	NA	NA	NA	NA
1228	rnd-4_family-20#Unknown	NA	NA	NA	NA	NA	NA	NA	NA	NA	NA
1229	rnd-4_family-158#Unknown	NA	NA	NA	NA	NA	NA	NA	NA	NA	NA
1230	rnd-4_family-1925#Unknown	NA	NA	NA	NA	NA	NA	NA	NA	NA	NA
1231	rnd-4_family-126#Unknown	NA	NA	NA	NA	NA	NA	NA	NA	NA	NA
1232	rnd-4_family-309#Unknown	NA	NA	NA	NA	NA	NA	NA	NA	NA	NA
1233	rnd-4_family-37#Unknown	NA	NA	NA	NA	NA	NA	NA	NA	NA	NA
1234	rnd-4_family-456#LINE/CR1	NA	NA	NA	NA	NA	NA	NA	NA	NA	NA
1235	rnd-4_family-348#Unknown	NA	NA	NA	NA	NA	NA	NA	NA	NA	NA
1236	rnd-4_family-431#Unknown	NA	NA	NA	NA	NA	NA	NA	NA	NA	NA
1237	rnd-4_family-832#LTR/Gypsy	NA	NA	NA	NA	NA	NA	NA	NA	NA	NA
1238	rnd-4_family-310#Unknown	NA	NA	NA	NA	NA	NA	NA	NA	NA	NA
1239	rnd-4_family-115#LINE/Rex-Babar	NA	NA	NA	NA	NA	NA	NA	NA	NA	NA
1240	rnd-4_family-597#Unknown	NA	NA	NA	NA	NA	NA	NA	NA	NA	NA
1241	rnd-4_family-117#LINE/CR1	NA	NA	NA	NA	NA	NA	NA	NA	NA	NA
1242	rnd-4_family-877#Unknown	NA	NA	NA	NA	NA	NA	NA	NA	NA	NA
1243	rnd-4_family-83#Unknown	NA	NA	NA	NA	NA	NA	NA	NA	NA	NA
1244	rnd-4_family-129#LINE/Rex-Babar	NA	NA	NA	NA	NA	NA	NA	NA	NA	NA
1245	rnd-4_family-1097#Unknown	NA	NA	NA	NA	NA	NA	NA	NA	NA	NA
1246	rnd-4_family-1134#Unknown	NA	NA	NA	NA	NA	NA	NA	NA	NA	NA
1247	rnd-4_family-413#Unknown	NA	NA	NA	NA	NA	NA	NA	NA	NA	NA
1248	rnd-4_family-395#Unknown	NA	NA	NA	NA	NA	NA	NA	NA	NA	NA
1249	rnd-4_family-436#LTR/Pao	NA	NA	NA	NA	NA	NA	NA	NA	NA	NA
1250	rnd-4_family-764#Unknown	NA	NA	NA	NA	NA	NA	NA	NA	NA	NA
1251	rnd-4_family-230#Unknown	NA	NA	NA	NA	NA	NA	NA	NA	NA	NA
1252	rnd-4_family-556#Unknown	NA	NA	NA	NA	NA	NA	NA	NA	NA	NA
1253	rnd-4_family-153#Unknown	NA	NA	NA	NA	NA	NA	NA	NA	NA	NA
1254	rnd-4_family-22#Unknown	NA	NA	NA	NA	NA	NA	NA	NA	NA	NA
1255	rnd-4_family-61#Unknown	NA	NA	NA	NA	NA	NA	NA	NA	NA	NA
1256	rnd-4_family-207#Unknown	NA	NA	NA	NA	NA	NA	NA	NA	NA	NA
1257	rnd-4_family-892#Unknown	NA	NA	NA	NA	NA	NA	NA	NA	NA	NA
1258	rnd-4_family-1316#LINE/CR1	NA	NA	NA	NA	NA	NA	NA	NA	NA	NA
1259	rnd-4_family-966#LINE/CR1	NA	NA	NA	NA	NA	NA	NA	NA	NA	NA
1260	rnd-4_family-687#LINE/CR1	NA	NA	NA	NA	NA	NA	NA	NA	NA	NA
1261	rnd-4_family-429#LINE/CR1	NA	NA	NA	NA	NA	NA	NA	NA	NA	NA
1262	rnd-4_family-871#Unknown	NA	NA	NA	NA	NA	NA	NA	NA	NA	NA
1263	rnd-4_family-4336#tRNA	NA	NA	NA	NA	NA	NA	NA	NA	NA	NA
1264	rnd-4_family-583#Unknown	NA	NA	NA	NA	NA	NA	NA	NA	NA	NA
1265	rnd-4_family-191#LINE/CR1	NA	NA	NA	NA	NA	NA	NA	NA	NA	NA
1266	rnd-4_family-1215#Unknown	NA	NA	NA	NA	NA	NA	NA	NA	NA	NA
1267	rnd-4_family-63#Unknown	NA	NA	NA	NA	NA	NA	NA	NA	NA	NA
1268	rnd-4_family-459#LINE/CR1	NA	NA	NA	NA	NA	NA	NA	NA	NA	NA
1269	rnd-4_family-318#Unknown	NA	NA	NA	NA	NA	NA	NA	NA	NA	NA
1270	rnd-4_family-77#LTR/Gypsy	NA	NA	NA	NA	NA	NA	NA	NA	NA	NA
1271	rnd-4_family-1133#Unknown	NA	NA	NA	NA	NA	NA	NA	NA	NA	NA
1272	rnd-4_family-1132#Unknown	NA	NA	NA	NA	NA	NA	NA	NA	NA	NA
1273	rnd-4_family-319#Unknown	NA	NA	NA	NA	NA	NA	NA	NA	NA	NA
1274	rnd-4_family-388#Unknown	NA	NA	NA	NA	NA	NA	NA	NA	NA	NA
1275	rnd-4_family-334#Unknown	NA	NA	NA	NA	NA	NA	NA	NA	NA	NA
1276	rnd-4_family-311#LINE/CR1	NA	NA	NA	NA	NA	NA	NA	NA	NA	NA
1277	rnd-4_family-555#DNA/TcMar-Pogo	NA	NA	NA	NA	NA	NA	NA	NA	NA	NA
1278	rnd-4_family-474#Unknown	NA	NA	NA	NA	NA	NA	NA	NA	NA	NA
1279	rnd-4_family-3114#Unknown	NA	NA	NA	NA	NA	NA	NA	NA	NA	NA
1280	rnd-4_family-152#Unknown	NA	NA	NA	NA	NA	NA	NA	NA	NA	NA
1281	rnd-4_family-484#LINE/CR1	NA	NA	NA	NA	NA	NA	NA	NA	NA	NA
1282	rnd-4_family-1383#Unknown	NA	NA	NA	NA	NA	NA	NA	NA	NA	NA
1283	rnd-4_family-476#Unknown	NA	NA	NA	NA	NA	NA	NA	NA	NA	NA
1284	rnd-4_family-739#LTR/Gypsy	NA	NA	NA	NA	NA	NA	NA	NA	NA	NA
1285	rnd-4_family-371#Unknown	NA	NA	NA	NA	NA	NA	NA	NA	NA	NA
1286	rnd-4_family-35#Unknown	NA	NA	NA	NA	NA	NA	NA	NA	NA	NA
1287	rnd-4_family-282#LINE/Penelope	NA	NA	NA	NA	NA	NA	NA	NA	NA	NA
1288	rnd-4_family-90#Unknown	NA	NA	NA	NA	NA	NA	NA	NA	NA	NA
1289	rnd-4_family-744#Unknown	NA	NA	NA	NA	NA	NA	NA	NA	NA	NA
1290	rnd-4_family-932#Unknown	NA	NA	NA	NA	NA	NA	NA	NA	NA	NA
1291	rnd-4_family-859#Unknown	NA	NA	NA	NA	NA	NA	NA	NA	NA	NA
1292	rnd-4_family-595#LINE/CR1	NA	NA	NA	NA	NA	NA	NA	NA	NA	NA
1293	rnd-4_family-442#Unknown	NA	NA	NA	NA	NA	NA	NA	NA	NA	NA
1294	rnd-4_family-1511#Unknown	NA	NA	NA	NA	NA	NA	NA	NA	NA	NA
1295	rnd-4_family-40#Unknown	NA	NA	NA	NA	NA	NA	NA	NA	NA	NA
1296	rnd-4_family-528#Unknown	NA	NA	NA	NA	NA	NA	NA	NA	NA	NA
1297	rnd-4_family-460#Unknown	NA	NA	NA	NA	NA	NA	NA	NA	NA	NA
1298	rnd-4_family-903#Unknown	NA	NA	NA	NA	NA	NA	NA	NA	NA	NA
1299	rnd-4_family-483#Unknown	NA	NA	NA	NA	NA	NA	NA	NA	NA	NA
1300	rnd-4_family-670#Unknown	NA	NA	NA	NA	NA	NA	NA	NA	NA	NA
1301	rnd-4_family-1647#Unknown	NA	NA	NA	NA	NA	NA	NA	NA	NA	NA
1302	rnd-4_family-1490#LINE/CR1	NA	NA	NA	NA	NA	NA	NA	NA	NA	NA
1303	rnd-4_family-622#LINE/CR1	NA	NA	NA	NA	NA	NA	NA	NA	NA	NA
1304	rnd-4_family-1026#LINE/CR1	NA	NA	NA	NA	NA	NA	NA	NA	NA	NA
1305	rnd-4_family-125#LINE/CR1	NA	NA	NA	NA	NA	NA	NA	NA	NA	NA
1306	rnd-4_family-2231#Unknown	NA	NA	NA	NA	NA	NA	NA	NA	NA	NA
1307	rnd-4_family-962#LINE/CR1	NA	NA	NA	NA	NA	NA	NA	NA	NA	NA
1308	rnd-4_family-219#Unknown	NA	NA	NA	NA	NA	NA	NA	NA	NA	NA
1309	rnd-4_family-1006#Unknown	NA	NA	NA	NA	NA	NA	NA	NA	NA	NA
1310	rnd-4_family-602#LINE/CR1	NA	NA	NA	NA	NA	NA	NA	NA	NA	NA
1311	rnd-4_family-990#Unknown	NA	NA	NA	NA	NA	NA	NA	NA	NA	NA
1312	rnd-4_family-1948#LINE/Rex-Babar	NA	NA	NA	NA	NA	NA	NA	NA	NA	NA
1313	rnd-4_family-1065#LINE/CR1	NA	NA	NA	NA	NA	NA	NA	NA	NA	NA
1314	rnd-4_family-1339#Unknown	NA	NA	NA	NA	NA	NA	NA	NA	NA	NA
1315	rnd-4_family-1596#Unknown	NA	NA	NA	NA	NA	NA	NA	NA	NA	NA
1316	rnd-4_family-1056#LINE/CR1	NA	NA	NA	NA	NA	NA	NA	NA	NA	NA
1317	rnd-4_family-566#Unknown	NA	NA	NA	NA	NA	NA	NA	NA	NA	NA
1318	rnd-4_family-1288#Unknown	NA	NA	NA	NA	NA	NA	NA	NA	NA	NA
1319	rnd-4_family-114#LINE/RTE-RTE	NA	NA	NA	NA	NA	NA	NA	NA	NA	NA
1320	rnd-4_family-963#LINE/CR1	NA	NA	NA	NA	NA	NA	NA	NA	NA	NA
1321	rnd-4_family-1623#Unknown	NA	NA	NA	NA	NA	NA	NA	NA	NA	NA
1322	rnd-4_family-199#Unknown	NA	NA	NA	NA	NA	NA	NA	NA	NA	NA
1323	rnd-4_family-515#LTR/Pao	NA	NA	NA	NA	NA	NA	NA	NA	NA	NA
1324	rnd-4_family-1930#LINE/CR1	NA	NA	NA	NA	NA	NA	NA	NA	NA	NA
1325	rnd-4_family-394#Unknown	NA	NA	NA	NA	NA	NA	NA	NA	NA	NA
1326	rnd-4_family-1994#Unknown	NA	NA	NA	NA	NA	NA	NA	NA	NA	NA
1327	rnd-4_family-312#Unknown	NA	NA	NA	NA	NA	NA	NA	NA	NA	NA
1328	rnd-4_family-1365#Unknown	NA	NA	NA	NA	NA	NA	NA	NA	NA	NA
1329	rnd-4_family-603#LTR/Gypsy	NA	NA	NA	NA	NA	NA	NA	NA	NA	NA
1330	rnd-4_family-1927#Unknown	NA	NA	NA	NA	NA	NA	NA	NA	NA	NA
1331	rnd-4_family-322#Unknown	NA	NA	NA	NA	NA	NA	NA	NA	NA	NA
1332	rnd-4_family-516#LTR/Pao	NA	NA	NA	NA	NA	NA	NA	NA	NA	NA
1333	rnd-4_family-111#Unknown	NA	NA	NA	NA	NA	NA	NA	NA	NA	NA
1334	rnd-4_family-2266#Unknown	NA	NA	NA	NA	NA	NA	NA	NA	NA	NA
1335	rnd-4_family-506#LINE/CR1	NA	NA	NA	NA	NA	NA	NA	NA	NA	NA
1336	rnd-4_family-96#Unknown	NA	NA	NA	NA	NA	NA	NA	NA	NA	NA
1337	rnd-4_family-1855#LINE/CR1	NA	NA	NA	NA	NA	NA	NA	NA	NA	NA
1338	rnd-4_family-518#LTR/Pao	NA	NA	NA	NA	NA	NA	NA	NA	NA	NA
1339	rnd-4_family-177#Unknown	NA	NA	NA	NA	NA	NA	NA	NA	NA	NA
1340	rnd-4_family-1877#LTR/Pao	NA	NA	NA	NA	NA	NA	NA	NA	NA	NA
1341	rnd-4_family-2386#Unknown	NA	NA	NA	NA	NA	NA	NA	NA	NA	NA
1342	rnd-4_family-55#Unknown	NA	NA	NA	NA	NA	NA	NA	NA	NA	NA
1343	rnd-4_family-689#LINE/RTE-BovB	NA	NA	NA	NA	NA	NA	NA	NA	NA	NA
1344	rnd-4_family-157#Unknown	NA	NA	NA	NA	NA	NA	NA	NA	NA	NA
1345	rnd-4_family-1904#Unknown	NA	NA	NA	NA	NA	NA	NA	NA	NA	NA
1346	rnd-4_family-1294#LINE/CR1	NA	NA	NA	NA	NA	NA	NA	NA	NA	NA
1347	rnd-4_family-543#Unknown	NA	NA	NA	NA	NA	NA	NA	NA	NA	NA
1348	rnd-4_family-681#Unknown	NA	NA	NA	NA	NA	NA	NA	NA	NA	NA
1349	rnd-4_family-1036#LINE/Penelope	NA	NA	NA	NA	NA	NA	NA	NA	NA	NA
1350	rnd-4_family-181#Unknown	NA	NA	NA	NA	NA	NA	NA	NA	NA	NA
1351	rnd-4_family-596#LINE/CR1	NA	NA	NA	NA	NA	NA	NA	NA	NA	NA
1352	rnd-4_family-507#Unknown	NA	NA	NA	NA	NA	NA	NA	NA	NA	NA
1353	rnd-4_family-1595#LTR/Gypsy	NA	NA	NA	NA	NA	NA	NA	NA	NA	NA
1354	rnd-4_family-1229#Unknown	NA	NA	NA	NA	NA	NA	NA	NA	NA	NA
1355	rnd-4_family-124#Unknown	NA	NA	NA	NA	NA	NA	NA	NA	NA	NA
1356	rnd-4_family-1299#LTR/Gypsy	NA	NA	NA	NA	NA	NA	NA	NA	NA	NA
1357	rnd-4_family-1170#Unknown	NA	NA	NA	NA	NA	NA	NA	NA	NA	NA
1358	rnd-4_family-876#DNA/TcMar-Tc1	NA	NA	NA	NA	NA	NA	NA	NA	NA	NA
1359	rnd-4_family-127#Unknown	NA	NA	NA	NA	NA	NA	NA	NA	NA	NA
1360	rnd-4_family-432#Unknown	NA	NA	NA	NA	NA	NA	NA	NA	NA	NA
1361	rnd-4_family-1949#Unknown	NA	NA	NA	NA	NA	NA	NA	NA	NA	NA
1362	rnd-4_family-48#Unknown	NA	NA	NA	NA	NA	NA	NA	NA	NA	NA
1363	rnd-4_family-206#LINE/CR1	NA	NA	NA	NA	NA	NA	NA	NA	NA	NA
1364	rnd-4_family-1333#Unknown	NA	NA	NA	NA	NA	NA	NA	NA	NA	NA
1365	rnd-4_family-495#Unknown	NA	NA	NA	NA	NA	NA	NA	NA	NA	NA
1366	rnd-4_family-2941#Unknown	NA	NA	NA	NA	NA	NA	NA	NA	NA	NA
1367	rnd-4_family-2251#Unknown	NA	NA	NA	NA	NA	NA	NA	NA	NA	NA
1368	rnd-4_family-80#Unknown	NA	NA	NA	NA	NA	NA	NA	NA	NA	NA
1369	rnd-4_family-368#LINE/CR1	NA	NA	NA	NA	NA	NA	NA	NA	NA	NA
1370	rnd-4_family-1560#Unknown	NA	NA	NA	NA	NA	NA	NA	NA	NA	NA
1371	rnd-4_family-1214#LTR/Gypsy	NA	NA	NA	NA	NA	NA	NA	NA	NA	NA
1372	rnd-4_family-87#Unknown	NA	NA	NA	NA	NA	NA	NA	NA	NA	NA
1373	rnd-4_family-598#Unknown	NA	NA	NA	NA	NA	NA	NA	NA	NA	NA
1374	rnd-4_family-550#LINE/Penelope	NA	NA	NA	NA	NA	NA	NA	NA	NA	NA
1375	rnd-4_family-867#Unknown	NA	NA	NA	NA	NA	NA	NA	NA	NA	NA
1376	rnd-4_family-2726#SINE/tRNA	NA	NA	NA	NA	NA	NA	NA	NA	NA	NA
1377	rnd-4_family-711#Unknown	NA	NA	NA	NA	NA	NA	NA	NA	NA	NA
1378	rnd-4_family-1682#Unknown	NA	NA	NA	NA	NA	NA	NA	NA	NA	NA
1379	rnd-4_family-284#Unknown	NA	NA	NA	NA	NA	NA	NA	NA	NA	NA
1380	rnd-4_family-969#Unknown	NA	NA	NA	NA	NA	NA	NA	NA	NA	NA
1381	rnd-4_family-866#LINE/Penelope	NA	NA	NA	NA	NA	NA	NA	NA	NA	NA
1382	rnd-4_family-1622#LTR/Gypsy	NA	NA	NA	NA	NA	NA	NA	NA	NA	NA
1383	rnd-4_family-809#LINE/CR1	NA	NA	NA	NA	NA	NA	NA	NA	NA	NA
1384	rnd-4_family-1680#Unknown	NA	NA	NA	NA	NA	NA	NA	NA	NA	NA
1385	rnd-4_family-1046#Unknown	NA	NA	NA	NA	NA	NA	NA	NA	NA	NA
1386	rnd-4_family-1971#Unknown	NA	NA	NA	NA	NA	NA	NA	NA	NA	NA
1387	rnd-4_family-150#LTR/Gypsy	NA	NA	NA	NA	NA	NA	NA	NA	NA	NA
1388	rnd-4_family-295#LTR/Gypsy	NA	NA	NA	NA	NA	NA	NA	NA	NA	NA
1389	rnd-4_family-1655#LINE/L2	NA	NA	NA	NA	NA	NA	NA	NA	NA	NA
1390	rnd-4_family-1634#LTR/Gypsy	NA	NA	NA	NA	NA	NA	NA	NA	NA	NA
1391	rnd-4_family-2599#Unknown	NA	NA	NA	NA	NA	NA	NA	NA	NA	NA
1392	rnd-4_family-722#Unknown	NA	NA	NA	NA	NA	NA	NA	NA	NA	NA
1393	rnd-5_family-351#LINE/CR1	NA	NA	NA	NA	NA	NA	NA	NA	NA	NA
1394	rnd-5_family-164#Unknown	NA	NA	NA	NA	NA	NA	NA	NA	NA	NA
1395	rnd-5_family-839#Unknown	NA	NA	NA	NA	NA	NA	NA	NA	NA	NA
1396	rnd-5_family-570#Unknown	NA	NA	NA	NA	NA	NA	NA	NA	NA	NA
1397	rnd-5_family-232#Unknown	NA	NA	NA	NA	NA	NA	NA	NA	NA	NA
1398	rnd-5_family-350#LINE/CR1	NA	NA	NA	NA	NA	NA	NA	NA	NA	NA
1399	rnd-5_family-743#Unknown	NA	NA	NA	NA	NA	NA	NA	NA	NA	NA
1400	rnd-5_family-133#Unknown	NA	NA	NA	NA	NA	NA	NA	NA	NA	NA
1401	rnd-5_family-9364#Unknown	NA	NA	NA	NA	NA	NA	NA	NA	NA	NA
1402	rnd-5_family-341#Unknown	NA	NA	NA	NA	NA	NA	NA	NA	NA	NA
1403	rnd-5_family-178#Unknown	NA	NA	NA	NA	NA	NA	NA	NA	NA	NA
1404	rnd-5_family-11#LINE/CR1	NA	NA	NA	NA	NA	NA	NA	NA	NA	NA
1405	rnd-5_family-194#LINE/CR1	NA	NA	NA	NA	NA	NA	NA	NA	NA	NA
1406	rnd-5_family-437#Unknown	NA	NA	NA	NA	NA	NA	NA	NA	NA	NA
1407	rnd-5_family-41#Unknown	NA	NA	NA	NA	NA	NA	NA	NA	NA	NA
1408	rnd-5_family-162#LTR/Pao	NA	NA	NA	NA	NA	NA	NA	NA	NA	NA
1409	rnd-5_family-131#LINE/CR1	NA	NA	NA	NA	NA	NA	NA	NA	NA	NA
1410	rnd-5_family-259#Unknown	NA	NA	NA	NA	NA	NA	NA	NA	NA	NA
1411	rnd-5_family-142#Unknown	NA	NA	NA	NA	NA	NA	NA	NA	NA	NA
1412	rnd-5_family-837#LTR/Pao	NA	NA	NA	NA	NA	NA	NA	NA	NA	NA
1413	rnd-5_family-129#LINE/CR1	NA	NA	NA	NA	NA	NA	NA	NA	NA	NA
1414	rnd-5_family-248#Unknown	NA	NA	NA	NA	NA	NA	NA	NA	NA	NA
1415	rnd-5_family-445#Unknown	NA	NA	NA	NA	NA	NA	NA	NA	NA	NA
1416	rnd-5_family-44#LTR/Pao	NA	NA	NA	NA	NA	NA	NA	NA	NA	NA
1417	rnd-5_family-187#LTR/Pao	NA	NA	NA	NA	NA	NA	NA	NA	NA	NA
1418	rnd-5_family-801#Unknown	NA	NA	NA	NA	NA	NA	NA	NA	NA	NA
1419	rnd-5_family-1030#Unknown	NA	NA	NA	NA	NA	NA	NA	NA	NA	NA
1420	rnd-5_family-586#Unknown	NA	NA	NA	NA	NA	NA	NA	NA	NA	NA
1421	rnd-5_family-754#LTR/Pao	NA	NA	NA	NA	NA	NA	NA	NA	NA	NA
1422	rnd-5_family-686#LINE/CR1	NA	NA	NA	NA	NA	NA	NA	NA	NA	NA
1423	rnd-5_family-170#LINE/CR1	NA	NA	NA	NA	NA	NA	NA	NA	NA	NA
1424	rnd-5_family-1695#Unknown	NA	NA	NA	NA	NA	NA	NA	NA	NA	NA
1425	rnd-5_family-545#Unknown	NA	NA	NA	NA	NA	NA	NA	NA	NA	NA
1426	rnd-5_family-1717#Unknown	NA	NA	NA	NA	NA	NA	NA	NA	NA	NA
1427	rnd-5_family-380#LINE/RTE-BovB	NA	NA	NA	NA	NA	NA	NA	NA	NA	NA
1428	rnd-5_family-1607#Unknown	NA	NA	NA	NA	NA	NA	NA	NA	NA	NA
1429	rnd-5_family-1470#LTR/Gypsy	NA	NA	NA	NA	NA	NA	NA	NA	NA	NA
1430	rnd-5_family-1324#Unknown	NA	NA	NA	NA	NA	NA	NA	NA	NA	NA
1431	rnd-5_family-1707#Unknown	NA	NA	NA	NA	NA	NA	NA	NA	NA	NA
1432	rnd-5_family-515#Unknown	NA	NA	NA	NA	NA	NA	NA	NA	NA	NA
1433	rnd-5_family-177#DNA/TcMar-Tc2	NA	NA	NA	NA	NA	NA	NA	NA	NA	NA
1434	rnd-5_family-40#Unknown	NA	NA	NA	NA	NA	NA	NA	NA	NA	NA
1435	rnd-5_family-584#LTR/Gypsy	NA	NA	NA	NA	NA	NA	NA	NA	NA	NA
1436	rnd-5_family-45#Unknown	NA	NA	NA	NA	NA	NA	NA	NA	NA	NA
1437	rnd-5_family-1869#Unknown	NA	NA	NA	NA	NA	NA	NA	NA	NA	NA
1438	rnd-5_family-1692#LTR/Pao	NA	NA	NA	NA	NA	NA	NA	NA	NA	NA
1439	rnd-5_family-1342#Unknown	NA	NA	NA	NA	NA	NA	NA	NA	NA	NA
1440	rnd-5_family-869#Unknown	NA	NA	NA	NA	NA	NA	NA	NA	NA	NA
1441	rnd-5_family-2964#Unknown	NA	NA	NA	NA	NA	NA	NA	NA	NA	NA
1442	rnd-5_family-163#LINE/CR1	NA	NA	NA	NA	NA	NA	NA	NA	NA	NA
1443	rnd-5_family-881#LINE/CR1	NA	NA	NA	NA	NA	NA	NA	NA	NA	NA
1444	rnd-5_family-2643#Unknown	NA	NA	NA	NA	NA	NA	NA	NA	NA	NA
1445	rnd-5_family-1097#LINE/CR1	NA	NA	NA	NA	NA	NA	NA	NA	NA	NA
1446	rnd-5_family-2709#Unknown	NA	NA	NA	NA	NA	NA	NA	NA	NA	NA
1447	rnd-5_family-863#Unknown	NA	NA	NA	NA	NA	NA	NA	NA	NA	NA
1448	rnd-5_family-1471#Unknown	NA	NA	NA	NA	NA	NA	NA	NA	NA	NA
1449	rnd-5_family-3123#Unknown	NA	NA	NA	NA	NA	NA	NA	NA	NA	NA
1450	rnd-5_family-1008#Unknown	NA	NA	NA	NA	NA	NA	NA	NA	NA	NA
1451	rnd-5_family-7593#Unknown	NA	NA	NA	NA	NA	NA	NA	NA	NA	NA
1452	rnd-5_family-4341#Unknown	NA	NA	NA	NA	NA	NA	NA	NA	NA	NA
1453	rnd-5_family-26#LTR/Pao	NA	NA	NA	NA	NA	NA	NA	NA	NA	NA
1454	rnd-5_family-3142#Unknown	NA	NA	NA	NA	NA	NA	NA	NA	NA	NA
1455	rnd-5_family-571#Unknown	NA	NA	NA	NA	NA	NA	NA	NA	NA	NA
1456	rnd-5_family-1727#LINE/CR1	NA	NA	NA	NA	NA	NA	NA	NA	NA	NA
1457	rnd-5_family-183#LINE/CR1	NA	NA	NA	NA	NA	NA	NA	NA	NA	NA
1458	rnd-5_family-1606#Unknown	NA	NA	NA	NA	NA	NA	NA	NA	NA	NA
1459	rnd-5_family-771#LINE/CR1	NA	NA	NA	NA	NA	NA	NA	NA	NA	NA
1460	rnd-5_family-557#LINE/CR1	NA	NA	NA	NA	NA	NA	NA	NA	NA	NA
1461	rnd-5_family-720#Unknown	NA	NA	NA	NA	NA	NA	NA	NA	NA	NA
1462	rnd-5_family-436#DNA/TcMar-Tc1	NA	NA	NA	NA	NA	NA	NA	NA	NA	NA
1463	rnd-5_family-655#Unknown	NA	NA	NA	NA	NA	NA	NA	NA	NA	NA
1464	rnd-5_family-711#Unknown	NA	NA	NA	NA	NA	NA	NA	NA	NA	NA
1465	rnd-5_family-196#Unknown	NA	NA	NA	NA	NA	NA	NA	NA	NA	NA
1466	rnd-5_family-253#RC/Helitron	NA	NA	NA	NA	NA	NA	NA	NA	NA	NA
1467	rnd-5_family-205#Unknown	NA	NA	NA	NA	NA	NA	NA	NA	NA	NA
1468	rnd-5_family-218#Unknown	NA	NA	NA	NA	NA	NA	NA	NA	NA	NA
1469	rnd-5_family-2092#Unknown	NA	NA	NA	NA	NA	NA	NA	NA	NA	NA
1470	rnd-5_family-2096#Unknown	NA	NA	NA	NA	NA	NA	NA	NA	NA	NA
1471	rnd-5_family-2829#Unknown	NA	NA	NA	NA	NA	NA	NA	NA	NA	NA
1472	rnd-5_family-1863#Unknown	NA	NA	NA	NA	NA	NA	NA	NA	NA	NA
1473	rnd-5_family-3269#Unknown	NA	NA	NA	NA	NA	NA	NA	NA	NA	NA
1474	rnd-5_family-2394#LINE/Rex-Babar	NA	NA	NA	NA	NA	NA	NA	NA	NA	NA
1475	rnd-5_family-1464#Unknown	NA	NA	NA	NA	NA	NA	NA	NA	NA	NA
1476	rnd-5_family-446#Unknown	NA	NA	NA	NA	NA	NA	NA	NA	NA	NA
1477	rnd-5_family-549#Unknown	NA	NA	NA	NA	NA	NA	NA	NA	NA	NA
1478	rnd-5_family-3850#Unknown	NA	NA	NA	NA	NA	NA	NA	NA	NA	NA
1479	rnd-5_family-134#LINE/CR1	NA	NA	NA	NA	NA	NA	NA	NA	NA	NA
1480	rnd-5_family-4268#Unknown	NA	NA	NA	NA	NA	NA	NA	NA	NA	NA
1481	rnd-5_family-1760#Unknown	NA	NA	NA	NA	NA	NA	NA	NA	NA	NA
1482	rnd-5_family-1603#Unknown	NA	NA	NA	NA	NA	NA	NA	NA	NA	NA
1483	rnd-5_family-5679#Unknown	NA	NA	NA	NA	NA	NA	NA	NA	NA	NA
1484	rnd-5_family-2366#Unknown	NA	NA	NA	NA	NA	NA	NA	NA	NA	NA
1485	rnd-5_family-2548#Unknown	NA	NA	NA	NA	NA	NA	NA	NA	NA	NA
1486	rnd-5_family-662#Unknown	NA	NA	NA	NA	NA	NA	NA	NA	NA	NA
1487	rnd-5_family-971#Unknown	NA	NA	NA	NA	NA	NA	NA	NA	NA	NA
1488	rnd-5_family-1834#Unknown	NA	NA	NA	NA	NA	NA	NA	NA	NA	NA
1489	rnd-5_family-6772#Unknown	NA	NA	NA	NA	NA	NA	NA	NA	NA	NA
1490	rnd-5_family-502#LINE/CR1	NA	NA	NA	NA	NA	NA	NA	NA	NA	NA
1491	rnd-5_family-1770#LTR/Gypsy	NA	NA	NA	NA	NA	NA	NA	NA	NA	NA
1492	rnd-5_family-318#Unknown	NA	NA	NA	NA	NA	NA	NA	NA	NA	NA
1493	rnd-5_family-9365#Unknown	NA	NA	NA	NA	NA	NA	NA	NA	NA	NA
1494	rnd-5_family-61#Unknown	NA	NA	NA	NA	NA	NA	NA	NA	NA	NA
1495	rnd-5_family-979#Unknown	NA	NA	NA	NA	NA	NA	NA	NA	NA	NA
1496	rnd-5_family-3018#LTR/Gypsy	NA	NA	NA	NA	NA	NA	NA	NA	NA	NA
1497	rnd-5_family-1997#LTR/Gypsy	NA	NA	NA	NA	NA	NA	NA	NA	NA	NA
1498	rnd-5_family-272#Unknown	NA	NA	NA	NA	NA	NA	NA	NA	NA	NA
1499	rnd-5_family-3181#LTR/Gypsy	NA	NA	NA	NA	NA	NA	NA	NA	NA	NA
1500	rnd-5_family-4035#Unknown	NA	NA	NA	NA	NA	NA	NA	NA	NA	NA
1501	rnd-5_family-2170#Unknown	NA	NA	NA	NA	NA	NA	NA	NA	NA	NA
1502	rnd-5_family-375#Unknown	NA	NA	NA	NA	NA	NA	NA	NA	NA	NA
1503	rnd-5_family-1263#Unknown	NA	NA	NA	NA	NA	NA	NA	NA	NA	NA
1504	rnd-5_family-136#Unknown	NA	NA	NA	NA	NA	NA	NA	NA	NA	NA
1505	rnd-5_family-866#Unknown	NA	NA	NA	NA	NA	NA	NA	NA	NA	NA
1506	rnd-5_family-2770#Unknown	NA	NA	NA	NA	NA	NA	NA	NA	NA	NA
1507	rnd-5_family-1429#LTR/Gypsy	NA	NA	NA	NA	NA	NA	NA	NA	NA	NA
1508	rnd-5_family-4695#Unknown	NA	NA	NA	NA	NA	NA	NA	NA	NA	NA
1509	rnd-5_family-588#Unknown	NA	NA	NA	NA	NA	NA	NA	NA	NA	NA
1510	rnd-5_family-2553#LINE/CR1	NA	NA	NA	NA	NA	NA	NA	NA	NA	NA
1511	rnd-5_family-563#LTR/Gypsy	NA	NA	NA	NA	NA	NA	NA	NA	NA	NA
1512	rnd-5_family-5714#DNA/TcMar-Tigger	NA	NA	NA	NA	NA	NA	NA	NA	NA	NA
1513	rnd-5_family-2678#LINE/CR1	NA	NA	NA	NA	NA	NA	NA	NA	NA	NA
1514	rnd-5_family-3034#LTR/Pao	NA	NA	NA	NA	NA	NA	NA	NA	NA	NA
1515	rnd-5_family-5114#Unknown	NA	NA	NA	NA	NA	NA	NA	NA	NA	NA
1516	rnd-5_family-4222#Unknown	NA	NA	NA	NA	NA	NA	NA	NA	NA	NA
1517	rnd-5_family-2355#DNA/TcMar-Tigger	NA	NA	NA	NA	NA	NA	NA	NA	NA	NA
1518	rnd-5_family-1580#Unknown	NA	NA	NA	NA	NA	NA	NA	NA	NA	NA
1519	rnd-5_family-1266#DNA/TcMar-Tc1	NA	NA	NA	NA	NA	NA	NA	NA	NA	NA
1520	rnd-5_family-685#LINE/CR1	NA	NA	NA	NA	NA	NA	NA	NA	NA	NA
1521	rnd-5_family-22#LTR/Gypsy	NA	NA	NA	NA	NA	NA	NA	NA	NA	NA
1522	rnd-5_family-2884#Unknown	NA	NA	NA	NA	NA	NA	NA	NA	NA	NA
1523	rnd-5_family-3201#DNA/TcMar-Pogo	NA	NA	NA	NA	NA	NA	NA	NA	NA	NA
1524	rnd-5_family-838#LTR/Pao	NA	NA	NA	NA	NA	NA	NA	NA	NA	NA
1525	rnd-5_family-336#Unknown	NA	NA	NA	NA	NA	NA	NA	NA	NA	NA
1526	rnd-5_family-169#LINE/CR1	NA	NA	NA	NA	NA	NA	NA	NA	NA	NA
1527	rnd-5_family-719#Unknown	NA	NA	NA	NA	NA	NA	NA	NA	NA	NA
1528	rnd-5_family-207#Unknown	NA	NA	NA	NA	NA	NA	NA	NA	NA	NA
1529	rnd-5_family-1246#LINE/CR1	NA	NA	NA	NA	NA	NA	NA	NA	NA	NA
1530	rnd-5_family-2218#LTR/Gypsy	NA	NA	NA	NA	NA	NA	NA	NA	NA	NA
1531	rnd-5_family-349#Unknown	NA	NA	NA	NA	NA	NA	NA	NA	NA	NA
1532	rnd-5_family-509#LINE/CR1	NA	NA	NA	NA	NA	NA	NA	NA	NA	NA
1533	rnd-5_family-2878#LINE/Rex-Babar	NA	NA	NA	NA	NA	NA	NA	NA	NA	NA
1534	rnd-5_family-3027#Unknown	NA	NA	NA	NA	NA	NA	NA	NA	NA	NA
1535	rnd-5_family-46#Unknown	NA	NA	NA	NA	NA	NA	NA	NA	NA	NA
1536	rnd-5_family-2973#Unknown	NA	NA	NA	NA	NA	NA	NA	NA	NA	NA
1537	rnd-5_family-3283#Unknown	NA	NA	NA	NA	NA	NA	NA	NA	NA	NA
1538	rnd-5_family-1628#Unknown	NA	NA	NA	NA	NA	NA	NA	NA	NA	NA
1539	rnd-5_family-204#Unknown	NA	NA	NA	NA	NA	NA	NA	NA	NA	NA
1540	rnd-5_family-355#Unknown	NA	NA	NA	NA	NA	NA	NA	NA	NA	NA
1541	rnd-5_family-891#LINE/CR1	NA	NA	NA	NA	NA	NA	NA	NA	NA	NA
1542	rnd-5_family-317#LINE/I	NA	NA	NA	NA	NA	NA	NA	NA	NA	NA
1543	rnd-5_family-94#Unknown	NA	NA	NA	NA	NA	NA	NA	NA	NA	NA
1544	rnd-5_family-1704#Unknown	NA	NA	NA	NA	NA	NA	NA	NA	NA	NA
1545	rnd-5_family-2521#Unknown	NA	NA	NA	NA	NA	NA	NA	NA	NA	NA
1546	rnd-5_family-3380#Unknown	NA	NA	NA	NA	NA	NA	NA	NA	NA	NA
1547	rnd-5_family-1287#Unknown	NA	NA	NA	NA	NA	NA	NA	NA	NA	NA
1548	rnd-5_family-587#Unknown	NA	NA	NA	NA	NA	NA	NA	NA	NA	NA
1549	rnd-5_family-2431#Unknown	NA	NA	NA	NA	NA	NA	NA	NA	NA	NA
1550	rnd-5_family-203#Unknown	NA	NA	NA	NA	NA	NA	NA	NA	NA	NA
1551	rnd-5_family-589#Unknown	NA	NA	NA	NA	NA	NA	NA	NA	NA	NA
1552	rnd-5_family-3314#Unknown	NA	NA	NA	NA	NA	NA	NA	NA	NA	NA
1553	rnd-5_family-1270#Unknown	NA	NA	NA	NA	NA	NA	NA	NA	NA	NA
1554	rnd-5_family-8664#Unknown	NA	NA	NA	NA	NA	NA	NA	NA	NA	NA
1555	rnd-5_family-456#Unknown	NA	NA	NA	NA	NA	NA	NA	NA	NA	NA
1556	rnd-5_family-2703#LTR/Gypsy	NA	NA	NA	NA	NA	NA	NA	NA	NA	NA
1557	rnd-5_family-2125#Unknown	NA	NA	NA	NA	NA	NA	NA	NA	NA	NA
1558	rnd-5_family-6501#Unknown	NA	NA	NA	NA	NA	NA	NA	NA	NA	NA
1559	rnd-5_family-1678#LTR/Gypsy	NA	NA	NA	NA	NA	NA	NA	NA	NA	NA
1560	rnd-5_family-1119#Unknown	NA	NA	NA	NA	NA	NA	NA	NA	NA	NA
1561	rnd-5_family-1248#LTR/Pao	NA	NA	NA	NA	NA	NA	NA	NA	NA	NA
1562	rnd-5_family-1876#DNA/CMC-EnSpm	NA	NA	NA	NA	NA	NA	NA	NA	NA	NA
1563	rnd-5_family-5325#Unknown	NA	NA	NA	NA	NA	NA	NA	NA	NA	NA
1564	rnd-5_family-1395#Unknown	NA	NA	NA	NA	NA	NA	NA	NA	NA	NA
1565	rnd-5_family-3748#LTR/Gypsy	NA	NA	NA	NA	NA	NA	NA	NA	NA	NA
1566	rnd-5_family-3333#Unknown	NA	NA	NA	NA	NA	NA	NA	NA	NA	NA
1567	rnd-5_family-585#Unknown	NA	NA	NA	NA	NA	NA	NA	NA	NA	NA
1568	rnd-5_family-590#Unknown	NA	NA	NA	NA	NA	NA	NA	NA	NA	NA
1569	rnd-5_family-193#Unknown	NA	NA	NA	NA	NA	NA	NA	NA	NA	NA
1570	rnd-5_family-12912#Unknown	NA	NA	NA	NA	NA	NA	NA	NA	NA	NA
1571	rnd-5_family-487#DNA/CMC-EnSpm	NA	NA	NA	NA	NA	NA	NA	NA	NA	NA
1572	rnd-5_family-4875#LTR/Pao	NA	NA	NA	NA	NA	NA	NA	NA	NA	NA
1573	rnd-5_family-2002#Unknown	NA	NA	NA	NA	NA	NA	NA	NA	NA	NA
1574	rnd-5_family-2395#Unknown	NA	NA	NA	NA	NA	NA	NA	NA	NA	NA
1575	rnd-5_family-2816#LTR/Gypsy	NA	NA	NA	NA	NA	NA	NA	NA	NA	NA
1576	rnd-5_family-8149#Unknown	NA	NA	NA	NA	NA	NA	NA	NA	NA	NA
1577	rnd-5_family-1574#Unknown	NA	NA	NA	NA	NA	NA	NA	NA	NA	NA
1578	rnd-5_family-1236#Unknown	NA	NA	NA	NA	NA	NA	NA	NA	NA	NA
1579	rnd-5_family-3988#Unknown	NA	NA	NA	NA	NA	NA	NA	NA	NA	NA
1580	rnd-5_family-970#RC/Helitron	NA	NA	NA	NA	NA	NA	NA	NA	NA	NA
1581	rnd-5_family-721#LINE/CR1-Zenon	NA	NA	NA	NA	NA	NA	NA	NA	NA	NA
1582	rnd-5_family-1624#Unknown	NA	NA	NA	NA	NA	NA	NA	NA	NA	NA
1583	rnd-5_family-2729#Unknown	NA	NA	NA	NA	NA	NA	NA	NA	NA	NA
1584	rnd-5_family-2549#LTR/Gypsy	NA	NA	NA	NA	NA	NA	NA	NA	NA	NA
1585	rnd-5_family-63#Unknown	NA	NA	NA	NA	NA	NA	NA	NA	NA	NA
1586	rnd-5_family-8#Unknown	NA	NA	NA	NA	NA	NA	NA	NA	NA	NA
1587	rnd-5_family-934#Unknown	NA	NA	NA	NA	NA	NA	NA	NA	NA	NA
1588	rnd-5_family-2698#LTR/Pao	NA	NA	NA	NA	NA	NA	NA	NA	NA	NA
1589	rnd-5_family-1991#Unknown	NA	NA	NA	NA	NA	NA	NA	NA	NA	NA
1590	rnd-5_family-3095#LINE/CR1	NA	NA	NA	NA	NA	NA	NA	NA	NA	NA
1591	rnd-5_family-3346#Unknown	NA	NA	NA	NA	NA	NA	NA	NA	NA	NA
1592	rnd-5_family-2090#Unknown	NA	NA	NA	NA	NA	NA	NA	NA	NA	NA
1593	rnd-5_family-3068#Unknown	NA	NA	NA	NA	NA	NA	NA	NA	NA	NA
1594	rnd-5_family-591#Unknown	NA	NA	NA	NA	NA	NA	NA	NA	NA	NA
1595	rnd-5_family-1040#Unknown	NA	NA	NA	NA	NA	NA	NA	NA	NA	NA
1596	rnd-5_family-1272#LINE/Penelope	NA	NA	NA	NA	NA	NA	NA	NA	NA	NA
1597	rnd-5_family-1478#Unknown	NA	NA	NA	NA	NA	NA	NA	NA	NA	NA
1598	rnd-5_family-1088#Unknown	NA	NA	NA	NA	NA	NA	NA	NA	NA	NA
1599	rnd-5_family-8096#Unknown	NA	NA	NA	NA	NA	NA	NA	NA	NA	NA
1600	rnd-5_family-2699#Unknown	NA	NA	NA	NA	NA	NA	NA	NA	NA	NA
1601	rnd-5_family-1447#Unknown	NA	NA	NA	NA	NA	NA	NA	NA	NA	NA
1602	rnd-5_family-453#Unknown	NA	NA	NA	NA	NA	NA	NA	NA	NA	NA
1603	rnd-5_family-441#LTR/Pao	NA	NA	NA	NA	NA	NA	NA	NA	NA	NA
1604	rnd-5_family-1694#Unknown	NA	NA	NA	NA	NA	NA	NA	NA	NA	NA
1605	rnd-5_family-937#Unknown	NA	NA	NA	NA	NA	NA	NA	NA	NA	NA
1606	rnd-5_family-384#Unknown	NA	NA	NA	NA	NA	NA	NA	NA	NA	NA
1607	rnd-5_family-5212#Unknown	NA	NA	NA	NA	NA	NA	NA	NA	NA	NA
1608	rnd-5_family-3876#Unknown	NA	NA	NA	NA	NA	NA	NA	NA	NA	NA
1609	rnd-5_family-841#Unknown	NA	NA	NA	NA	NA	NA	NA	NA	NA	NA
1610	rnd-5_family-1024#Unknown	NA	NA	NA	NA	NA	NA	NA	NA	NA	NA
1611	rnd-5_family-329#Unknown	NA	NA	NA	NA	NA	NA	NA	NA	NA	NA
1612	rnd-5_family-4259#Unknown	NA	NA	NA	NA	NA	NA	NA	NA	NA	NA
1613	rnd-5_family-4019#Unknown	NA	NA	NA	NA	NA	NA	NA	NA	NA	NA
1614	rnd-5_family-335#Unknown	NA	NA	NA	NA	NA	NA	NA	NA	NA	NA
1615	rnd-5_family-610#Unknown	NA	NA	NA	NA	NA	NA	NA	NA	NA	NA
1616	rnd-5_family-62#Unknown	NA	NA	NA	NA	NA	NA	NA	NA	NA	NA
1617	rnd-5_family-2633#Unknown	NA	NA	NA	NA	NA	NA	NA	NA	NA	NA
1618	rnd-5_family-3126#LTR/Pao	NA	NA	NA	NA	NA	NA	NA	NA	NA	NA
1619	rnd-5_family-999#Unknown	NA	NA	NA	NA	NA	NA	NA	NA	NA	NA
1620	rnd-5_family-1652#LINE/CR1	NA	NA	NA	NA	NA	NA	NA	NA	NA	NA
1621	rnd-5_family-1296#Unknown	NA	NA	NA	NA	NA	NA	NA	NA	NA	NA
1622	rnd-5_family-484#Unknown	NA	NA	NA	NA	NA	NA	NA	NA	NA	NA
1623	rnd-5_family-1775#DNA/PiggyBac	NA	NA	NA	NA	NA	NA	NA	NA	NA	NA
1624	rnd-5_family-975#Unknown	NA	NA	NA	NA	NA	NA	NA	NA	NA	NA
1625	rnd-5_family-339#Unknown	NA	NA	NA	NA	NA	NA	NA	NA	NA	NA
1626	rnd-5_family-1#LINE/Rex-Babar	NA	NA	NA	NA	NA	NA	NA	NA	NA	NA
1627	rnd-5_family-1745#Unknown	NA	NA	NA	NA	NA	NA	NA	NA	NA	NA
1628	rnd-5_family-2858#Unknown	NA	NA	NA	NA	NA	NA	NA	NA	NA	NA
1629	rnd-5_family-3121#Unknown	NA	NA	NA	NA	NA	NA	NA	NA	NA	NA
1630	rnd-5_family-1393#Unknown	NA	NA	NA	NA	NA	NA	NA	NA	NA	NA
1631	rnd-5_family-4478#Unknown	NA	NA	NA	NA	NA	NA	NA	NA	NA	NA
1632	rnd-5_family-197#Unknown	NA	NA	NA	NA	NA	NA	NA	NA	NA	NA
1633	rnd-5_family-1388#Unknown	NA	NA	NA	NA	NA	NA	NA	NA	NA	NA
1634	rnd-5_family-4158#Unknown	NA	NA	NA	NA	NA	NA	NA	NA	NA	NA
1635	rnd-5_family-1676#LTR/Gypsy	NA	NA	NA	NA	NA	NA	NA	NA	NA	NA
1636	rnd-5_family-138#Unknown	NA	NA	NA	NA	NA	NA	NA	NA	NA	NA
1637	rnd-5_family-3822#tRNA	NA	NA	NA	NA	NA	NA	NA	NA	NA	NA
1638	rnd-5_family-5539#LINE/CR1	NA	NA	NA	NA	NA	NA	NA	NA	NA	NA
1639	rnd-5_family-1286#LINE/CR1	NA	NA	NA	NA	NA	NA	NA	NA	NA	NA
1640	rnd-5_family-684#Unknown	NA	NA	NA	NA	NA	NA	NA	NA	NA	NA
1641	rnd-5_family-393#Unknown	NA	NA	NA	NA	NA	NA	NA	NA	NA	NA
1642	rnd-5_family-1691#Unknown	NA	NA	NA	NA	NA	NA	NA	NA	NA	NA
1643	rnd-5_family-4008#tRNA	NA	NA	NA	NA	NA	NA	NA	NA	NA	NA
1644	rnd-5_family-2105#Unknown	NA	NA	NA	NA	NA	NA	NA	NA	NA	NA
1645	rnd-5_family-5021#Unknown	NA	NA	NA	NA	NA	NA	NA	NA	NA	NA
1646	rnd-5_family-2534#Unknown	NA	NA	NA	NA	NA	NA	NA	NA	NA	NA
1647	rnd-5_family-1185#Unknown	NA	NA	NA	NA	NA	NA	NA	NA	NA	NA
1648	rnd-5_family-704#LTR/Pao	NA	NA	NA	NA	NA	NA	NA	NA	NA	NA
1649	rnd-5_family-2206#Unknown	NA	NA	NA	NA	NA	NA	NA	NA	NA	NA
1650	rnd-5_family-3803#Unknown	NA	NA	NA	NA	NA	NA	NA	NA	NA	NA
1651	rnd-5_family-1134#Unknown	NA	NA	NA	NA	NA	NA	NA	NA	NA	NA
1652	rnd-5_family-760#Unknown	NA	NA	NA	NA	NA	NA	NA	NA	NA	NA
1653	rnd-5_family-1230#Unknown	NA	NA	NA	NA	NA	NA	NA	NA	NA	NA
1654	rnd-5_family-2673#LINE/CR1	NA	NA	NA	NA	NA	NA	NA	NA	NA	NA
1655	rnd-5_family-371#Unknown	NA	NA	NA	NA	NA	NA	NA	NA	NA	NA
1656	rnd-5_family-1256#Unknown	NA	NA	NA	NA	NA	NA	NA	NA	NA	NA
1657	rnd-5_family-2885#Unknown	NA	NA	NA	NA	NA	NA	NA	NA	NA	NA
1658	rnd-5_family-2550#Unknown	NA	NA	NA	NA	NA	NA	NA	NA	NA	NA
1659	rnd-5_family-772#Unknown	NA	NA	NA	NA	NA	NA	NA	NA	NA	NA
1660	rnd-5_family-974#Unknown	NA	NA	NA	NA	NA	NA	NA	NA	NA	NA
1661	rnd-5_family-1235#Unknown	NA	NA	NA	NA	NA	NA	NA	NA	NA	NA
1662	rnd-5_family-2317#Unknown	NA	NA	NA	NA	NA	NA	NA	NA	NA	NA
1663	rnd-5_family-3859#Unknown	NA	NA	NA	NA	NA	NA	NA	NA	NA	NA
1664	rnd-5_family-2760#Unknown	NA	NA	NA	NA	NA	NA	NA	NA	NA	NA
1665	rnd-5_family-3423#Unknown	NA	NA	NA	NA	NA	NA	NA	NA	NA	NA
1666	rnd-5_family-3611#Unknown	NA	NA	NA	NA	NA	NA	NA	NA	NA	NA
1667	rnd-5_family-416#Unknown	NA	NA	NA	NA	NA	NA	NA	NA	NA	NA
1668	rnd-5_family-1297#Unknown	NA	NA	NA	NA	NA	NA	NA	NA	NA	NA
1669	rnd-5_family-2671#Unknown	NA	NA	NA	NA	NA	NA	NA	NA	NA	NA
1670	rnd-5_family-2372#LTR/Pao	NA	NA	NA	NA	NA	NA	NA	NA	NA	NA
1671	rnd-5_family-3145#Unknown	NA	NA	NA	NA	NA	NA	NA	NA	NA	NA
1672	rnd-5_family-1908#LTR/Gypsy	NA	NA	NA	NA	NA	NA	NA	NA	NA	NA
1673	rnd-5_family-80#Unknown	NA	NA	NA	NA	NA	NA	NA	NA	NA	NA
1674	rnd-5_family-4785#Unknown	NA	NA	NA	NA	NA	NA	NA	NA	NA	NA
1675	rnd-5_family-5305#Unknown	NA	NA	NA	NA	NA	NA	NA	NA	NA	NA
1676	rnd-5_family-1483#DNA/TcMar-Tc1	NA	NA	NA	NA	NA	NA	NA	NA	NA	NA
1677	rnd-5_family-4848#Unknown	NA	NA	NA	NA	NA	NA	NA	NA	NA	NA
1678	rnd-5_family-1592#Unknown	NA	NA	NA	NA	NA	NA	NA	NA	NA	NA
1679	rnd-5_family-10#LINE/CR1	NA	NA	NA	NA	NA	NA	NA	NA	NA	NA
1680	rnd-5_family-1594#Unknown	NA	NA	NA	NA	NA	NA	NA	NA	NA	NA
1681	rnd-5_family-5338#Unknown	NA	NA	NA	NA	NA	NA	NA	NA	NA	NA
1682	rnd-5_family-2210#Unknown	NA	NA	NA	NA	NA	NA	NA	NA	NA	NA
1683	rnd-5_family-1537#Unknown	NA	NA	NA	NA	NA	NA	NA	NA	NA	NA
1684	rnd-5_family-8407#Unknown	NA	NA	NA	NA	NA	NA	NA	NA	NA	NA
1685	rnd-5_family-3288#Unknown	NA	NA	NA	NA	NA	NA	NA	NA	NA	NA
1686	rnd-5_family-1746#Unknown	NA	NA	NA	NA	NA	NA	NA	NA	NA	NA
1687	rnd-5_family-3367#Unknown	NA	NA	NA	NA	NA	NA	NA	NA	NA	NA
1688	rnd-5_family-2074#Unknown	NA	NA	NA	NA	NA	NA	NA	NA	NA	NA
1689	rnd-5_family-1435#Unknown	NA	NA	NA	NA	NA	NA	NA	NA	NA	NA
1690	rnd-5_family-1783#Unknown	NA	NA	NA	NA	NA	NA	NA	NA	NA	NA
1691	rnd-5_family-1117#Unknown	NA	NA	NA	NA	NA	NA	NA	NA	NA	NA
1692	rnd-5_family-1791#LTR/Gypsy	NA	NA	NA	NA	NA	NA	NA	NA	NA	NA
1693	rnd-5_family-42#Unknown	NA	NA	NA	NA	NA	NA	NA	NA	NA	NA
1694	rnd-5_family-4162#Unknown	NA	NA	NA	NA	NA	NA	NA	NA	NA	NA
1695	rnd-5_family-2532#Unknown	NA	NA	NA	NA	NA	NA	NA	NA	NA	NA
1696	rnd-5_family-583#Unknown	NA	NA	NA	NA	NA	NA	NA	NA	NA	NA
1697	rnd-5_family-2969#Unknown	NA	NA	NA	NA	NA	NA	NA	NA	NA	NA
1698	rnd-5_family-1658#Unknown	NA	NA	NA	NA	NA	NA	NA	NA	NA	NA
1699	rnd-5_family-2371#DNA/TcMar-ISRm11	NA	NA	NA	NA	NA	NA	NA	NA	NA	NA
1700	rnd-5_family-2605#Unknown	NA	NA	NA	NA	NA	NA	NA	NA	NA	NA
1701	rnd-5_family-827#Unknown	NA	NA	NA	NA	NA	NA	NA	NA	NA	NA
1702	rnd-5_family-650#Unknown	NA	NA	NA	NA	NA	NA	NA	NA	NA	NA
1703	rnd-5_family-2677#LINE/CR1	NA	NA	NA	NA	NA	NA	NA	NA	NA	NA
1704	rnd-5_family-833#Unknown	NA	NA	NA	NA	NA	NA	NA	NA	NA	NA
1705	rnd-5_family-3067#Unknown	NA	NA	NA	NA	NA	NA	NA	NA	NA	NA
1706	rnd-5_family-1979#Unknown	NA	NA	NA	NA	NA	NA	NA	NA	NA	NA
1707	rnd-5_family-1120#Unknown	NA	NA	NA	NA	NA	NA	NA	NA	NA	NA
1708	rnd-5_family-2597#Unknown	NA	NA	NA	NA	NA	NA	NA	NA	NA	NA
1709	rnd-5_family-2833#Unknown	NA	NA	NA	NA	NA	NA	NA	NA	NA	NA
1710	rnd-5_family-1482#Unknown	NA	NA	NA	NA	NA	NA	NA	NA	NA	NA
1711	rnd-5_family-2397#LINE/Penelope	NA	NA	NA	NA	NA	NA	NA	NA	NA	NA
1712	rnd-5_family-497#Unknown	NA	NA	NA	NA	NA	NA	NA	NA	NA	NA
1713	rnd-5_family-1995#Unknown	NA	NA	NA	NA	NA	NA	NA	NA	NA	NA
1714	rnd-5_family-120#Unknown	NA	NA	NA	NA	NA	NA	NA	NA	NA	NA
1715	rnd-5_family-4156#Unknown	NA	NA	NA	NA	NA	NA	NA	NA	NA	NA
1716	rnd-5_family-956#Unknown	NA	NA	NA	NA	NA	NA	NA	NA	NA	NA
1717	rnd-5_family-511#Unknown	NA	NA	NA	NA	NA	NA	NA	NA	NA	NA
1718	rnd-5_family-1749#Unknown	NA	NA	NA	NA	NA	NA	NA	NA	NA	NA
1719	rnd-5_family-5479#LINE/CR1	NA	NA	NA	NA	NA	NA	NA	NA	NA	NA
1720	rnd-5_family-1316#DNA/TcMar-Tc1	NA	NA	NA	NA	NA	NA	NA	NA	NA	NA
1721	rnd-5_family-1131#Simple_repeat	NA	NA	NA	NA	NA	NA	NA	NA	NA	NA
1722	rnd-5_family-5772#LINE/Penelope	NA	NA	NA	NA	NA	NA	NA	NA	NA	NA
1723	rnd-5_family-955#Unknown	NA	NA	NA	NA	NA	NA	NA	NA	NA	NA
1724	rnd-5_family-996#Unknown	NA	NA	NA	NA	NA	NA	NA	NA	NA	NA
1725	rnd-5_family-2867#LINE/Penelope	NA	NA	NA	NA	NA	NA	NA	NA	NA	NA
1726	rnd-5_family-86#Unknown	NA	NA	NA	NA	NA	NA	NA	NA	NA	NA
1727	rnd-5_family-4159#Unknown	NA	NA	NA	NA	NA	NA	NA	NA	NA	NA
1728	rnd-5_family-3011#Unknown	NA	NA	NA	NA	NA	NA	NA	NA	NA	NA
1729	rnd-5_family-1403#Unknown	NA	NA	NA	NA	NA	NA	NA	NA	NA	NA
1730	rnd-5_family-313#LTR/Pao	NA	NA	NA	NA	NA	NA	NA	NA	NA	NA
1731	rnd-5_family-564#LTR/Gypsy	NA	NA	NA	NA	NA	NA	NA	NA	NA	NA
1732	rnd-5_family-2338#Unknown	NA	NA	NA	NA	NA	NA	NA	NA	NA	NA
1733	rnd-5_family-1460#Unknown	NA	NA	NA	NA	NA	NA	NA	NA	NA	NA
1734	rnd-5_family-448#LINE/Penelope	NA	NA	NA	NA	NA	NA	NA	NA	NA	NA
1735	rnd-5_family-1264#Unknown	NA	NA	NA	NA	NA	NA	NA	NA	NA	NA
1736	rnd-5_family-555#LINE	NA	NA	NA	NA	NA	NA	NA	NA	NA	NA
1737	rnd-5_family-787#Unknown	NA	NA	NA	NA	NA	NA	NA	NA	NA	NA
1738	rnd-5_family-548#Unknown	NA	NA	NA	NA	NA	NA	NA	NA	NA	NA
1739	rnd-5_family-1533#Unknown	NA	NA	NA	NA	NA	NA	NA	NA	NA	NA
1740	rnd-5_family-182#Unknown	NA	NA	NA	NA	NA	NA	NA	NA	NA	NA
1741	rnd-5_family-2005#LINE/CR1	NA	NA	NA	NA	NA	NA	NA	NA	NA	NA
1742	rnd-5_family-1875#Unknown	NA	NA	NA	NA	NA	NA	NA	NA	NA	NA
1743	rnd-5_family-982#LTR/Gypsy	NA	NA	NA	NA	NA	NA	NA	NA	NA	NA
1744	rnd-5_family-3172#Unknown	NA	NA	NA	NA	NA	NA	NA	NA	NA	NA
1745	rnd-5_family-3184#Unknown	NA	NA	NA	NA	NA	NA	NA	NA	NA	NA
1746	rnd-5_family-6300#LTR/Gypsy	NA	NA	NA	NA	NA	NA	NA	NA	NA	NA
1747	rnd-5_family-1461#Unknown	NA	NA	NA	NA	NA	NA	NA	NA	NA	NA
1748	rnd-5_family-1693#Unknown	NA	NA	NA	NA	NA	NA	NA	NA	NA	NA
1749	rnd-5_family-1121#Unknown	NA	NA	NA	NA	NA	NA	NA	NA	NA	NA
1750	rnd-5_family-1835#Unknown	NA	NA	NA	NA	NA	NA	NA	NA	NA	NA
1751	rnd-5_family-4615#Unknown	NA	NA	NA	NA	NA	NA	NA	NA	NA	NA
1752	rnd-5_family-59#Unknown	NA	NA	NA	NA	NA	NA	NA	NA	NA	NA
1753	rnd-5_family-972#Unknown	NA	NA	NA	NA	NA	NA	NA	NA	NA	NA
1754	rnd-5_family-2211#Unknown	NA	NA	NA	NA	NA	NA	NA	NA	NA	NA
1755	rnd-5_family-2659#LINE/RTE-BovB	NA	NA	NA	NA	NA	NA	NA	NA	NA	NA
1756	rnd-5_family-442#Unknown	NA	NA	NA	NA	NA	NA	NA	NA	NA	NA
1757	rnd-5_family-14476#Unknown	NA	NA	NA	NA	NA	NA	NA	NA	NA	NA
1758	rnd-5_family-2375#Unknown	NA	NA	NA	NA	NA	NA	NA	NA	NA	NA
1759	rnd-5_family-1234#Unknown	NA	NA	NA	NA	NA	NA	NA	NA	NA	NA
1760	rnd-5_family-3721#Unknown	NA	NA	NA	NA	NA	NA	NA	NA	NA	NA
1761	rnd-5_family-3180#LTR/Gypsy	NA	NA	NA	NA	NA	NA	NA	NA	NA	NA
1762	rnd-5_family-1240#Unknown	NA	NA	NA	NA	NA	NA	NA	NA	NA	NA
1763	rnd-5_family-1123#Unknown	NA	NA	NA	NA	NA	NA	NA	NA	NA	NA
1764	rnd-5_family-1509#Unknown	NA	NA	NA	NA	NA	NA	NA	NA	NA	NA
1765	rnd-5_family-2102#Unknown	NA	NA	NA	NA	NA	NA	NA	NA	NA	NA
1766	rnd-5_family-4396#Unknown	NA	NA	NA	NA	NA	NA	NA	NA	NA	NA
1767	rnd-5_family-376#Unknown	NA	NA	NA	NA	NA	NA	NA	NA	NA	NA
1768	rnd-5_family-1894#Unknown	NA	NA	NA	NA	NA	NA	NA	NA	NA	NA
1769	rnd-5_family-6697#Unknown	NA	NA	NA	NA	NA	NA	NA	NA	NA	NA
1770	rnd-5_family-2088#Unknown	NA	NA	NA	NA	NA	NA	NA	NA	NA	NA
1771	rnd-5_family-2955#LINE/CR1	NA	NA	NA	NA	NA	NA	NA	NA	NA	NA
1772	rnd-5_family-3569#Unknown	NA	NA	NA	NA	NA	NA	NA	NA	NA	NA
1773	rnd-5_family-1713#Unknown	NA	NA	NA	NA	NA	NA	NA	NA	NA	NA
1774	rnd-5_family-1757#LTR/Gypsy	NA	NA	NA	NA	NA	NA	NA	NA	NA	NA
1775	rnd-5_family-627#LTR/Gypsy	NA	NA	NA	NA	NA	NA	NA	NA	NA	NA
1776	rnd-5_family-3077#Unknown	NA	NA	NA	NA	NA	NA	NA	NA	NA	NA
1777	rnd-5_family-4115#Unknown	NA	NA	NA	NA	NA	NA	NA	NA	NA	NA
1778	rnd-5_family-5333#Unknown	NA	NA	NA	NA	NA	NA	NA	NA	NA	NA
1779	rnd-5_family-186#Unknown	NA	NA	NA	NA	NA	NA	NA	NA	NA	NA
1780	rnd-5_family-4275#LTR/Gypsy	NA	NA	NA	NA	NA	NA	NA	NA	NA	NA
1781	rnd-5_family-79#Unknown	NA	NA	NA	NA	NA	NA	NA	NA	NA	NA
1782	rnd-5_family-1677#LTR/Gypsy	NA	NA	NA	NA	NA	NA	NA	NA	NA	NA
1783	rnd-5_family-5493#Unknown	NA	NA	NA	NA	NA	NA	NA	NA	NA	NA
1784	rnd-5_family-600#Unknown	NA	NA	NA	NA	NA	NA	NA	NA	NA	NA
1785	rnd-5_family-4831#Unknown	NA	NA	NA	NA	NA	NA	NA	NA	NA	NA
1786	rnd-5_family-346#Unknown	NA	NA	NA	NA	NA	NA	NA	NA	NA	NA
1787	rnd-5_family-392#Unknown	NA	NA	NA	NA	NA	NA	NA	NA	NA	NA
1788	rnd-5_family-5375#Unknown	NA	NA	NA	NA	NA	NA	NA	NA	NA	NA
1789	rnd-5_family-3386#Unknown	NA	NA	NA	NA	NA	NA	NA	NA	NA	NA
1790	rnd-5_family-247#Unknown	NA	NA	NA	NA	NA	NA	NA	NA	NA	NA
1791	rnd-5_family-2922#LTR/Pao	NA	NA	NA	NA	NA	NA	NA	NA	NA	NA
1792	rnd-5_family-5510#LINE/CR1-Zenon	NA	NA	NA	NA	NA	NA	NA	NA	NA	NA
1793	rnd-5_family-3115#Unknown	NA	NA	NA	NA	NA	NA	NA	NA	NA	NA
1794	rnd-5_family-6452#Unknown	NA	NA	NA	NA	NA	NA	NA	NA	NA	NA
1795	rnd-5_family-3383#Unknown	NA	NA	NA	NA	NA	NA	NA	NA	NA	NA
1796	rnd-5_family-544#Unknown	NA	NA	NA	NA	NA	NA	NA	NA	NA	NA
1797	rnd-5_family-2265#Unknown	NA	NA	NA	NA	NA	NA	NA	NA	NA	NA
1798	rnd-5_family-3282#Unknown	NA	NA	NA	NA	NA	NA	NA	NA	NA	NA
1799	rnd-5_family-3587#LTR/Gypsy	NA	NA	NA	NA	NA	NA	NA	NA	NA	NA
1800	rnd-5_family-3616#Unknown	NA	NA	NA	NA	NA	NA	NA	NA	NA	NA
1801	rnd-5_family-783#DNA/TcMar-Tigger	NA	NA	NA	NA	NA	NA	NA	NA	NA	NA
1802	rnd-5_family-443#Unknown	NA	NA	NA	NA	NA	NA	NA	NA	NA	NA
1803	rnd-5_family-3454#Unknown	NA	NA	NA	NA	NA	NA	NA	NA	NA	NA
1804	rnd-5_family-4703#Unknown	NA	NA	NA	NA	NA	NA	NA	NA	NA	NA
1805	rnd-5_family-505#Unknown	NA	NA	NA	NA	NA	NA	NA	NA	NA	NA
1806	rnd-5_family-5970#LTR/Gypsy	NA	NA	NA	NA	NA	NA	NA	NA	NA	NA
1807	rnd-5_family-357#Unknown	NA	NA	NA	NA	NA	NA	NA	NA	NA	NA
1808	rnd-5_family-459#Unknown	NA	NA	NA	NA	NA	NA	NA	NA	NA	NA
1809	rnd-5_family-2641#Unknown	NA	NA	NA	NA	NA	NA	NA	NA	NA	NA
1810	rnd-5_family-658#Unknown	NA	NA	NA	NA	NA	NA	NA	NA	NA	NA
1811	rnd-5_family-4611#Unknown	NA	NA	NA	NA	NA	NA	NA	NA	NA	NA
1812	rnd-5_family-4705#Unknown	NA	NA	NA	NA	NA	NA	NA	NA	NA	NA
1813	rnd-5_family-1346#LTR/Pao	NA	NA	NA	NA	NA	NA	NA	NA	NA	NA
1814	rnd-5_family-1512#Unknown	NA	NA	NA	NA	NA	NA	NA	NA	NA	NA
1815	rnd-5_family-14451#RC/Helitron	NA	NA	NA	NA	NA	NA	NA	NA	NA	NA
1816	rnd-5_family-1347#Unknown	NA	NA	NA	NA	NA	NA	NA	NA	NA	NA
1817	rnd-5_family-3103#Unknown	NA	NA	NA	NA	NA	NA	NA	NA	NA	NA
1818	rnd-5_family-1591#LTR/Gypsy	NA	NA	NA	NA	NA	NA	NA	NA	NA	NA
1819	rnd-5_family-569#Unknown	NA	NA	NA	NA	NA	NA	NA	NA	NA	NA
1820	rnd-5_family-5656#Other/DNA_virus	NA	NA	NA	NA	NA	NA	NA	NA	NA	NA
1821	rnd-5_family-2248#Unknown	NA	NA	NA	NA	NA	NA	NA	NA	NA	NA
1822	rnd-5_family-1400#LINE/RTE-BovB	NA	NA	NA	NA	NA	NA	NA	NA	NA	NA
1823	rnd-5_family-1033#Unknown	NA	NA	NA	NA	NA	NA	NA	NA	NA	NA
1824	rnd-5_family-6239#DNA/hAT-Charlie	NA	NA	NA	NA	NA	NA	NA	NA	NA	NA

## Sheet: wt_egg_vs_ad
Colored lines indicate statistically significant results.			Color meaning	downregulated	upregulated
The table contains information on results of differential expression of repeats(according to Wald test) when comparing adult and egg
	target_id	pval	qval	b	se_b	mean_obs	var_obs	tech_var	sigma_sq	smooth_sigma_sq	final_sigma_sq
1	rnd-5_family-2145#DNA/TcMar-Tc1	2.50003258888481e-51	2.64253444645124e-48	-7.74422608389122	0.513838038450656	11.4754494456763	6.89882913272274	0.000198887431181577	0.316636548279399	0.0692284253468257	0.316636548279399			Column names:
2	rnd-5_family-3494#Unknown	7.28447154583611e-22	3.84984321197439e-19	-6.42874722704236	0.668993491265361	6.95720053642297	4.84547635343059	0.00441558182636184	0.532647167800138	0.0661383102087508	0.532647167800138			1, `target_id`: Unique identifier of the gene or transcript,
3	rnd-5_family-768#Unknown	9.99931280999081e-20	3.52309121338676e-17	-3.48767173688971	0.383726264394948	3.85718496401453	2.17393851327823	0.0825925452873321	0.0941024698964698	0.0680572991545532	0.0941024698964698			2, `pval`: p-value expressing the statistical significance of differences in gene or transcript expression,
4	rnd-3_family-44#Unknown	4.45874139312236e-19	1.17822241313258e-16	-6.51052086728355	0.72947367527297	3.77782153205131	4.93016952735375	0.0743311859053654	0.56422702559414	0.0681290832082009	0.56422702559414			3, `qval`: an adjusted p-value (e,g,, FDR-adjusted p-value) that takes into account correction for multiple testing,
5	rnd-1_family-157#Unknown	4.63596206774819e-16	9.80042381121968e-14	2.43854694525191	0.300288683783833	3.49447972503027	1.10437681007567	0.0393579126584921	0.0344445168504723	0.0688500396718601	0.0688500396718601			4, `test_stat`: value of a test statistic calculated to test for differences in expression,
6	rnd-4_family-660#LTR/Gypsy	5.7174815610334e-15	1.00722966833538e-12	-2.11305263303169	0.270556309727173	4.36957862322778	0.954905074163058	0.022381534352825	0.0654593257269985	0.0638740948855885	0.0654593257269985			5, `rss`: Residual sum of squares (residual sum of squares) from the regression model,
7	rnd-5_family-7436#LTR/Gypsy	3.08851527325712e-12	4.66365806261825e-10	-3.17446081185995	0.45520881707315	4.81901833856441	1.48483025952976	0.0143161788217572	0.234341901747607	0.0624424388633307	0.234341901747607			6, `degrees_free`: Degrees of freedom associated with the test statistic,
8	rnd-3_family-167#Unknown	8.12803187940987e-12	1.07391621206703e-09	-4.74945301828279	0.69474308974314	7.84315817519006	2.2411194934149	0.00314507922040813	0.576056473674606	0.0648059447124263	0.576056473674606			7, `mean_obs`: The mean value of the observed expression of a gene or transcript,
9	rnd-1_family-497#Unknown	1.73892426482891e-11	2.04226994213795e-09	2.77264415448865	0.412202274025417	8.49977081951019	1.2693062508337	0.000245117532149378	0.203647740121921	0.0643518663824448	0.203647740121921			8, `var_obs`: The variance of the observed expression of a gene or transcript,
10	rnd-4_family-1189#LTR/Gypsy	4.03528382526758e-11	4.26529500330783e-09	-1.90078578735919	0.287876753280469	3.86868936322177	0.652028948979611	0.0314238054104654	-0.0194998860157546	0.0680238246846998	0.0680238246846998			9, `tech_var`: Technical variance (technical variability) in gene expression,
11	rnd-5_family-10804#Unknown	7.66868194011556e-11	7.36890619154741e-09	-3.48683642181496	0.535862587167482	7.41779928552795	2.31678716725079	0.00655976651947175	0.338018688271521	0.0653398443917684	0.338018688271521			10, `sigma_sq`: The variance of the model for the gene or transcript,
12	rnd-5_family-7402#Unknown	3.6599287262917e-10	3.22378721974194e-08	-6.04955390694212	0.965167226496696	6.02415664061285	10.7179478028556	0.0206798806356628	1.09717744948833	0.0665740995910406	1.09717744948833			11, `smooth_sigma_sq`: Model variance after smoothing,
13	rnd-5_family-1462#Unknown	4.13754605619098e-10	3.36414321645682e-08	1.64850872284461	0.263814223064923	4.2746739660028	1.08721823815363	0.0189322058894203	0.0262025124795336	0.0645853272601987	0.0645853272601987			12, `final_sigma_sq`: Final value of model variance after appropriate corrections and transformations,
14	rnd-1_family-197#Unknown	1.03812609874455e-09	7.83785204552133e-08	1.85395905316586	0.303756649379129	4.61016869239655	0.541869097836211	0.0119380921961235	0.0987836302543186	0.0627454697173734	0.0987836302543186
15	rnd-5_family-4345#LTR/Gypsy	5.19594767793266e-09	3.66141113038322e-07	1.92347143164188	0.329318013641177	5.14245659708669	0.460968937530547	0.0073024016031399	0.122838023327145	0.0627896334645878	0.122838023327145
16	rnd-5_family-426#LTR/Gypsy	6.21063924075449e-09	4.10290354842343e-07	-1.71064959145348	0.294382043988114	3.86954422454245	1.00716791674463	0.0359719095430757	0.0429163665927776	0.0680210358440684	0.0680210358440684
17	rnd-5_family-1075#LTR/Gypsy	2.92040304901803e-08	1.71492556822892e-06	-1.62684787703512	0.293329603891189	3.88410806963819	0.399589684422959	0.0352840133211949	0.00901157071445565	0.0679666945015596	0.0679666945015596
18	rnd-5_family-2948#Unknown	2.82574537638988e-08	1.71492556822892e-06	-1.93143482256487	0.347886918103292	3.28749200960358	0.561868598443844	0.0722728832965539	0.0327482273114061	0.0729574860483343	0.0729574860483343
19	rnd-4_family-956#LINE/L2	1.02081029753292e-07	5.67892886574893e-06	1.73250347262106	0.325476238098331	3.46765421922493	0.574525296766802	0.0427288219300888	0.0843929159498809	0.069188969959221	0.0843929159498809
20	rnd-1_family-320#Unknown	1.64170985496862e-07	8.67643658350916e-06	-1.3301087837811	0.254035676440383	4.71622415865938	0.301528417944269	0.0149103789728657	0.0293040400582108	0.0625305709125618	0.0625305709125618
21	rnd-1_family-419#LINE/Penelope	1.73974114624358e-07	8.75669710275936e-06	1.251495881657	0.239511923461899	5.832904203404	0.186072408261944	0.00315796619350479	0.0214304416766245	0.0656811875829975	0.0656811875829975
22	rnd-5_family-2584#Unknown	1.84032200312967e-07	8.84191071503664e-06	-3.16499936078132	0.606928255906703	1.42730278148904	2.57904428117789	0.153335069574383	0.113114800742584	0.288699219807161	0.288699219807161
23	rnd-3_family-504#Unknown	2.48015476030679e-07	1.13979286158447e-05	1.47958476884681	0.286786041505342	3.83314689589457	0.399362180108604	0.0305904297921815	0.0232361319756495	0.0681050505305831	0.0681050505305831
24	rnd-4_family-347#DNA/CMC-EnSpm	2.87740643264406e-07	1.26725774971032e-05	1.66966816362774	0.32538862022826	4.77882810548086	0.447728123913162	0.00916190519060653	0.117891399818254	0.0624636896950632	0.117891399818254
25	rnd-4_family-2059#LTR/Pao	3.85490489152037e-07	1.62985378813481e-05	1.22152063880466	0.240646939870877	5.51764371475827	0.857934977344237	0.00541791790756321	0.0270673549513693	0.0640752216954978	0.0640752216954978
26	rnd-4_family-189#Unknown	4.48153114049778e-07	1.82191477519467e-05	-1.76215804709155	0.349130492708395	5.8017715900603	1.5880902230775	0.0117121097526248	0.134558411373943	0.0655216370948553	0.134558411373943
27	rnd-5_family-1252#Unknown	5.68397259636491e-07	2.22517001272508e-05	1.98235052222431	0.39633877788872	4.40706571379834	0.775144864398097	0.0178738073760006	0.170627504853988	0.0636287330262597	0.170627504853988
28	rnd-5_family-4336#Unknown	7.36988019398586e-07	2.78212977322966e-05	-2.58662996932977	0.522408584251905	4.3288984223306	7.88315641740453	0.0636024857549135	0.263890388925182	0.0641643990306771	0.263890388925182
29	rnd-5_family-735#Unknown	9.1500473449965e-07	3.33503449781424e-05	-2.00179933760103	0.407774102177847	3.03571377773872	0.559928454595691	0.0934858057896829	0.106049856298656	0.0804723191494377	0.106049856298656
30	rnd-1_family-371#LINE/CR1	1.24171286544835e-06	4.37496832926301e-05	1.53297122162517	0.316150672172198	3.29219331507191	0.397472777570656	0.0470975965496029	0.0469721054750751	0.0728439004683162	0.0728439004683162
31	rnd-5_family-1171#Unknown	1.5970707762445e-06	5.44549616287238e-05	-1.500670583327	0.312725078673863	5.9770994536228	0.508357197638099	0.00473703133017085	0.112619338467718	0.0663735128293803	0.112619338467718
32	rnd-1_family-341#LTR/Gypsy	1.66932380164412e-06	5.51398518230573e-05	-1.47193467032311	0.307304905863745	3.7784872701989	0.319897692462063	0.0313666638045663	0.0819569023969441	0.0681293026238929	0.0819569023969441
33	rnd-1_family-610#Unknown	2.65539000919518e-06	8.50529466581608e-05	1.723414904414	0.367010409102701	2.88727421859537	0.346058332548368	0.074845250263274	0.00293394380729461	0.0867907182044046	0.0867907182044046
34	rnd-5_family-325#Unknown	2.87396173475474e-06	8.9346398636346e-05	1.475536559294	0.315310666371173	3.36220257108621	0.305457697022826	0.0480712005518595	0.00614833219977177	0.0712337790410602	0.0712337790410602
35	rnd-5_family-1832#Unknown	3.05880598377772e-06	9.23759407100871e-05	-2.16147141285763	0.463156128160947	3.03820718493662	0.917058712995406	0.0912747838380892	0.166141535025558	0.0803805766380659	0.166141535025558
36	rnd-5_family-963#Unknown	3.48442632034337e-06	0.000102306628350082	2.01146249877193	0.433506702655107	6.96208737699989	0.637492457195566	0.00114755329271416	0.22436612020357	0.0661286069192263	0.22436612020357
37	rnd-1_family-378#LTR/Gypsy	3.72820408841864e-06	0.000106505722201581	-1.39414495761535	0.30137249556065	3.83816883889372	0.25859664399231	0.0294956187299491	0.0794948385665956	0.0680973498888407	0.0794948385665956
38	rnd-2_family-3#LTR/Gypsy	5.16854282001389e-06	0.000143767098967228	1.0672793907709	0.234164053242448	7.53884041903362	0.125326635987691	0.000631038096963091	0.0343600707366088	0.0651683265001556	0.0651683265001556
39	rnd-4_family-893#DNA/TcMar-Tc1	6.1570854313485e-06	0.000166872802588086	1.88869340311682	0.417767299599927	2.6560799614462	0.443321761247949	0.109611296306	0.000746525842560422	0.099824123632018	0.099824123632018
40	rnd-1_family-405#Unknown	8.2257863150567e-06	0.000217366403375373	1.15227051468119	0.25840171955484	4.35856814296493	0.288746062548169	0.0161754255375343	0.00076277632618418	0.0639503128651438	0.0639503128651438
41	rnd-1_family-294#LINE/CR1	1.08918613512852e-05	0.00027869229280984	-1.06651100757317	0.242462409989528	5.82351914471398	0.968603991018856	0.00491229282818274	0.0589930861401656	0.0656333314813333	0.0656333314813333
42	rnd-1_family-509#DNA/TcMar-ISRm11	1.10954651555767e-05	0.00027869229280984	-2.43807202291026	0.554782653374779	2.25303283257927	0.963834733266994	0.235378585542952	-0.0165267697627134	0.13396196543972	0.13396196543972
43	rnd-5_family-3096#Unknown	1.1337529414213e-05	0.00027869229280984	1.58046054708677	0.360017667123092	4.7747382717506	0.658843664424384	0.0146769998239079	0.140858264944997	0.0624667812992586	0.140858264944997
44	rnd-5_family-420#LINE/Penelope	2.27522801606239e-05	0.000546571821131352	2.05728754662308	0.485665921914861	3.06062744483894	0.688114124566105	0.0661198872799874	0.216925777971306	0.079574281894092	0.216925777971306
45	rnd-1_family-528#Unknown	2.41286896726939e-05	0.000566756110756387	1.66313579842752	0.393846774452708	2.82391033522341	0.711948377383968	0.0833222713011585	0.102816066795004	0.0900041838197653	0.102816066795004
46	rnd-1_family-10#Unknown	2.51015528987916e-05	0.000576790030739624	0.993859355898324	0.235853479735745	7.8214634568296	0.260864933555901	0.000439524753328058	0.0663127119308233	0.0648285487304557	0.0663127119308233
47	rnd-4_family-280#Unknown	3.33003557702199e-05	0.000747817736196313	-1.20899168346836	0.291348811461322	4.48309488364155	0.236554306596656	0.0162505859821332	0.085610369945777	0.0632059310410875	0.085610369945777
48	rnd-5_family-2893#Unknown	3.39595566106178e-05	0.000747817736196313	-2.10909576745135	0.50881083186007	5.66980925172492	0.893331259835277	0.00530432456018545	0.305361830581578	0.0648339981588289	0.305361830581578
49	rnd-5_family-496#Unknown	3.55797361820458e-05	0.000767505737641275	-1.45511206920666	0.351947701404784	3.99535032863026	0.398034451231065	0.034134389529594	0.114506231899339	0.067107852504974	0.114506231899339
50	rnd-5_family-736#Unknown	3.85184378193459e-05	0.000814279775500972	-1.44993566956069	0.352251756237853	5.12167180339545	1.187519073452	0.0182802357138944	0.130617324013288	0.0627437784994979	0.130617324013288
51	rnd-1_family-304#LTR/Gypsy	4.00928682125591e-05	0.000830944347072057	-1.44740645741518	0.352429085518888	3.11189689468386	1.03060623134383	0.0711983760076325	0.0590081482602837	0.0778491363759831	0.0778491363759831
52	rnd-4_family-1700#DNA/CMC-EnSpm	4.66606706767388e-05	0.000940551297000787	1.67216593227101	0.410674710960786	3.40697841743543	0.971122640346505	0.0482220893264304	0.154162372540839	0.0702726899397599	0.154162372540839
53	rnd-5_family-1148#Unknown	4.71610394901057e-05	0.000940551297000787	1.53107157292602	0.376252315649717	5.78916224125251	0.813474929878903	0.00411160409774854	0.16576736194038	0.0654564455606378	0.16576736194038
54	rnd-5_family-1421#LTR/Pao	5.56110698246621e-05	0.00108853520008644	0.958419793874711	0.237780007903128	6.86988322097003	0.503473323959808	0.00153098486679186	0.0197377980282067	0.0663162137233021	0.0663162137233021
55	rnd-1_family-312#LINE/Penelope	6.29126785100919e-05	0.00120906729427577	1.33048826994863	0.332488160785802	3.3446510768032	0.458290329173047	0.0461709845229558	0.0864870679523145	0.0716241002483186	0.0864870679523145
56	rnd-1_family-117#LINE	6.53611506102219e-05	0.00123369171776794	1.05051989745018	0.263118746350516	4.26044640727362	0.331338212129953	0.0183763468780078	0.0356915277415422	0.0647014227392729	0.0647014227392729
57	rnd-3_family-161#Unknown	6.99284807710286e-05	0.00129674393289434	-1.09372513048183	0.275045180430107	4.02761243427683	0.206257873167836	0.0239750885784094	0.0469011199184443	0.0668047329549869	0.0668047329549869
58	rnd-1_family-263#LINE/Rex-Babar	8.01773734490038e-05	0.00146116351268271	0.948477500167698	0.240494152505199	5.21684701044205	0.20048976391964	0.00643005692711136	0.0297390267510973	0.0629748679399213	0.0629748679399213
59	rnd-2_family-40#Unknown	9.00143125404388e-05	0.00161262929415667	-0.948866885694106	0.24230248715918	4.99408876998695	0.136026128960626	0.00792580066632555	0.015171454984497	0.0625267936739039	0.0625267936739039
60	rnd-1_family-255#LTR/Gypsy	0.000109766015915202	0.00193046109899343	-1.038109474879	0.268389339298504	4.25792603263663	1.05502050051462	0.0217171933384038	-0.00336571232025577	0.0647222116005013	0.0647222116005013
61	rnd-1_family-546#LTR/Pao	0.000111407877992998	0.00193046109899343	0.966644458243657	0.25014731402156	4.5853184752365	0.297228606438113	0.0122727815900428	0.0304267716607261	0.0628156328645983	0.0628156328645983
62	rnd-1_family-574#Unknown	0.000118027564431057	0.00201217960651012	-1.25651539909587	0.326351765140834	4.46579629901742	0.506272434460826	0.016275868626723	0.111530700905923	0.0632926198514571	0.111530700905923
63	rnd-5_family-1253#Unknown	0.00013918461291239	0.00233520850553009	-2.38342032285376	0.625633225127128	2.1714469888015	0.948517123166741	0.221418922759885	0.248281396099681	0.143301184137454	0.248281396099681
64	rnd-1_family-188#LINE/CR1	0.000143206809655066	0.00236514996570944	0.981216475155772	0.258040817337766	4.40904835772945	0.201488973089779	0.0162856830647194	0.0359358659370956	0.0636163930300915	0.0636163930300915
65	rnd-4_family-1822#LINE/Penelope	0.000157499791622403	0.002561188919152	3.16308631232032	0.837030893672434	2.28727275847117	2.58887578327619	0.265712460867369	0.575032399487119	0.130321065319762	0.575032399487119
66	rnd-1_family-386#LINE/CR1	0.000160534407012221	0.00257098285169573	-1.00649271906473	0.266678469662202	4.92566841794943	0.457888717287666	0.0125421727022232	0.0727987147154258	0.0624616748282515	0.0727987147154258
67	rnd-5_family-3033#LTR/Pao	0.00021973447307802	0.00346655728423085	1.71947837056511	0.465330566954777	2.67819339710612	0.816072040527585	0.124785163083616	0.135053880767329	0.0984106274700328	0.135053880767329
68	rnd-1_family-418#LINE/CR1	0.000226073175975129	0.00351410804420164	-1.11329830181121	0.301875036594758	4.21203151159903	0.383867590177644	0.0244654453772788	0.0848887998856249	0.0651114597032169	0.0848887998856249
69	rnd-1_family-131#Unknown	0.000235548955842661	0.00355678923322419	-1.18781994837519	0.322998288129545	6.93451053992094	0.203759677590902	0.00125391916942848	0.123939553792111	0.0661837144634084	0.123939553792111
70	rnd-1_family-613#Unknown	0.000235467902322862	0.00355678923322419	2.28953609152071	0.622567907273101	1.72944079312412	1.81553296442176	0.115624437486874	0.349484521512816	0.213843599697272	0.349484521512816
71	rnd-1_family-344#LINE/CR1	0.000348337579258035	0.00511378918438532	-0.858061532264659	0.239922202747839	6.53419940797904	0.24988354337882	0.0019940995071394	0.0624728157737002	0.0670810965385106	0.0670810965385106
72	rnd-5_family-2233#LTR/Pao	0.000345532239160235	0.00511378918438532	-2.28706527451738	0.639107479339866	1.7282294027526	0.913166168130546	0.199675680844432	0.290474363333356	0.214093251712909	0.290474363333356
73	rnd-5_family-510#LINE/CR1	0.0004110987268154	0.00595248430471065	2.42331383270259	0.685936503677432	1.64162907413939	1.08813263778808	0.197163810165467	0.367446854327196	0.232908774131147	0.367446854327196
74	rnd-5_family-764#Unknown	0.000432547705945349	0.00617841790789505	-2.09337782146343	0.594813448052438	2.3780726429237	0.857445991311596	0.203320743922388	0.221242901658447	0.121419998460379	0.221242901658447
75	rnd-1_family-376#LINE/CR1	0.000494426207241512	0.00696811334739038	-1.21385002136741	0.348431205340085	4.02922775081635	4.19505536938877	0.0788956357335951	0.0369665250863019	0.0667895300920979	0.0667895300920979
76	rnd-5_family-568#DNA/TcMar-ISRm11	0.000525108941466604	0.0073031598832921	1.02536014297986	0.29569650793102	3.49565978015902	0.273736978909464	0.0360868119296095	0.00278563553728741	0.0688368978335105	0.0688368978335105
77	rnd-1_family-270#LINE/CR1	0.000563767824897944	0.00773899468723542	-1.078464507785	0.31273691473237	3.52873282777657	0.632903272880384	0.0488414564691523	0.00187273540535338	0.0685237969344335	0.0685237969344335
78	rnd-1_family-206#Unknown	0.000584419518532903	0.00791963373191382	1.15427778662837	0.33566842227267	3.12572516281339	0.307041927225134	0.0577978052851533	0.0390392325371295	0.0774101423680752	0.0774101423680752
79	rnd-5_family-916#LTR/Gypsy	0.000694588580790744	0.00929341936576983	-1.03954300681877	0.306495587526472	4.8790351703687	0.259678615482179	0.00919291467124292	0.103534539536594	0.0624403030870011	0.103534539536594
80	rnd-1_family-19#LINE/CR1	0.000715212838411909	0.00933380549146722	-0.911697150008151	0.269439522779425	6.7232990302311	0.430410298258238	0.00169985441091965	0.0854173333118054	0.0666342939800934	0.0854173333118054
81	rnd-4_family-908#Unknown	0.000715267970490865	0.00933380549146722	-0.989254469298898	0.29236234797022	4.62299843603693	0.241478918491808	0.0120228547935916	0.0905480362192005	0.0627122867317987	0.0905480362192005
82	rnd-1_family-80#LINE/CR1	0.000779037551309759	0.0100419840455416	-0.797851237694334	0.237446024934828	6.91722486864229	0.346821787995466	0.00135664978632035	0.0663000879225009	0.0662186925599087	0.0663000879225009
83	rnd-4_family-669#Unknown	0.000802956978411549	0.0102256087491688	-0.809071006230947	0.241385946495424	6.14259209924109	0.343304159193673	0.00292371876098885	0.0615864109283165	0.066996891437601	0.066996891437601
84	rnd-5_family-488#Unknown	0.000917273020965525	0.0115423521804829	-1.62995417777946	0.491728622243047	4.56633797463893	0.730723197616159	0.0144220263102894	0.275734419209364	0.0628745603103703	0.275734419209364
85	rnd-1_family-595#Unknown	0.000974914373111107	0.0121233469691581	0.832297950033162	0.252389878462052	4.61417374030053	0.166282218424461	0.0137058899843274	0.0536355275380786	0.0627348909157798	0.0627348909157798
86	rnd-1_family-56#Unknown	0.00103421314380975	0.0127112010814756	-0.770323067776311	0.234779417370727	7.43408589645779	0.196577568477733	0.00082980038539086	0.0200877663775051	0.0653158493997347	0.0653158493997347
87	rnd-1_family-154#Unknown	0.00116373149359163	0.0141385946389403	1.23609187819724	0.380614279763684	3.92300602352528	0.382101008115194	0.0236437782056695	0.150196897746364	0.0677504836931237	0.150196897746364
88	rnd-3_family-172#LTR/Gypsy	0.00117710154042266	0.0141385946389403	0.751836410728676	0.231735617448545	8.89970448749504	0.414578371786849	0.000152017425885738	0.0566075683385929	0.0642896582472242	0.0642896582472242
89	rnd-5_family-710#Unknown	0.00120057522037115	0.0142585169430596	-0.997338227671321	0.307939869510351	3.37153989414815	0.19243047683314	0.042762950344178	0.0372183080464536	0.0710294055366847	0.0710294055366847
90	rnd-1_family-349#Unknown	0.00133339639530018	0.0153195651068727	0.770586789091522	0.240155949608035	5.17046250494854	0.0936615486256509	0.00635424076087617	0.0170887808856578	0.0628556153976886	0.0628556153976886
91	rnd-1_family-471#Unknown	0.00132462255832472	0.0153195651068727	0.968674477330159	0.301712187930559	5.53281880214353	0.259789102784896	0.00442608488167356	0.10481020833334	0.0641469564377995	0.10481020833334
92	rnd-1_family-543#Unknown	0.00131750803260527	0.0153195651068727	0.768524209457061	0.239256242819805	6.51183836853176	0.156679959610989	0.00155557912488417	0.0569044055024672	0.067136680549015	0.067136680549015
93	rnd-3_family-1131#LTR/Gypsy	0.00138431440270323	0.0157335518672829	1.22322981211767	0.382510130485505	3.00345222791618	1.47349658366954	0.0938783165519687	0.0301574671854088	0.0816984833568766	0.0816984833568766
94	rnd-1_family-516#LINE/RTE-BovB	0.00146212408757378	0.01644111872942	0.828146146196537	0.260251627685265	5.49821117586988	0.140720769535376	0.0045810036807909	0.0766960879746046	0.0639851003741854	0.0766960879746046
95	rnd-1_family-217#LINE	0.0016152056411433	0.0179712880282996	0.768970193032079	0.243873896272707	5.02996784672489	0.371355188783147	0.00879347340013136	0.0152286282626879	0.0625758993397458	0.0625758993397458
96	rnd-5_family-625#Unknown	0.00163609431350824	0.0180140800976897	-3.12691131869346	0.992861256937618	2.13413586030959	2.20739228436027	0.113224182411573	1.06970398822172	0.147897782886317	1.06970398822172
97	rnd-1_family-532#Unknown	0.00172358939762124	0.0187817937452129	-0.755594870502845	0.241085276832548	6.35800096129672	0.223437914463499	0.00240372232985152	0.0429797006346606	0.0673428105166601	0.0673428105166601
98	rnd-3_family-184#LINE/CR1	0.00181107846694963	0.0195337748935282	1.00500103460102	0.322158877738823	3.2417882580345	0.228208005375684	0.0504407905691421	0.055245953535719	0.0741028204379832	0.0741028204379832
99	rnd-4_family-2366#Unknown	0.00186176258781428	0.0198776066193908	-1.67760943255568	0.539174317636257	3.37523520748154	0.781584807766143	0.0964386074710373	0.25241212628719	0.0709491253725698	0.25241212628719
100	rnd-5_family-5031#Unknown	0.0018982200512283	0.0200641859414831	1.78582590591423	0.575013511181641	1.74914025773047	2.0250092817907	0.186934501418137	0.167817135544591	0.209834144231589	0.209834144231589
101	rnd-1_family-415#Unknown	0.00203307716238486	0.0212768570360475	0.767168412400828	0.248648154175644	4.58271113204155	0.12566367567344	0.0113676342550769	0.0463384355763607	0.0628234512348688	0.0628234512348688
102	rnd-4_family-382#Unknown	0.0020935324365025	0.0214996208003959	-2.61676668776918	0.850529498919221	1.75519670284937	1.20546987812368	0.229882591164953	0.638197923073185	0.208620342336549	0.638197923073185
103	rnd-5_family-31#RC/Helitron	0.00210847743638787	0.0214996208003959	1.38199594766392	0.449501016268711	3.05079674652682	0.322612140999963	0.146375899069071	0.096085497282854	0.0799237407827394	0.096085497282854
104	rnd-5_family-911#Unknown	0.00211538369275419	0.0214996208003959	-2.16943383208616	0.705843054150717	9.96522614529982	2.06577039534204	0.000223489991258332	0.597633810520117	0.0648983465356439	0.597633810520117
105	rnd-5_family-1158#LTR/Gypsy	0.00245695738636161	0.0247333710227068	-2.65325578189806	0.876068888169477	1.65996543626036	1.80812990444465	0.168420585927842	0.752575450254362	0.228761247697117	0.752575450254362
106	rnd-1_family-74#Unknown	0.00258861761314339	0.0258129133687977	-0.716947808241027	0.23796841599451	8.02886611752526	0.183503895086769	0.000386524610250812	0.0675682358028724	0.064632527607852	0.0675682358028724
107	rnd-1_family-311#DNA/MULE-MuDR	0.00265160537275942	0.0259513599908029	-0.720939064247265	0.239874713049235	6.48823003495826	0.106951090706461	0.00185253850605258	0.0434547009026853	0.0671953150464906	0.0671953150464906
108	rnd-1_family-384#LTR/Gypsy	0.00264869765137422	0.0259513599908029	-1.22599651409572	0.407874856115717	3.33879229907573	0.369738016284149	0.0541416743245194	0.145492603577181	0.0717562616213843	0.145492603577181
109	rnd-1_family-541#Unknown	0.00286049480960908	0.0277389267317137	1.06800192545658	0.358108111688068	4.00655174277887	0.237894259725502	0.0230304212906921	0.13085928229746	0.0670027656289996	0.13085928229746
110	rnd-1_family-563#DNA/CMC-EnSpm	0.00298790523565628	0.02861004180327	-0.795355779579138	0.267888605522877	4.5454794626279	0.185001575278296	0.0193263798219129	0.066790786140877	0.0629447689286961	0.066790786140877
111	rnd-5_family-503#Unknown	0.00300446039750517	0.02861004180327	-0.812023646646554	0.273659148677838	6.16066137867368	0.124645826726535	0.0026539076545464	0.0872132879315483	0.0670490516000743	0.0872132879315483
112	rnd-1_family-539#Unknown	0.00305348723324928	0.0288172857637901	0.939500663973822	0.31715228714203	5.48516428504549	0.47315853738876	0.00518232194974324	0.115520365937561	0.0639257699275472	0.115520365937561
113	rnd-5_family-1009#Unknown	0.00311130070964006	0.0291030517707039	-2.10210332164042	0.711005481130233	1.68775145656716	0.834442819027284	0.220441375501291	0.38619317753539	0.22264635562634	0.38619317753539
114	rnd-1_family-61#LINE/CR1	0.00319465821114494	0.0295405422087819	-0.829134623598228	0.281219016991259	7.73017991185231	0.271333476634314	0.000618358388935646	0.0942826042321004	0.0649290676897159	0.0942826042321004
115	rnd-1_family-127#LINE/L2	0.0032419138091	0.0295405422087819	-0.825070714243653	0.280272397269376	9.22860353808948	0.233058551891867	0.000130783665842714	0.094132356339505	0.0643579773596007	0.094132356339505
116	rnd-4_family-1676#LTR/Gypsy	0.00321870295959022	0.0295405422087819	0.990932425326753	0.336360765968557	4.09268323888279	0.285040966952771	0.020170207905407	0.115596069954138	0.0661935959167872	0.115596069954138
117	rnd-4_family-134#Unknown	0.00359561299067537	0.0322711883954882	-1.26985642389957	0.436134181277484	3.57293382508235	0.623015361322727	0.0413350792506694	0.186920549643628	0.0682515859291122	0.186920549643628
118	rnd-5_family-7255#Unknown	0.00360264922485109	0.0322711883954882	-1.74817391642432	0.600539051687536	2.18351252494117	1.13963507888285	0.217209487545922	0.215567095576196	0.141859612284576	0.215567095576196
119	rnd-1_family-439#Unknown	0.00378351506518111	0.0336065161671969	-1.07131023543343	0.369969881296978	3.35479314056667	0.302347012707104	0.0928557040247406	-0.015038471626935	0.0713975516555392	0.0713975516555392
120	rnd-1_family-162#LINE/CR1	0.00416591512307145	0.0362516851498363	-0.926712919298192	0.32342418107558	5.66043002110673	0.440304408919341	0.00502059452359445	0.120503246561697	0.0647853883407117	0.120503246561697
121	rnd-1_family-604#DNA/CMC-EnSpm	0.00418368788891883	0.0362516851498363	-0.820183177516411	0.286379895087506	6.34306834685471	0.197012540703723	0.00225125285482422	0.0961648803175727	0.067340670183867	0.0961648803175727
122	rnd-5_family-582#Unknown	0.00418420585456957	0.0362516851498363	2.20144121045017	0.768678452125683	1.6419550505491	2.05367771633059	0.285699717415939	0.423340157898865	0.232834248458671	0.423340157898865
123	rnd-5_family-3#LTR/Gypsy	0.00434160685427891	0.0373095808534375	0.804299841795461	0.281991557974515	4.35957137419468	0.90186241764398	0.020599152302064	0.0748239342206094	0.0639432935648689	0.0748239342206094
124	rnd-5_family-4326#Unknown	0.00444014834725437	0.0378486838955474	-4.39796399566852	1.54581855337811	6.98686852936367	3.63175049797624	0.00353555832510028	2.8639304416365	0.0660798134332661	2.8639304416365
125	rnd-1_family-594#Unknown	0.00491096190247275	0.0415270938473096	-0.965569180532764	0.343274817941442	4.3658727735589	0.458613038148979	0.0157868486295045	0.125618272129772	0.0638995455002813	0.125618272129772
126	rnd-4_family-1524#Unknown	0.00514444743027329	0.0428163853055029	1.64908417304192	0.58941184776613	1.77090033789808	1.02760577199453	0.21137379050421	0.156674249730905	0.205513801040291	0.205513801040291
127	rnd-5_family-434#RC/Helitron	0.00513167980802821	0.0428163853055029	-1.04550195593735	0.373573730293141	4.65156509471777	0.536405602738037	0.0150612371495784	0.152407561208581	0.0626456702712337	0.152407561208581
128	rnd-5_family-225#Unknown	0.00526830360902652	0.0435046633964143	-1.55193755942942	0.556219392798637	2.0964638466045	0.434477046837739	0.214538449977619	0.156717565532723	0.152758628549509	0.156717565532723
129	rnd-5_family-1829#Unknown	0.00531571386779802	0.0435558880485466	-1.43606684386513	0.515226785800525	3.02471301406982	1.20553050377978	0.0795738558497579	0.23897651311785	0.0808821765138082	0.23897651311785
130	rnd-3_family-339#LINE/CR1	0.00564206202977011	0.0458743043497462	0.829317663593966	0.299620967672301	5.11920086197223	0.282245067523054	0.00651689424083314	0.10121037488183	0.0627385092214136	0.10121037488183
131	rnd-5_family-2835#Unknown	0.00569120071629202	0.0459206042528295	-1.08632584043044	0.392875786145396	3.21241355683859	0.602951182452233	0.0973596484479731	0.0878620115592622	0.0748818022507204	0.0878620115592622
132	rnd-5_family-807#Unknown	0.00597061089546735	0.0478101190644621	1.22411939057912	0.445232915474656	3.38941459828785	1.55733276995818	0.0732291949529164	0.164649623873558	0.0706441274979421	0.164649623873558
133	rnd-1_family-40#LTR/Gypsy	0.00626000918832585	0.0497505993388002	1.21709195680599	0.445194709716534	8.68634982510353	0.397746344351427	0.000250179673749942	0.237587815797757	0.0643028922790478	0.237587815797757
134	rnd-4_family-292#Unknown	0.00657176614264358	0.0518384836774199	-1.59462644690183	0.586734409996984	3.1629336766364	0.779710491030866	0.0683486723522879	0.344760049097123	0.0762797882075987	0.344760049097123
135	rnd-1_family-243#LINE/CR1	0.00685530517605901	0.053674500526625	-0.627489786929313	0.232077628596489	8.505055653256	0.211802735790767	0.000282034219396724	0.0183367489441227	0.0643499966145671	0.0643499966145671
136	rnd-5_family-4871#Unknown	0.00722440239410042	0.0561484803717952	-1.79075098429515	0.666618825473351	5.51222859637043	0.669584643039202	0.0071481099835026	0.526108680187062	0.0640499057365569	0.526108680187062
137	rnd-5_family-673#Unknown	0.00752536178476296	0.0580606380036091	1.82533377284874	0.682966498532286	2.0144026769373	1.22423853878596	0.181178449043615	0.378553436697327	0.164158300318734	0.378553436697327
138	rnd-4_family-1200#DNA/CMC-EnSpm	0.00785048845543854	0.060130190560859	-0.642390852336568	0.241642642803157	5.57961002486675	0.300974560322705	0.00569470545577076	0.0423807499133096	0.0643746947293022	0.0643746947293022
139	rnd-4_family-137#Unknown	0.00808812609461544	0.0615046710935865	1.41331759516779	0.533655905039333	3.00328573298011	1.07201149647065	0.109674767238649	0.23207158274137	0.0817050049315348	0.23207158274137
140	rnd-1_family-78#Unknown	0.00815086373775563	0.061539021220055	-1.07380292574069	0.405858670250858	5.06760971001261	0.230185871721861	0.00825048677319496	0.189415025488159	0.0626377253608634	0.189415025488159
141	rnd-1_family-499#LTR/Pao	0.00864557850348158	0.064437646783158	-0.624115798403481	0.23768959418929	6.85160886301438	0.505462869908199	0.00144107655745018	0.0189468154736123	0.0663545352655928	0.0663545352655928
142	rnd-2_family-2#Unknown	0.0086567131913041	0.064437646783158	0.608759098923404	0.231879809862524	8.68317831705928	0.270659045362061	0.000218463017099856	0.0236930706352426	0.0643034324491565	0.0643034324491565
143	rnd-5_family-1953#LTR/Gypsy	0.00897127263665921	0.066312134104537	1.48039349109906	0.566517511125907	2.09809216579471	0.476125455246673	0.23258667690818	-0.174521482689952	0.152543831586571	0.152543831586571
144	rnd-1_family-213#Unknown	0.00923790773032416	0.0673411618686389	0.692014896115152	0.265840363703067	4.14500644462306	0.125571930060775	0.0190955407803044	0.0166791659497929	0.0657097779882304	0.0657097779882304
145	rnd-3_family-428#LTR/Gypsy	0.00922878454489033	0.0673411618686389	0.63153211172061	0.242574089851947	6.71500165654314	0.315803735152485	0.00156236917745451	0.069048257703546	0.066653032648416	0.069048257703546
146	rnd-4_family-571#LTR/Gypsy	0.00972471262743103	0.0704042551177712	-0.62246366429158	0.240754810341133	5.19894446541768	0.121916995828867	0.00662803171829505	0.0377355529105215	0.0629274227245786	0.0629274227245786
147	rnd-4_family-451#LTR/Gypsy	0.0103443530932412	0.0743808246228296	0.862695778288955	0.33645159959388	3.07122755919114	0.210071847185993	0.0566351885616232	0.0370933713729961	0.0792044260815139	0.0792044260815139
148	rnd-1_family-28#LTR/Gypsy	0.0110116532678347	0.0786440371898737	-0.596162999617987	0.23449484604494	10.6931764978928	0.0979461783714903	2.75146861380497e-05	0.0442247790177442	0.06595788469983	0.06595788469983
149	rnd-4_family-967#Unknown	0.0112067580149075	0.0795002900789072	-1.50385261939692	0.592958614065043	2.58064412382868	0.636088836567372	0.131971822079189	0.289948079513536	0.104951600544057	0.289948079513536
150	rnd-3_family-266#LINE/L2	0.0114034226486277	0.0803561182639968	1.67660714067549	0.662667765493549	2.22179851497202	1.1500744993098	0.142831250450964	0.384123030458093	0.137425726016626	0.384123030458093
151	rnd-1_family-465#Unknown	0.0117563915578245	0.0822947409047716	1.47960197435742	0.587289675238183	1.89974639643578	0.348351181112278	0.231769061782467	-0.0724776984857644	0.182121933387178	0.182121933387178
152	rnd-4_family-313#LTR/Gypsy	0.0119062595288254	0.0827955021182133	-0.616243858820997	0.245036096524231	4.81197481262673	0.0717163863425564	0.00960624341523257	0.0238113716923914	0.0624449829045663	0.0624449829045663
153	rnd-1_family-245#LINE/CR1	0.0131027090626012	0.089263597449646	0.611186311705173	0.246350195562238	4.93281414291523	0.142833670814113	0.0103594590627557	-0.00315539024694312	0.0624666435615081	0.0624666435615081
154	rnd-1_family-397#Unknown	0.0130234242485732	0.089263597449646	0.773093678985724	0.311338620491367	3.30806595407275	0.176628705162194	0.0438522640898657	0.0259491601406436	0.0724658198414951	0.0724658198414951
155	rnd-4_family-1929#Unknown	0.0131556904717281	0.089263597449646	0.95656412322122	0.385784976184662	3.41045276519957	0.374688321457069	0.0420072708319941	0.136588786587766	0.0702000040901995	0.136588786587766
156	rnd-5_family-3174#Unknown	0.013174192244224	0.089263597449646	0.575076825223037	0.231976979399165	8.5383853367311	0.281027445220225	0.000237128624396194	0.059436642272954	0.0643388541409968	0.0643388541409968
157	rnd-1_family-302#Unknown	0.0133051244417623	0.0895765384391256	1.22897642039437	0.496456633388022	2.25642350592836	0.354413973139391	0.162168966163677	-0.0500002737819625	0.133594060438286	0.133594060438286
158	rnd-5_family-5385#Unknown	0.0139688487351325	0.093449829829336	0.795932873932954	0.323804851422121	5.09903086346212	0.872706151866302	0.0115233976719252	0.114296100493477	0.0626969813313226	0.114296100493477
159	rnd-4_family-1225#Unknown	0.0145598676444495	0.0967910698124727	-1.0162102159343	0.415943394884261	5.59507156144436	0.253723232991663	0.00468514902324716	0.202925540274166	0.064451821323121	0.202925540274166
160	rnd-1_family-260#Unknown	0.0151605084528855	0.0999069809148926	0.689958349755828	0.284106288185757	5.79224614346469	0.184768732135079	0.0131803253850513	0.083679334198975	0.0654724148966268	0.083679334198975
161	rnd-5_family-469#Unknown	0.0152176196095532	0.0999069809148926	1.774067729509	0.730923822228902	1.2840355875927	0.591421954472449	0.306444922160284	0.116530171691322	0.334654638521764	0.334654638521764
162	rnd-1_family-207#Unknown	0.0159682251666776	0.101677192778182	-0.647058353453184	0.268528945841829	5.3675256262622	0.101044357646348	0.00599797088470451	0.0805313828212043	0.0634426556747707	0.0805313828212043
163	rnd-1_family-236#Unknown	0.015694726305285	0.101677192778182	-1.01586857824282	0.420486166414435	3.59299825533389	0.507822741655796	0.0728218425821153	0.139348496792975	0.0681739280978858	0.139348496792975
164	rnd-1_family-293#LINE/Rex-Babar	0.0159626453001352	0.101677192778182	0.591775273004357	0.245573494383818	5.44594824200287	0.159861497633531	0.00861389821763878	0.0549288193069145	0.0637537111550159	0.0637537111550159
165	rnd-1_family-501#Unknown	0.0158395201882202	0.101677192778182	2.17744644464406	0.902533891296629	1.86985614991036	1.52501765466327	0.22551198626052	0.751968923666324	0.187229674241572	0.751968923666324
166	rnd-5_family-1860#LTR/Gypsy	0.0157703864190222	0.101677192778182	0.736864188784712	0.305222557971173	4.64087782297962	0.14034424516162	0.0120164144491941	0.0997765574241651	0.062669430794223	0.0997765574241651
167	rnd-1_family-351#Unknown	0.0161688972503946	0.102338469423156	-0.589498025851057	0.245105305345836	5.16829890395037	0.860598742376926	0.00873349383186069	0.0633584390185497	0.0628503512231021	0.0633584390185497
168	rnd-4_family-355#Unknown	0.016586938885457	0.104359490487667	0.810157859133901	0.338166292309688	3.39188325168681	0.2673207097083	0.0469474735362376	0.0902802559691401	0.0705915064314373	0.0902802559691401
169	rnd-1_family-271#Unknown	0.0169178846789439	0.105811858613276	1.02692803484968	0.429949096570325	3.52059797237455	0.704636990387943	0.0371111928177082	0.184716277952258	0.0685913257533542	0.184716277952258
170	rnd-1_family-612#LINE/Penelope	0.0176264149998906	0.108953921958388	0.568436244348861	0.23950556899829	5.40888285895547	0.106883131085567	0.00523475438960311	0.0631183626381147	0.0636007467078304	0.0636007467078304
171	rnd-2_family-406#Unknown	0.0176224591335075	0.108953921958388	-0.628506100530189	0.264806221430971	4.16757137777	0.0753588190075728	0.0186417253529851	0.0138371781696485	0.065505076537273	0.065505076537273
172	rnd-1_family-161#LINE/RTE-BovB	0.0186616329388042	0.114682244280907	0.738446964247775	0.313935912875337	3.40349334841438	0.230025286789189	0.0479210527580273	0.0674495618434877	0.0703458561134183	0.0703458561134183
173	rnd-2_family-59#LINE/CR1	0.0192287671540286	0.117484432842822	0.856239177687875	0.3657475589549	2.88488865437647	0.344883793769499	0.0736182342055826	-0.0138589827987695	0.086907298052179	0.086907298052179
174	rnd-4_family-498#Unknown	0.0196270674628813	0.118872198660368	1.04705796802439	0.448725964340018	2.48387029698129	0.166875955216874	0.129338104923551	-0.0348244504112022	0.112287884363904	0.112287884363904
175	rnd-5_family-1029#LINE/CR1	0.0196808275927761	0.118872198660368	1.87335147233147	0.803193853487003	2.05019443191609	1.02484680094576	0.182597592190746	0.591546847344415	0.159045122246747	0.591546847344415
176	rnd-1_family-287#Unknown	0.020117898913914	0.120139091254278	0.86266512143582	0.371175780235993	2.89562270033121	0.155550457294348	0.0789399544078561	-0.0643655418415597	0.0863857973927022	0.0863857973927022
177	rnd-5_family-1302#LTR/Pao	0.020075685401429	0.120139091254278	1.7502293013175	0.752809351797251	1.76539735315811	1.87875555561621	0.244624138209843	0.435442165974233	0.206595773298724	0.435442165974233
178	rnd-5_family-1819#Unknown	0.0205436703043419	0.121992469166794	1.19993148188861	0.518045306406676	3.68585284944337	0.367011626719838	0.0313457372508861	0.290699390137098	0.0680688655812814	0.290699390137098
179	rnd-1_family-583#LTR/Gypsy	0.0210823259170039	0.12346227497531	1.34084403565781	0.581331035647774	2.12262065529821	1.53426543182886	0.217182589575104	0.188352338033672	0.149359730458594	0.188352338033672
180	rnd-4_family-570#Unknown	0.0209555428320708	0.12346227497531	-0.718447675900839	0.311180050553938	5.99895320760522	0.168082031330541	0.00339973902912735	0.112799889606174	0.0664686211260511	0.112799889606174
181	rnd-5_family-535#Unknown	0.0211416005397645	0.12346227497531	-1.47966158745843	0.641811391217243	1.56932859466904	0.583119672589707	0.244134232602049	0.024933902992605	0.250172001673407	0.250172001673407
182	rnd-1_family-13#LTR/Pao	0.021762438862475	0.125409521875695	0.551059930014364	0.240166757417674	6.06463166374132	0.0691050262979466	0.00248305873664673	0.0445994977383338	0.0667330269055769	0.0667330269055769
183	rnd-1_family-408#Unknown	0.0219496324948	0.125409521875695	1.81509041486716	0.792187517715865	2.17229967531574	0.985623952713753	0.15265034820658	0.600422927663209	0.143198596803026	0.600422927663209
184	rnd-3_family-895#LTR/Gypsy	0.0219454304211747	0.125409521875695	-0.843666670402269	0.368202594448826	4.16779664395737	0.169042709649698	0.0214196427967841	0.141268137873832	0.0655030479885789	0.141268137873832
185	rnd-5_family-6500#tRNA	0.0216213790460932	0.125409521875695	1.48448853092622	0.646285629408066	1.64219317812328	0.568859583360824	0.268442312436166	0.220367384819121	0.232779825299089	0.232779825299089
186	rnd-3_family-356#LINE	0.0223657576372685	0.127100031304262	0.901012533558606	0.394471881869994	2.72404671026555	0.221061223697346	0.0911289659337752	0.0129850782538859	0.0956007127694907	0.0956007127694907
187	rnd-1_family-189#LINE/Rex-Babar	0.0229084117413713	0.127443111634892	0.740011198336165	0.325285562984045	5.86886635245146	0.235305275842505	0.00413049252405169	0.122842344458965	0.065862168203439	0.122842344458965
188	rnd-1_family-420#LINE/CR1	0.0225566929871962	0.127443111634892	-1.06600659557499	0.467370326557984	2.792186703884	2.08940849056251	0.170413674186037	0.0556039946064684	0.0917083523902628	0.0917083523902628
189	rnd-4_family-133#LTR/Gypsy	0.0228153533905959	0.127443111634892	-0.546454186558771	0.240040055505875	5.1153512152765	0.197211393269109	0.00641269569418475	0.0497409936641936	0.0627303782025317	0.0627303782025317
190	rnd-4_family-233#Unknown	0.0226761642061136	0.127443111634892	2.18400376641665	0.958381060078055	2.23105437043414	1.32411402111743	0.127959378025326	0.974233729554278	0.136385164973134	0.974233729554278
191	rnd-1_family-220#Unknown	0.0243175435411646	0.133873143349016	0.681916144612122	0.302794620884338	3.84641064887949	0.11848236587388	0.0281533655193177	0.0818681334044704	0.0680821902863462	0.0818681334044704
192	rnd-1_family-410#Unknown	0.0242990111699817	0.133873143349016	0.923882114176585	0.410182535246636	3.27814852233091	0.268845465466773	0.0722507341155382	0.129648920550091	0.073185477601645	0.129648920550091
193	rnd-5_family-884#Unknown	0.0245634875464769	0.134526457702726	-1.63816544845397	0.728656701168479	1.64560004965364	0.716749252891697	0.244359488131855	0.392769217657421	0.232002882922413	0.392769217657421
194	rnd-3_family-615#LINE/Rex-Babar	0.025360545593858	0.138175756147979	0.625898698473439	0.279935684621777	3.81225214202495	0.076480990841485	0.0259108781323721	0.0267576703027657	0.0681259068972236	0.0681259068972236
195	rnd-1_family-241#LINE/CR1	0.0263080356737577	0.142603044652113	-0.588195315574944	0.264757947877917	6.16816866847306	0.589515944529804	0.00296297730346694	0.081153147853964	0.0670696383861826	0.081153147853964
196	rnd-1_family-36#LINE/CR1	0.0268492178276087	0.144793996141747	-0.513102564753114	0.231784737806722	8.85604082627895	0.129421781797101	0.000180329652419223	0.0216711411528107	0.0642886679637381	0.0642886679637381
197	rnd-4_family-279#LTR/Gypsy	0.0275017740155724	0.147560279870355	-0.688604765236665	0.312388600172673	7.61794268513637	0.141533507990637	0.000554760253957472	0.116549204767453	0.0650647024398797	0.116549204767453
198	rnd-4_family-147#LTR/Gypsy	0.027787899574742	0.148342473992436	0.751255700810419	0.341438299776959	3.34588724085276	0.593226556201264	0.068299797832711	0.00632271419815232	0.0715963372327853	0.0715963372327853
199	rnd-1_family-552#Unknown	0.0280149502672262	0.148803027298784	-0.704395046567209	0.320605540581321	4.55803305286338	0.124637689309663	0.0130371260329335	0.110308369148796	0.0629018240006814	0.110308369148796
200	rnd-5_family-1556#LTR/Gypsy	0.0283144181639771	0.149641699996619	0.689338070943896	0.314349648577238	3.2467401202625	0.278108938099778	0.0446038966418949	0.0376508063137111	0.0739749452308646	0.0739749452308646
201	rnd-3_family-506#LTR/Gypsy	0.028898834074684	0.151970485656423	0.523091435501404	0.239416037881656	5.69895397521255	0.140046112205546	0.00379829409599215	0.0340023986496484	0.0649857529379484	0.0649857529379484
202	rnd-1_family-64#Unknown	0.02907472734229	0.152138548518815	0.587680171482237	0.269272739591918	5.68915286919646	0.103487738313954	0.00489766742155163	0.0821117025232525	0.0649346225435565	0.0821117025232525
203	rnd-1_family-464#LINE/CR1	0.0293008557737562	0.152566524890937	-0.671323888653534	0.30802940280967	4.42782423344927	1.45890087254735	0.0234214007130818	0.0904371348812562	0.0635028669472898	0.0904371348812562
204	rnd-4_family-1284#Unknown	0.0296691084808567	0.153726704236596	-0.586322607170571	0.269638082101248	4.24126406623909	0.106296770337162	0.0179841999708424	0.0692614344122448	0.0648612530150819	0.0692614344122448
205	rnd-1_family-183#Unknown	0.0301895113913084	0.155660066051771	-1.03058689471478	0.475451768060574	3.11904029491266	0.53426324679216	0.0692037172572311	0.20206154324508	0.0776210329299261	0.20206154324508
206	rnd-1_family-132#LINE/CR1-Zenon	0.0307866151125896	0.157205082966218	0.515899648453354	0.23886234698315	6.68701203430584	0.231725717770888	0.00174943751172792	0.0322770274309132	0.0667168274558306	0.0667168274558306
207	rnd-4_family-807#LTR/Gypsy	0.0306828194523139	0.157205082966218	0.965288933928023	0.446652720394641	2.62884724158809	0.541364837682091	0.137778987058105	0.0939089946936782	0.101619396105015	0.101619396105015
208	rnd-5_family-150#Unknown	0.0309375097734607	0.157216095339173	1.22525756764301	0.567807338955813	1.99986121855991	0.615894064053157	0.220585856756894	-0.0254803787108759	0.166300352249605	0.166300352249605
209	rnd-5_family-447#Unknown	0.0310985547435046	0.157278336669303	-0.648591847114179	0.300857701437325	5.34921921862504	0.280028472166449	0.00642070560264757	0.102197722214333	0.0633773318298969	0.102197722214333
210	rnd-1_family-148#LINE/Rex-Babar	0.0320932423985367	0.1600120623361	0.516363624880999	0.240925820342208	5.75454499039766	0.179915601773444	0.00437797393161474	0.0578321503539986	0.0652763271574642	0.0652763271574642
211	rnd-1_family-350#LTR/Gypsy	0.0319404748984853	0.1600120623361	-0.631115227395201	0.294204985791597	3.58406346432246	0.814676693488484	0.0356625177257955	0.0133815559540191	0.0682053706717652	0.0682053706717652
212	rnd-1_family-441#Unknown	0.0320457445650312	0.1600120623361	0.883966985676831	0.412328890302992	2.71601721509773	0.248295514676718	0.107936842492594	0.061880136686891	0.0960812940416025	0.0960812940416025
213	rnd-1_family-155#LINE/Penelope	0.0325105043117334	0.161331469753531	0.632468001400565	0.295811627864038	5.7815039258342	0.198540395206028	0.00348206989496603	0.10152335312052	0.065416724936413	0.10152335312052
214	rnd-1_family-288#Unknown	0.0326835974704209	0.161432535169322	-0.562204192013021	0.263210534256535	5.76546946071297	0.166016051304876	0.00471930290880605	0.0784164395035267	0.0653333098835622	0.0784164395035267
215	rnd-1_family-582#Unknown	0.0333302492634719	0.163102191997638	0.880650028211272	0.41382326790198	2.84998633196726	0.64830621697108	0.0837791599448657	0.121720476523623	0.088651846634311	0.121720476523623
216	rnd-4_family-252#Unknown	0.0332339221497385	0.163102191997638	0.542983802745413	0.255012258446954	4.35953221793283	0.0643296085854069	0.0140939350985115	0.0246079412595047	0.0639435672513477	0.0639435672513477
217	rnd-1_family-129#Unknown	0.0343507985520457	0.167321631656739	0.516933973446829	0.244305851273674	4.93396048326637	0.278471322693618	0.00915493721562517	0.0248494566176585	0.0624674815442402	0.0624674815442402
218	rnd-1_family-113#Unknown	0.0350325053737847	0.169083827306349	-0.590871362114176	0.280301837982788	3.85956822203949	0.114790385798978	0.0262319748751707	0.0351468648033865	0.0680509695766644	0.0680509695766644
219	rnd-4_family-464#Unknown	0.035009558415926	0.169083827306349	0.952712987977311	0.451898005809889	2.63294394572705	0.47480957067057	0.143708770758219	-0.0270054735110365	0.101345398427726	0.101345398427726
220	rnd-1_family-487#Unknown	0.035249379747983	0.169357247243718	-0.605348087378925	0.287510466092982	3.625888186	0.0799070487035853	0.031098370093286	0.0162316371806929	0.0680963516423184	0.0680963516423184
221	rnd-1_family-274#Unknown	0.0358299548574449	0.170603309614812	0.576568917541222	0.274706808749968	3.94702351201241	0.250940473701676	0.0229992689451645	0.0351184232261708	0.0675573279831452	0.0675573279831452
222	rnd-1_family-452#DNA/TcMar-ISRm11	0.0358315371187211	0.170603309614812	-0.596024443127875	0.283978840172129	3.76428593778662	0.0880618112129729	0.0286499020882473	0.0436347917138883	0.0681228759103615	0.0681228759103615
223	rnd-1_family-194#Unknown	0.0365263628593123	0.173131684046157	0.588920430833914	0.281642795809738	4.90783986129644	0.113214274637949	0.00876511929272986	0.0864220780251014	0.0624512154707925	0.0864220780251014
224	rnd-1_family-444#LINE/CR1	0.0367039377745141	0.173196706373489	-1.1766579004942	0.563252376100996	3.19399579077421	1.55378471845629	0.106991311379001	0.2737125756411	0.0753890046516915	0.2737125756411
225	rnd-2_family-337#DNA/TcMar-ISRm11	0.0369095013938684	0.173392635436973	-1.64364972790393	0.787654941710348	3.91776648430411	0.776845996499475	0.0322146073359909	0.712265761304888	0.0677862196024271	0.712265761304888
226	rnd-1_family-472#DNA/TcMar-Tc1	0.038348789216575	0.179356947796105	-0.575519985891229	0.277880360709849	3.91817111745174	0.132531112582498	0.0248774561102232	0.0483229845513399	0.0677835377316599	0.0677835377316599
227	rnd-1_family-124#Unknown	0.039673111272144	0.182474575579301	-0.715015560447312	0.34757810669902	4.58904377865901	0.171635376374296	0.0125897742253217	0.132382874082449	0.0628046137715403	0.132382874082449
228	rnd-3_family-323#Unknown	0.0397059152159311	0.182474575579301	0.693251802301204	0.337054340897147	3.28379456756125	0.278436917659924	0.0612235899928486	0.0751031644682835	0.0730473466440717	0.0751031644682835
229	rnd-4_family-142#DNA/TcMar-Tc1	0.0393734551843253	0.182474575579301	1.98230627670691	0.962162006275979	3.4617388508437	1.36679062149151	0.12807561460177	0.98283125698345	0.0692745887942808	0.98283125698345
230	rnd-4_family-198#DNA/TcMar-Pogo	0.0395555231624	0.182474575579301	-1.38228379628052	0.671545958398861	3.14277858695438	0.632409100158253	0.0990569659543196	0.442111803135894	0.0768831157613594	0.442111803135894
231	rnd-1_family-571#Unknown	0.0400273272183996	0.18315534575692	0.5458102788027	0.265799418277206	4.14176314054017	0.199156297215083	0.0190397691650413	0.0293555896613984	0.0657394277427603	0.0657394277427603
232	rnd-1_family-315#LINE/CR1-Zenon	0.0402626871452226	0.183438191002156	0.680205123349056	0.331638525971614	4.56892861570806	0.26941499836512	0.0156918929116444	0.116289041378705	0.0628662410468577	0.116289041378705
233	rnd-1_family-138#LINE/CR1-Zenon	0.0410532378887098	0.183869798510026	0.484969184198272	0.237381841420135	6.97452297561332	0.379481923213846	0.0015161307934671	0.0513174901996418	0.06610403556975	0.06610403556975
234	rnd-1_family-596#Unknown	0.0410304389916414	0.183869798510026	1.21768062104513	0.595960915228647	2.23782005083962	1.12307580799651	0.149685333228374	0.276517961747826	0.1356321226683	0.276517961747826
235	rnd-2_family-80#Unknown	0.0407834300574225	0.183869798510026	-0.708852023690281	0.346504054830994	6.41091987544945	0.48267430205516	0.00249972195579304	0.141578350061391	0.0673200079937716	0.141578350061391
236	rnd-5_family-1459#LINE/RTE-BovB	0.0406085864989943	0.183869798510026	-0.905800659541222	0.442392536483836	2.90378114384277	0.540053397748731	0.107416212664424	0.127437174939499	0.0859961852323856	0.127437174939499
237	rnd-1_family-163#Unknown	0.041500455420974	0.185088529029407	0.493694134551202	0.242185601292797	5.12626269198809	0.0766395381915891	0.00763096629255867	0.0248223114334495	0.0627536722757057	0.0627536722757057
238	rnd-1_family-101#Unknown	0.0433565585360822	0.191748461810205	2.13694846472793	1.05775980393616	2.12925064392895	2.64559075907425	0.887398094431061	0.455228868956627	0.148515465314565	0.455228868956627
239	rnd-1_family-549#Unknown	0.043243344408183	0.191748461810205	-0.65650143183333	0.324783336265901	4.74220220543034	0.274169079978919	0.0103380127088095	0.116243045910402	0.0624976749474217	0.116243045910402
240	rnd-1_family-239#LINE/CR1	0.0444834541545358	0.194314919279823	-0.889227881346401	0.44251059412143	3.15104989858299	0.484751121686249	0.0638494684356853	0.171129282655956	0.0766330140783186	0.171129282655956
241	rnd-1_family-445#LINE/CR1	0.0443462445343468	0.194314919279823	-0.985690052848864	0.490197169345035	2.599416684312	1.84576570005964	0.184722133092329	-0.113353389671068	0.103629784708333	0.103629784708333
242	rnd-1_family-493#LTR/Pao	0.0444883731936774	0.194314919279823	0.752257200669138	0.374357888482426	7.23823109377135	0.176304315027662	0.00093112265881928	0.167241471744006	0.0656234439039996	0.167241471744006
243	rnd-3_family-176#LINE/Penelope	0.045297789540141	0.197036063966786	0.70529389536637	0.352316016884779	3.01007787063361	0.129672796648718	0.0675112869580136	-0.00549763524143135	0.0814406039462535	0.0814406039462535
244	rnd-4_family-225#LINE/CR1	0.0456434342047637	0.197725860468997	1.57027141994452	0.785655860644885	1.10603964362008	1.52258396800829	0.235684474634693	0.505021683004094	0.403540255660666	0.505021683004094
245	rnd-1_family-438#Unknown	0.0460940616751091	0.198813935173799	-1.54934224050965	0.776795288359932	1.14761968604868	1.04050467714261	0.289768472337396	0.434324631684431	0.386154231026402	0.434324631684431
246	rnd-3_family-546#LTR/Gypsy	0.0462707928597489	0.198813935173799	-0.478415759180831	0.240058327148426	6.48995501001459	0.324136641918801	0.00196237973641782	0.0406244939795378	0.067191220783543	0.067191220783543
247	rnd-1_family-387#LINE/CR1	0.0465215895069137	0.199082267646995	-0.955963093565289	0.480231452819933	3.73773385703874	1.72802534785317	0.0524014263219546	0.224345271611098	0.0681041136450776	0.224345271611098
248	rnd-4_family-1131#Unknown	0.0468859349472696	0.199832392093806	-0.538464367351959	0.270948761143236	5.87012803641221	0.198267216764522	0.00345011514126957	0.0846457622567959	0.0658684391895667	0.0846457622567959
249	rnd-4_family-169#LTR/Gypsy	0.0472746452094305	0.200679919623968	-0.482466319849495	0.243199263121062	5.49513149387734	0.180359808768679	0.00468534674656111	0.0662897111525919	0.0639710076101963	0.0662897111525919
250	rnd-1_family-100#Unknown	0.0476447308694496	0.201441922116033	0.493988240133741	0.249423059125673	4.62573572593404	0.0751380325938731	0.011948763637396	0.0162245734719501	0.0627054712709346	0.0627054712709346
251	rnd-4_family-94#LINE	0.0481291293606085	0.202234216313341	-0.817951253080914	0.41389549802512	3.68438956570895	1.12808099637923	0.0721908412617497	0.133380538680805	0.068068341303457	0.133380538680805
252	rnd-5_family-271#LTR/Gypsy	0.0482147800482137	0.202234216313341	-0.993496234003445	0.502916261216572	3.60896273868451	0.33403683333074	0.0438335989722979	0.259676119982969	0.0681292597582759	0.259676119982969
253	rnd-1_family-379#LINE/CR1	0.0487697877642627	0.203753619236465	0.495017016820747	0.251201322695697	4.71908836158362	0.368570666230996	0.0131959474288549	0.0282392035770926	0.0625265780000262	0.0625265780000262
254	rnd-1_family-126#LINE/CR1	0.0490489020541155	0.204112950674016	-0.667059136987948	0.33892416722557	6.68013603519817	0.267745537546417	0.0016897041613991	0.136153805194056	0.0667326373616354	0.136153805194056
255	rnd-1_family-267#Unknown	0.0500982962166705	0.207662349415768	-0.534613286458459	0.272883878252444	3.95220789168596	0.100736853520722	0.021849148773459	0.0426855548563323	0.0675095844386546	0.0675095844386546
256	rnd-1_family-63#RC/Helitron	0.050319944243312	0.207766332285863	0.473096267718951	0.241716743571239	4.93899282768566	0.0624028155416875	0.0076410877991003	0.0356848272911501	0.0624712931481206	0.0624712931481206
257	rnd-1_family-490#DNA/CMC-EnSpm	0.0508433345394912	0.20911052376748	-0.538213942765617	0.275611443281147	4.18300598231915	0.491565225367756	0.0257871611588645	-0.0023583505215154	0.065366840042156	0.065366840042156
258	rnd-1_family-69#LINE/CR1	0.0510697727952655	0.209227712575952	0.457816594636289	0.2346702711234	7.5577336532336	0.633879151115273	0.00094119318849197	0.0346564850533839	0.0651429701904641	0.0651429701904641
259	rnd-1_family-495#LINE/CR1	0.0514616064243989	0.210018988380655	1.36097247796747	0.698790951612226	1.96196410817625	0.943450415958465	0.201619507674551	0.384351045191594	0.172064395726862	0.384351045191594
260	rnd-1_family-89#LINE/Penelope	0.0522520746802401	0.211947554164894	-0.500826595358349	0.258018238194208	5.85122702285273	0.100366405131131	0.00348830517685575	0.0763997883121557	0.0657739113869397	0.0763997883121557
261	rnd-1_family-182#Unknown	0.0523352049546239	0.211947554164894	-0.885888419262723	0.456557341128901	2.49531235257437	0.384899335910125	0.138760919436914	0.0693422052868106	0.111372607449516	0.111372607449516
262	rnd-1_family-343#LINE/Rex-Babar	0.0527725912355706	0.212567102809711	0.732532578359153	0.378222441043497	2.80856897014198	0.166142239269068	0.0808425820169608	0.0355207313405736	0.0908200758737213	0.0908200758737213
263	rnd-5_family-1862#LTR/Gypsy	0.0528903954956992	0.212567102809711	0.8051948228142	0.415946220470076	4.66856170661176	0.204347202314803	0.0110840366761764	0.196529473311833	0.0626106974882948	0.196529473311833
264	rnd-5_family-4503#tRNA	0.0532094015439735	0.213039156939318	0.449535236780636	0.232532149706287	8.16419780061722	0.251521406023826	0.000356799237661169	0.0392149259705004	0.0645286415387715	0.0645286415387715
265	rnd-4_family-81#Unknown	0.0544327611278432	0.217114824574077	0.614978731887457	0.319739102071459	3.21414413973946	0.150788952599505	0.0478448036584953	0.0603353197597948	0.07483490841366	0.07483490841366
266	rnd-4_family-1759#Unknown	0.0548378110462972	0.217908143894497	1.36218411462259	0.709412122485606	2.11601964760275	2.34953844857126	0.160431799997649	0.44348687143779	0.150207187477986	0.44348687143779
267	rnd-4_family-2247#Unknown	0.0567286363092555	0.224577410407802	1.13206665729483	0.59413725846249	1.90652625976947	0.635195246383428	0.242610085616728	-0.10320110570886	0.18098881265526	0.18098881265526
268	rnd-3_family-251#DNA/TcMar-Tc1	0.0571061331228395	0.225228293697169	-1.05301733977989	0.553492074414851	2.76586039905664	0.436350821058769	0.106338557615979	0.261285614112087	0.0931736552150363	0.261285614112087
269	rnd-1_family-128#Unknown	0.0593242312295126	0.233106737582137	0.538793467805615	0.285713429524356	3.78193219828323	0.0665705782339954	0.0298283049659199	0.0191565609284259	0.0681302916067628	0.0681302916067628
270	rnd-4_family-160#Unknown	0.0596488856646128	0.233514341287021	2.44622658911835	1.29884917505433	2.40539302252651	2.98247198004355	0.127731134968569	1.89667988047861	0.1189411433798	1.89667988047861
271	rnd-4_family-3247#Unknown	0.060187991451644	0.234755376252353	1.00555063529138	0.535034141461576	2.87061400461263	0.370538264397226	0.0890780128299383	0.254435826205492	0.0876119266172595	0.254435826205492
272	rnd-4_family-3040#DNA/hAT-Ac	0.0604280367780566	0.234825128214727	0.571050415605835	0.304129172240904	8.81558848938915	0.240956881142675	0.000196073268683125	0.110797390820842	0.0642894467961298	0.110797390820842
273	rnd-3_family-222#LTR/Gypsy	0.0612247967546577	0.237049854101367	-0.568839808682432	0.303888763999113	3.78373393573227	0.613655804755183	0.0279588741884113	0.0828591828734788	0.0681307071507964	0.0828591828734788
274	rnd-1_family-454#Unknown	0.0618975711431203	0.237071021515714	1.01766954741119	0.545074380759514	3.01961700970999	1.17753361407537	0.275452400844737	-0.00915627041545719	0.0810748958277039	0.0810748958277039
275	rnd-4_family-715#LTR/Gypsy	0.0614684504707367	0.237071021515714	0.657488088257362	0.351577100362025	3.11869799653411	0.443777352626408	0.070695850913733	-0.0283465706900591	0.0776318980850305	0.0776318980850305
276	rnd-4_family-226#Unknown	0.0619031238773293	0.237071021515714	0.90384569696764	0.484119454687755	2.28516652576999	0.241775132217442	0.150705640467606	0.081758913456021	0.130540335220998	0.130540335220998
277	rnd-1_family-342#LINE/L1-DRE	0.0625259394812558	0.238354079582804	0.465587008396918	0.249973210349869	4.58518107344507	0.127247703296176	0.0121678843776296	-0.000841675014260693	0.0628160426935142	0.0628160426935142
278	rnd-1_family-553#Unknown	0.0629146529835405	0.238354079582804	1.04063347245729	0.559542282177953	2.16214581591162	0.693117347202993	0.231277797430067	-0.020493542212017	0.144427281223828	0.144427281223828
279	rnd-3_family-240#Unknown	0.0628779552558662	0.238354079582804	0.630209835631719	0.338812744459604	3.05245138243871	0.176870909133927	0.0578884096821382	0.00173314796960236	0.0798644812877602	0.0798644812877602
280	rnd-3_family-906#Unknown	0.0661345785410676	0.24965803399253	-1.72281415754125	0.937580615491007	3.78390762225711	1.06451089922033	0.0362810113436127	1.01858788130978	0.0681307433853851	1.01858788130978
281	rnd-1_family-49#Unknown	0.0666388351228052	0.250666365568701	-0.992875721417389	0.541341566792854	5.92682408167296	0.399294888104311	0.00422818384219307	0.347432646483098	0.066143406967849	0.347432646483098
282	rnd-1_family-26#Unknown	0.0676067904579108	0.252510195388952	0.427856569104977	0.234106030130302	7.5637336184377	0.0479524742634232	0.000631762587057682	0.0213520792878467	0.0651349974249859	0.0651349974249859
283	rnd-1_family-517#Unknown	0.0676752577105592	0.252510195388952	-0.80407437442285	0.440067116385626	4.95079341314057	0.684687036525267	0.0200358772536482	0.212355003055104	0.062481073426021	0.212355003055104
284	rnd-3_family-208#Unknown	0.068454375899189	0.252510195388952	1.32547587494403	0.727482410255149	1.80286246293947	0.811958423804455	0.210726961592761	0.424349827084008	0.199368776911472	0.424349827084008
285	rnd-4_family-143#Unknown	0.0685623709334241	0.252510195388952	0.746513733523224	0.409881245962864	3.09071968494717	1.08138690731282	0.123060611977775	-0.0406807726392247	0.0785425509727084	0.0785425509727084
286	rnd-5_family-6893#Unknown	0.0680828747231525	0.252510195388952	-0.867247644270722	0.475345384430047	10.4210552808079	1.51286749708027	8.10577683121465e-05	0.271062823630426	0.0655004144819112	0.271062823630426
287	rnd-5_family-1184#Unknown	0.068122160718629	0.252510195388952	-0.439427374086544	0.240887996234788	6.49200678159589	0.540302579739909	0.00244615834901519	0.0573680003575665	0.0671862737269984	0.0671862737269984
288	rnd-5_family-99#LTR/Gypsy	0.069009070904622	0.253272874813144	-0.441494335483454	0.242798040552101	5.64023470596394	0.251241930556091	0.00498525239828803	0.0657558137968395	0.0646812427142582	0.0657558137968395
289	rnd-4_family-1484#LTR/Gypsy	0.0693925028872203	0.253375735967708	0.860163982687147	0.473696208131677	2.49330429075065	0.927614457206853	0.157733447341327	-0.0401296090286365	0.111532269776668	0.111532269776668
290	rnd-5_family-2661#Unknown	0.0695165216940732	0.253375735967708	1.1902630921172	0.655774967101978	1.5512121485425	0.698825930105602	0.261314452698536	0.240886709756329	0.254734516274583	0.254734516274583
291	rnd-1_family-550#Unknown	0.0700454563899227	0.254426279739341	-0.437795196776793	0.241659959385625	5.24649865127765	0.262204152129372	0.00702227409761106	0.0510434500751312	0.0630571690667035	0.0630571690667035
292	rnd-1_family-437#LINE/CR1	0.0707250706711152	0.256015067463592	-0.846378038259735	0.46832664799991	2.53812213949345	1.41997900482346	0.155131538510751	0.0314369274668688	0.108064280561447	0.108064280561447
293	rnd-4_family-1117#Unknown	0.0710254857062237	0.256225045704705	0.896178873057907	0.496411503451565	3.88740687515213	0.707217786574239	0.0258770219684847	0.269832234942367	0.0679525169614583	0.269832234942367
294	rnd-5_family-4867#LTR/Gypsy	0.0716620333579019	0.257642072310552	-0.518820975254872	0.288032378460168	4.92409215163846	0.131168411176283	0.0090977092734519	0.0904574719762539	0.0624606381749935	0.0904574719762539
295	rnd-1_family-14#Unknown	0.0719526309648484	0.257809935355406	0.569174490100907	0.316310375558929	4.87632673693047	0.118496002845861	0.00846018254334478	0.111602521880132	0.0624396656291598	0.111602521880132
296	rnd-3_family-993#LTR/Gypsy	0.0734768088818065	0.260620761704931	-0.421731151088136	0.235622741426616	7.18138754915209	0.166664394584786	0.000901145805085535	0.0309297462902522	0.0657205457277872	0.0657205457277872
297	rnd-4_family-110#LTR/Gypsy	0.0734474239197286	0.260620761704931	-0.638381097121963	0.356629444035123	2.94616271511525	0.171560264409711	0.0685532694370228	0.0533742994142044	0.0840682029863381	0.0840682029863381
298	rnd-4_family-217#Unknown	0.0731132829579356	0.260620761704931	-0.953545278550841	0.532075832385055	2.25381036101546	0.364058819435063	0.205848174876194	0.0880829423355941	0.133877454813705	0.133877454813705
299	rnd-1_family-48#LTR/Pao	0.0738441049706035	0.261047555029859	-0.417374553545738	0.233486055113594	7.73228410484747	0.0423594562399443	0.000492233577773206	0.0332626778147316	0.0649266519412369	0.0649266519412369
300	rnd-5_family-1249#Unknown	0.0741090345552349	0.261110831749611	-0.683517701077414	0.38272161739686	5.55388866749787	0.668866443091693	0.00720785105065237	0.16856315265679	0.0642483607965507	0.16856315265679
301	rnd-3_family-295#DNA/TcMar-Tc2	0.0745591358999641	0.261823942346386	-0.723198960955745	0.405569974191325	3.28585171050909	0.229636542083583	0.0650180732023001	0.132366331556362	0.0729972931040816	0.132366331556362
302	rnd-5_family-1619#LINE/CR1	0.0753080275103695	0.263578096286293	1.48065627829625	0.83249173097131	2.09265982324404	0.850723875261838	0.174793092326682	0.656857886236047	0.153262108448049	0.656857886236047
303	rnd-5_family-882#Unknown	0.0775651666754705	0.270582116092318	0.557608253866739	0.315926848362769	3.47486431877385	0.512640052732861	0.0506816522809469	0.0349184651990081	0.0690900759387712	0.0690900759387712
304	rnd-1_family-291#LINE/Penelope	0.0778539740628533	0.27069621902775	-0.488186908080949	0.276863602649402	3.9484348886805	0.21253505429391	0.0244397405762561	0.05762219578213	0.0675444047901512	0.0675444047901512
305	rnd-1_family-347#Unknown	0.0781604904916827	0.27087094573675	0.906448030313596	0.514600255282321	3.14865669715012	0.377885498048374	0.135461518098618	0.182314589185338	0.0767050146789772	0.182314589185338
306	rnd-1_family-30#Unknown	0.0796020149497045	0.274965130071365	0.861057313099664	0.49119072197182	4.07042265347657	1.33717641314656	0.0270453029131737	0.262476687508264	0.0664020511535073	0.262476687508264
307	rnd-1_family-513#DNA/CMC-EnSpm	0.0800694071080124	0.275678707860486	-0.480466926564194	0.274508059602051	6.60772712752421	0.0909995707119167	0.00163595572475834	0.0887896540190216	0.066902441045091	0.0887896540190216
308	rnd-5_family-1476#Unknown	0.0828658667549196	0.284380588181656	0.874087975331684	0.504002084553851	2.27839307459487	0.370991184612754	0.173572111501221	0.0516590697594137	0.131249609980333	0.131249609980333
309	rnd-1_family-71#Unknown	0.0831449200566874	0.284414823624332	-0.401696586123935	0.231829665446812	9.26186869067192	0.242562658335823	0.000123140407533242	0.0412127771792356	0.0643708521298838	0.0643708521298838
310	rnd-4_family-307#LINE/Rex-Babar	0.08404581206895	0.286569107602839	-0.564671436276931	0.326838188971772	3.15950894443925	0.136514534974009	0.0518069870406079	0.00955766411839847	0.0763808550838092	0.0763808550838092
311	rnd-1_family-527#Unknown	0.0844148558447673	0.286901937710351	-0.610591124848476	0.353837618555496	4.27774188521689	0.145236008794523	0.0168704214282767	0.133370850937753	0.0645605812565036	0.133370850937753
312	rnd-1_family-112#LINE/Penelope	0.0858469623579155	0.289225842924175	0.405391562872982	0.236005058729338	7.10215360324961	0.098517713283203	0.000976239385175759	0.0264626430237548	0.0658618259098301	0.0658618259098301
313	rnd-1_family-346#Unknown	0.0859195030068033	0.289225842924175	0.817804345547888	0.476207796242452	3.12372398186212	0.291105795289331	0.08230448703979	0.189824151202721	0.077473016467088	0.189824151202721
314	rnd-1_family-373#LINE/CR1	0.0855976811064349	0.289225842924175	0.492679057844355	0.286592661733322	3.75263207601093	0.125065439681058	0.0304470201045227	0.052209900549043	0.0681154044067459	0.0681154044067459
315	rnd-5_family-347#LTR/Gypsy	0.0879866153215317	0.295243975856695	-1.10644943945637	0.648519735124582	3.78894187978955	0.485040251091072	0.0413446844873318	0.463348731727938	0.0681314883922965	0.463348731727938
316	rnd-5_family-1885#Unknown	0.0894166391174458	0.298149487530411	2.01139748877828	1.18423174813175	1.6853355031988	2.23137411705221	0.275154340876988	1.40773145906283	0.22317003607381	1.40773145906283
317	rnd-5_family-5566#Unknown	0.089287837331435	0.298149487530411	-1.12150389953749	0.660031828986975	1.17745155396341	2.09158773287846	0.14858477872655	0.130639138914081	0.374185639604519	0.374185639604519
318	rnd-1_family-374#LTR/Gypsy	0.0901432056114943	0.299626944438206	0.53172083551756	0.313765733058148	3.47278044035753	0.213731243561795	0.0490206711546249	0.0261772674658741	0.0691180511351959	0.0691180511351959
319	rnd-4_family-32#Unknown	0.0904290037173846	0.2996346612203	0.444377529153497	0.262457788326832	4.20317317384631	0.0755510154414512	0.0174721916473765	0.0455033074035651	0.0651887171367179	0.0651887171367179
320	rnd-1_family-96#LINE/CR1	0.0938931771697738	0.310007083962995	-0.388611800289086	0.231978060665193	8.578017701969	0.146147229241679	0.00024952234586859	0.0308848390355357	0.064327062410112	0.064327062410112
321	rnd-1_family-103#Unknown	0.0941459545431611	0.310007083962995	-0.572842071225249	0.342215535849715	3.07184967502532	0.420360799469548	0.0613508277517615	-0.00609321563908551	0.079182939820528	0.079182939820528
322	rnd-5_family-598#Unknown	0.0947722625117238	0.311100253027615	0.613745044445548	0.367348355225001	3.49858032485923	0.368290415711555	0.0534742720349477	0.108459504868869	0.0688049843740429	0.108459504868869
323	rnd-1_family-42#Unknown	0.0957424367683697	0.311455232398084	-0.386876950679112	0.232239367787807	9.68992930638722	0.278118359195638	8.82624649976759e-05	0.0257291513561586	0.0646338862755787	0.0646338862755787
324	rnd-1_family-47#LINE/CR1	0.0955441385455608	0.311455232398084	0.386319464370816	0.231766116795184	8.84753924374988	0.0382222070087618	0.000169943310713921	0.0218006457585591	0.0642886961624685	0.0642886961624685
325	rnd-5_family-2402#Unknown	0.0957643808224951	0.311455232398084	0.638887547247746	0.383544820194976	3.25084788300458	0.489512403871348	0.0563759933342994	0.120151961583777	0.0738695923083556	0.120151961583777
326	rnd-5_family-3742#Unknown	0.0961070438012662	0.31161087514705	-0.508990311072967	0.305878646393302	3.45667960552052	0.232708037442862	0.0429229916062224	0.0608834663223575	0.0693511039770562	0.0693511039770562
327	rnd-1_family-355#LINE/CR1	0.0993209935578074	0.321046758992668	0.574845464944704	0.348781320772338	3.03337732600857	0.29788903770397	0.0654194203494858	0.0722637394100808	0.0805586713141499	0.0805586713141499
328	rnd-4_family-351#Unknown	0.0997901298841034	0.32157977831554	-0.40273294868742	0.244692762657007	7.54271042636138	0.404816499752649	0.000842174520514451	0.0710072831955479	0.0651631015871244	0.0710072831955479
329	rnd-1_family-5#Unknown	0.101403892079872	0.321587185418859	0.589235841178732	0.359710099189568	5.02129581133239	1.05382541559808	0.00908922730780162	0.146180399242961	0.0625631307098411	0.146180399242961
330	rnd-1_family-503#Unknown	0.101180888317104	0.321587185418859	-0.463657584830242	0.282863704918359	5.6951402205708	0.14652689299088	0.0043907863567923	0.0916234643153763	0.0649658481153512	0.0916234643153763
331	rnd-1_family-540#LINE/CR1	0.100661572138405	0.321587185418859	1.10258182376087	0.671628316971887	1.6902468561293	0.854225753426426	0.250401021533418	0.29090049385677	0.222107035961802	0.29090049385677
332	rnd-1_family-609#DNA/CMC-EnSpm	0.100920570648686	0.321587185418859	-0.569602605784258	0.347232488912306	3.88307495152786	0.182156571101459	0.0767134931627349	0.0285028464820734	0.0679709884647466	0.0679709884647466
333	rnd-4_family-105#LTR/Gypsy	0.10152793954826	0.321587185418859	-0.68612232881104	0.419008331761614	2.59837051576712	0.511692312960633	0.106978951272458	0.0643207048083993	0.103702627230323	0.103702627230323
334	rnd-5_family-935#Unknown	0.102152424752084	0.321587185418859	-0.450216891194475	0.275445057307719	3.87153708559318	0.0857773811156546	0.0230296086582717	0.0587257782659707	0.0680143668560313	0.0680143668560313
335	rnd-5_family-830#Unknown	0.102014816437869	0.321587185418859	1.06381522996646	0.650586532177378	1.66506162749527	1.19611869528127	0.280290887235883	0.0546162801381644	0.227624515784821	0.227624515784821
336	rnd-5_family-1710#LTR/Pao	0.102226390066922	0.321587185418859	-0.823373066088553	0.503852609724072	3.48141183006845	3.01022493059604	0.108294401535548	0.196346541255362	0.0690053294300246	0.196346541255362
337	rnd-1_family-587#Unknown	0.102556969168264	0.321669781634584	0.544829605481308	0.333722687459728	3.15156723342545	0.215146927076382	0.0570275101598409	0.0290314680510543	0.0766174883905708	0.0766174883905708
338	rnd-1_family-366#LTR/Gypsy	0.103033265215341	0.322207577907145	-1.35941671253402	0.833832790501962	2.11863788814211	0.973063287851059	0.152432555412146	0.6818999916074	0.149870224953671	0.6818999916074
339	rnd-1_family-486#LINE/Penelope	0.103813666544495	0.322738369228034	0.835564613786264	0.513675322226864	2.10601809367452	0.427328056826632	0.165130387305014	0.125043272165378	0.151504416692832	0.151504416692832
340	rnd-4_family-2578#LINE/CR1	0.103761882143391	0.322738369228034	0.472341693103581	0.290335323126537	3.5674439516957	0.151614971397454	0.0328760882909911	0.0517052724154491	0.0682774315349975	0.0682774315349975
341	rnd-1_family-278#DNA/TcMar-Tc1	0.104491308264435	0.323892413007355	-0.842817747424581	0.51914936947899	2.16205028641982	0.368626211869687	0.17898036695335	0.0565785874439522	0.14443891444317	0.14443891444317
342	rnd-1_family-91#LINE/CR1-Zenon	0.105384587041191	0.324054358869454	0.3820931390325	0.235963179051334	7.27459569877722	0.624330335912425	0.00125116623607337	0.0390500191183278	0.0655631800055407	0.0655631800055407
343	rnd-1_family-72#Unknown	0.105351597596075	0.324054358869454	-0.494565858469502	0.305392232702254	4.47195459491145	0.149320781468906	0.0149833031865064	0.0969339957673348	0.0632610845700364	0.0969339957673348
344	rnd-1_family-468#Unknown	0.105463291817495	0.324054358869454	-0.496368959981256	0.306603952774789	6.84570856852727	0.294874842687948	0.00190242765178589	0.110904752976765	0.0663669890134732	0.110904752976765
345	rnd-5_family-3221#Unknown	0.106835239169066	0.326792332363004	1.44135066477441	0.893815137558662	1.75357774063746	1.78561404316362	0.15807574111773	0.800610859037081	0.208943945187301	0.800610859037081
346	rnd-5_family-8068#Unknown	0.106972702930558	0.326792332363004	-1.03852929863695	0.644268712115899	1.64972702610697	0.904089290604887	0.267032681401767	0.174838607726528	0.231065926692008	0.231065926692008
347	rnd-5_family-3234#LTR/Gypsy	0.108770109398702	0.331325664652529	-0.498167084639152	0.310627222563263	3.52272951951164	0.247612667124671	0.0389702290997762	0.0768168965770639	0.0685730595458783	0.0768168965770639
348	rnd-1_family-442#LTR/Gypsy	0.109660093548498	0.333076778392995	0.691054624067611	0.4319839837009	2.99334856698029	0.405102097088054	0.141834233658385	0.0473942614544427	0.082097960950534	0.082097960950534
349	rnd-5_family-2586#LTR/Gypsy	0.110229958264152	0.333848326318649	0.429254365383965	0.268760962572808	4.05947669879376	0.316708474987597	0.0201740665608824	0.047865315366201	0.0665048794427923	0.0665048794427923
350	rnd-1_family-199#LINE/CR1	0.111011684682831	0.335255287742151	-0.910984156699733	0.571629345050785	7.13616468929518	0.394829624436428	0.00111088555498141	0.391001244192846	0.0658003330631757	0.391001244192846
351	rnd-5_family-3986#LTR/Gypsy	0.111560507677656	0.335952867849806	-1.51161001916244	0.949970370525895	2.71436328921675	1.4589350108302	0.0871001644651618	0.995832281387365	0.0961808795433905	0.995832281387365
352	rnd-1_family-368#Unknown	0.112016240601928	0.33636694976204	1.03823588312762	0.653309061625204	2.64956322227129	1.78418985179404	0.124756149040687	0.387419126961239	0.100248175711841	0.387419126961239
353	rnd-4_family-539#LTR/Pao	0.112430847967262	0.336655541930301	-1.41474921635633	0.891258500311032	1.19881537097379	0.972116122161827	0.210068357835784	0.743141699416219	0.365865090678441	0.743141699416219
354	rnd-1_family-60#LINE/Penelope	0.116675803842942	0.342217445630867	0.375798784076312	0.239533095112087	5.61488771906919	0.173127395949118	0.00429952639628615	0.0128768266653478	0.0645517979884853	0.0645517979884853
355	rnd-1_family-92#LINE/Penelope	0.114878427766576	0.342217445630867	-0.872240395031934	0.553227434085642	2.0899128230197	0.366769726565577	0.213645559780706	-0.148322547389267	0.153627152809274	0.153627152809274
356	rnd-1_family-211#LINE/Penelope	0.115359347620695	0.342217445630867	0.42371995410949	0.269104686597296	4.15978096473415	0.168185056866198	0.0213253792556046	0.00114944280160547	0.0655754195627499	0.0655754195627499
357	rnd-1_family-400#Unknown	0.116790276079005	0.342217445630867	0.718992712658858	0.458427414970231	6.27548497484995	0.473642383722	0.00258897945772963	0.249597854297816	0.0672870456417572	0.249597854297816
358	rnd-2_family-234#Unknown	0.116397132955148	0.342217445630867	-0.750229194905111	0.477829469430366	3.41130025485453	0.481675567190103	0.0643548679772228	0.209630334250104	0.0701823121738479	0.209630334250104
359	rnd-4_family-869#LTR/Gypsy	0.117202190462038	0.342217445630867	-0.635976384875085	0.405952970200615	2.67001300222996	0.179243313742194	0.0988283950867034	0.0309528875921656	0.0989289817309386	0.0989289817309386
360	rnd-4_family-481#LTR/Gypsy	0.116908603368197	0.342217445630867	-0.522215813456102	0.333070801041986	4.33396745549634	0.443752980925237	0.0203584060053722	0.112764984202728	0.0641269556750003	0.112764984202728
361	rnd-5_family-2076#LTR/Gypsy	0.116149327524783	0.342217445630867	0.978369346586803	0.622711652861499	3.2987552025401	1.05474975221867	0.0791357854154339	0.386187977715966	0.0726865997416723	0.386187977715966
362	rnd-5_family-3252#Unknown	0.116312503283978	0.342217445630867	0.615815401975843	0.392128913241926	3.13314288762977	0.337162922369852	0.0614363789278172	0.123081722592536	0.0771789891262058	0.123081722592536
363	rnd-4_family-600#LINE/CR1	0.119177861867445	0.347027548192533	0.82337221860464	0.528400986930726	2.08409717191901	0.284011757997045	0.180645061911018	-0.0247954929250135	0.15440406167622	0.15440406167622
364	rnd-5_family-126#LTR/Gypsy	0.121122085616226	0.351719902462503	0.404427037000075	0.260907041443946	4.26780858267916	0.69956676986405	0.0170459035631636	0.0238410035716988	0.0646410775668757	0.0646410775668757
365	rnd-1_family-326#LINE/RTE-BovB	0.122237683229597	0.353986934722421	1.07337144669532	0.694536934188612	4.11992471484939	1.0652847937914	0.0341922720625244	0.544665591480016	0.0659403581204015	0.544665591480016
366	rnd-4_family-855#Unknown	0.122964635494766	0.354151552365034	1.00336867405934	0.650503827190697	1.6983784711437	0.728812393107731	0.287425592827901	-0.125550099126713	0.220360682199793	0.220360682199793
367	rnd-5_family-1837#Unknown	0.122941950731351	0.354151552365034	-0.471722398710145	0.305808472195833	3.4709239678612	0.236650998993165	0.0430791985012288	0.0189967630529491	0.069143387498871	0.069143387498871
368	rnd-1_family-556#Unknown	0.123515212266755	0.354770596103154	-0.752905039430848	0.488840583000623	2.60003136759616	1.28597530893188	0.151588199376121	0.135169939329946	0.103587030357105	0.135169939329946
369	rnd-1_family-354#Unknown	0.124663829488748	0.354778319080526	-0.729495392039421	0.475090041212212	6.1129468203775	0.330954468233172	0.00255071662589926	0.268301940084927	0.0669036756882598	0.268301940084927
370	rnd-3_family-526#LINE/Rex-Babar	0.123998658641909	0.354778319080526	-0.773035706645486	0.502557224286709	3.82254513287776	0.434974967891972	0.033880014695514	0.2691965017238	0.0681177657900349	0.2691965017238
371	rnd-4_family-1112#Unknown	0.124860486942248	0.354778319080526	-0.520808418981675	0.339357851131356	3.32595284109737	0.167187319058223	0.0543498988520373	0.0838466024973527	0.0720493236551016	0.0838466024973527
372	rnd-5_family-490#Unknown	0.124546015117649	0.354778319080526	-0.992990291027194	0.646491155873048	2.02581304236453	0.745126677966658	0.251374037492863	0.25016694005362	0.162503884696007	0.25016694005362
373	rnd-5_family-998#Unknown	0.125746240625436	0.356337201986827	1.06636068310997	0.696469911904941	2.37628718345935	0.670344758624476	0.152565945977897	0.429518459848755	0.121585073729579	0.429518459848755
374	rnd-3_family-236#LINE/CR1	0.127110722411877	0.358282756238276	0.60245486653026	0.394898259333924	2.80684657655489	0.289740899522476	0.0962209288522512	0.0732725993881414	0.0909126334177046	0.0909126334177046
375	rnd-4_family-1090#Unknown	0.126971977561648	0.358282756238276	0.518965414798957	0.340048281282308	3.04728371263243	0.0837738391502598	0.0587092449081684	0.0351357637258202	0.0800501554154939	0.0800501554154939
376	rnd-5_family-181#LTR/Gypsy	0.127811685129845	0.359300402080442	0.602340281824455	0.395550906839894	2.76198607543224	0.243377123658912	0.0943593027441619	0.090461447422441	0.093393321138073	0.093393321138073
377	rnd-1_family-53#Unknown	0.128323760077449	0.359550655713865	-0.457304733628266	0.300710925441582	5.31852017123541	0.261362979630648	0.00666940356045368	0.101843069255465	0.0632747298734764	0.101843069255465
378	rnd-5_family-3327#Unknown	0.128581029195687	0.359550655713865	-0.801844715576149	0.52762615185756	3.41597625064596	0.492389973408315	0.0674539300509538	0.266613297297866	0.0700849628586816	0.266613297297866
379	rnd-1_family-370#LINE/CR1	0.128939972612804	0.359603037075816	-0.952386204202586	0.627273367527187	2.11318464650565	3.10288136847927	0.191189701217228	0.280976551913449	0.150573274148733	0.280976551913449
380	rnd-3_family-41#DNA/TcMar-Tc1	0.129356935866694	0.359816529502884	-0.554729192955877	0.365761308299829	3.24179043455421	0.539661244054869	0.0864348375584771	-0.00928048383872486	0.0741027640205663	0.0741027640205663
381	rnd-3_family-262#DNA/TcMar-Pogo	0.130744139873704	0.362720619019698	0.414940172070396	0.274581344219245	3.87351323248887	0.0480828095158433	0.0224663780086375	-0.00258903488302487	0.0680075195032594	0.0680075195032594
382	rnd-3_family-322#Unknown	0.131673072312293	0.364341459251553	-0.401323544087333	0.266211409275268	4.22117443860153	0.097158110647947	0.0200098208613695	0.0221629628880427	0.0650323964526198	0.0650323964526198
383	rnd-1_family-395#LTR/Pao	0.133683107674889	0.368937453818166	0.438235130840468	0.292208412837731	4.01312857947794	0.643506273539345	0.0263966647075604	0.0760662431322146	0.0669409731929515	0.0760662431322146
384	rnd-1_family-98#Unknown	0.137074046443804	0.375447845015399	0.564279954843095	0.379532657948496	2.81057516748051	0.308699086075538	0.0821415338712623	-0.0112926962383873	0.0907125122680783	0.0907125122680783
385	rnd-1_family-568#DNA/CMC-EnSpm	0.136969065185794	0.375447845015399	-0.584952514455155	0.393331794691518	4.01736569897822	0.244981888623153	0.0244454043476719	0.161206476510629	0.0669011359598555	0.161206476510629
386	rnd-3_family-157#Unknown	0.137107727697204	0.375447845015399	0.357620760320127	0.240555055075066	6.44508255794501	0.412683259574875	0.00216125949869874	0.0574606830285782	0.0672788219279031	0.0672788219279031
387	rnd-1_family-431#LINE/CR1	0.137880451302458	0.375617621202831	-0.588169843611778	0.396412875045364	2.79492564177334	0.289695125035191	0.0970131996351223	0.037899592805486	0.0915586013669557	0.0915586013669557
388	rnd-1_family-578#Unknown	0.137654864369635	0.375617621202831	-0.394106889486866	0.265466756102965	4.3774888740167	0.279161899166155	0.0185423948674245	0.0660247234475726	0.0638204694502019	0.0660247234475726
389	rnd-1_family-203#Unknown	0.138753301649638	0.377023752811485	-0.982498904803728	0.663649005705194	7.20284494621204	0.411620537009726	0.000999607832199275	0.527516395495991	0.065683475135057	0.527516395495991
390	rnd-1_family-308#LINE/Penelope	0.140117592640958	0.379754603644853	0.67113283158994	0.454896360604087	4.18966542883572	0.982616690717856	0.0212142351515295	0.227102603517483	0.06530769339062	0.227102603517483
391	rnd-5_family-2685#Unknown	0.141086588004349	0.381402873454213	0.493235077679022	0.33513356858696	4.1011376541841	0.334547609308664	0.0245985858798479	0.110178824672749	0.0661147456860615	0.110178824672749
392	rnd-1_family-149#LTR/Pao	0.142093135505654	0.383143990381317	0.496271824439531	0.338050426176368	7.88674495318707	0.205535316345027	0.000453113479469073	0.13668059528616	0.0647620184759109	0.13668059528616
393	rnd-5_family-498#Unknown	0.142540131078473	0.38337129402022	-0.95220717896092	0.649351507432293	1.69366114771963	0.359360519437929	0.284617140495055	0.00865840268749035	0.221371715750455	0.221371715750455
394	rnd-5_family-928#LINE/CR1	0.143354519813833	0.384583064576705	0.683936349826046	0.467357163311187	2.56324253772681	0.591677052214755	0.155902067986059	0.0130537321289707	0.106205193731876	0.106205193731876
395	rnd-1_family-313#LINE/Penelope	0.144722810639048	0.38629295668049	-0.764851418947614	0.524435766213674	2.27709629948891	0.367062759352662	0.198653326185428	0.0230484050850284	0.13138612127552	0.13138612127552
396	rnd-1_family-451#LTR/Gypsy	0.144661351328268	0.38629295668049	-0.53588013839209	0.36738078880817	2.96523655866487	0.178214245839046	0.0787119507522086	-0.0562542034264027	0.0832504220301673	0.0832504220301673
397	rnd-1_family-292#Unknown	0.145265383782284	0.386764510473234	-0.515699835892809	0.3540774807087	3.88294057750732	0.476322780278675	0.0457522577597127	0.104692777054311	0.0679715418907996	0.104692777054311
398	rnd-1_family-619#Unknown	0.146436718584006	0.387582144482481	1.24831578774666	0.859583444044272	2.40856502051518	0.821351767031846	0.157203556648145	0.72945688008187	0.118658976363646	0.72945688008187
399	rnd-4_family-1921#LTR/Gypsy	0.14613334808314	0.387582144482481	-0.361840639330049	0.248974226579115	7.63037081978236	0.947190981116276	0.000808291421789797	0.0735775071790125	0.0650490266569981	0.0735775071790125
400	rnd-4_family-1066#Unknown	0.146672523929037	0.387582144482481	0.731676747012384	0.504122928539859	2.66591456471449	1.27648512724802	0.205777236786548	-0.160087810995796	0.0991906757089768	0.0991906757089768
401	rnd-1_family-219#LINE	0.149006496673181	0.392767748088658	-0.392623279681798	0.272078850923815	4.87404019729197	0.685787085476454	0.0116086711764002	0.0772236101676283	0.0624391802266769	0.0772236101676283
402	rnd-4_family-149#Unknown	0.150321916914397	0.393292738065639	0.456032814728562	0.317042752573534	3.63589995290725	0.34955525686194	0.0407246647684436	0.0798946635828401	0.0680830574564942	0.0798946635828401
403	rnd-4_family-216#DNA/CMC-EnSpm	0.149962923839324	0.393292738065639	-0.544514662834075	0.378223843666581	4.06001821825122	0.208510173176763	0.0198564102818153	0.151807520819692	0.0664997887147272	0.151807520819692
404	rnd-5_family-1000#LINE/Penelope	0.149720376410228	0.393292738065639	0.460225380059743	0.319485620454343	3.30651180657554	0.117998478137268	0.0499827954867629	0.0388290720847046	0.0725024785257528	0.0725024785257528
405	rnd-1_family-557#LINE/CR1	0.15130147477503	0.394878169968411	-0.800443655271573	0.557820068329135	3.77458808956585	1.40506448579846	0.0384821970930613	0.334913677263803	0.0681278937563393	0.334913677263803
406	rnd-1_family-33#LINE/RTE-BovB	0.152504517446406	0.396802823743958	0.348373178927868	0.243491470102048	5.52640969844896	0.0494341259603208	0.00702919442921811	0.0196668777976207	0.0641165207857296	0.0641165207857296
407	rnd-1_family-1#Unknown	0.153915948661327	0.396802823743958	-0.356917520960069	0.250321739714863	4.53985089077461	0.122088070613858	0.0122283138894407	0.0598534860992882	0.0629648541592099	0.0629648541592099
408	rnd-1_family-54#LINE/RTE-BovB	0.153389081706088	0.396802823743958	0.343435692924081	0.240558073431194	5.21954766335804	0.0831580512249929	0.00645964924273437	0.0577406710000815	0.0629821747887787	0.0629821747887787
409	rnd-1_family-208#Unknown	0.153077908391187	0.396802823743958	-0.578573394665069	0.404952538899888	5.06331834211149	0.211551843211538	0.00782569965684806	0.18895817085691	0.0626301627587872	0.18895817085691
410	rnd-1_family-512#LINE/RTE-BovB	0.153694810120703	0.396802823743958	0.433738689601349	0.304036347297694	3.61328066245474	0.191711098123015	0.0386736306189761	0.0722520899547724	0.0681195306078534	0.0722520899547724
411	rnd-1_family-18#SINE/tRNA-Core-RTE	0.155242734724306	0.398777941095199	0.341324334121136	0.240157052708408	5.98268173075916	0.042278679652281	0.00281237928849313	0.0312725794835894	0.0663981126702136	0.0663981126702136
412	rnd-1_family-212#LINE/Penelope	0.156191170873616	0.398777941095199	-0.911314393122104	0.642676507098453	5.28771885862483	0.97374476241861	0.00686508857505279	0.488774622756468	0.0631787890522131	0.488774622756468
413	rnd-1_family-496#LINE/CR1	0.156121237817279	0.398777941095199	-0.839183040985828	0.591708114619672	4.87415087679626	1.69703616013087	0.013570933487957	0.406571258000163	0.0624392026077363	0.406571258000163
414	rnd-4_family-4892#Unknown	0.155725042084112	0.398777941095199	-0.801522188245805	0.564612487637449	2.08063120551275	0.364087490229215	0.227674990219304	-0.0715602024022122	0.154869723216075	0.154869723216075
415	rnd-3_family-966#LTR/Gypsy	0.15759367053077	0.400424302286116	-0.339107013262389	0.239954964109663	5.34986921028197	0.206043756024642	0.00571446208411896	0.0616960574858766	0.0633795996769247	0.0633795996769247
416	rnd-4_family-1061#Unknown	0.157333776764967	0.400424302286116	-1.27580293045791	0.902204031928664	3.68442468218334	3.3114624745917	0.0857122152004913	0.891054323073513	0.0680683533936513	0.891054323073513
417	rnd-5_family-1681#Unknown	0.158230642209174	0.401078630252031	1.06256015183586	0.753029389635499	1.39973500825985	1.0689382338542	0.254777888433676	0.425686025552099	0.296953416936063	0.425686025552099
418	rnd-4_family-591#Unknown	0.159031673989612	0.402144687576602	-0.664356829057159	0.471731849664973	4.04577516384396	0.38343384056144	0.0315573786969162	0.235479746889088	0.0666337710447293	0.235479746889088
419	rnd-1_family-232#Unknown	0.159575237475139	0.402556147998143	0.550722769005702	0.391555032072782	2.75803823074712	0.189331286010841	0.0851134393026062	0.0988649724672147	0.0936182344509552	0.0988649724672147
420	rnd-1_family-140#Unknown	0.160163829570005	0.403078971084514	0.608417838862102	0.433185360777756	3.28925856688506	0.509430640244142	0.0703487964009946	0.154830671749591	0.0729147175212832	0.154830671749591
421	rnd-4_family-1004#LTR/Gypsy	0.160633581436781	0.403300939616812	-0.523903174770429	0.373431318900159	3.06002798169496	0.696871836402953	0.0877457277698616	0.0496362528702574	0.079595412152753	0.079595412152753
422	rnd-5_family-282#Unknown	0.162858729580258	0.407918666270929	0.946018002722383	0.677895835558437	2.08133425488946	1.44776212563696	0.194307845615202	0.357143471025764	0.154775106462309	0.357143471025764
423	rnd-1_family-361#LTR/Gypsy	0.166035063146431	0.412175722951743	0.435242967756212	0.314241935698319	3.47646791938067	0.667756879324214	0.0458347674170392	0.0726628255646723	0.069068880307573	0.0726628255646723
424	rnd-5_family-1247#LTR/Gypsy	0.165649929889449	0.412175722951743	-0.340402705442818	0.245544522634357	4.81453428066272	0.313213810557314	0.00990653385815176	0.0588661555263104	0.0624440012567291	0.0624440012567291
425	rnd-5_family-3094#Unknown	0.165905570547842	0.412175722951743	-0.369002787715986	0.266335592465704	4.27556328591302	0.122365319269114	0.0174451999168237	0.0676763774600457	0.0645781432279584	0.0676763774600457
426	rnd-5_family-252#Unknown	0.1661181248604	0.412175722951743	0.698435334731946	0.504363622987956	2.50131185446671	0.697236801010716	0.143136141793068	0.162123055239176	0.110898015967005	0.162123055239176
427	rnd-4_family-314#LTR/Gypsy	0.168347267722419	0.416728482394842	-0.681964647309393	0.495062001482427	2.39395875561948	0.280858370711618	0.174135716023941	0.0482088433472148	0.119967946350203	0.119967946350203
428	rnd-1_family-538#Unknown	0.168812759624667	0.416904408699235	0.556491311487698	0.404418401093842	2.71580212679333	0.154759527476434	0.100170858458771	0.0438084285331066	0.0960942333131883	0.0960942333131883
429	rnd-4_family-1099#LTR/Gypsy	0.169334608498847	0.4172183710566	-0.339699611058922	0.247172009979386	4.7585152242147	0.302000347292399	0.0108320274155413	0.0494560245212891	0.0624807756051586	0.0624807756051586
430	rnd-1_family-237#LINE/Rex-Babar	0.169972289081386	0.41781560362564	0.334233856428535	0.243558694680202	4.93592253935373	0.148825736096949	0.00871606337516035	0.030581167081734	0.0624689419300285	0.0624689419300285
431	rnd-1_family-423#Unknown	0.172849169882061	0.422692863178915	-0.428307246277069	0.314214235633765	3.7642024828287	0.203098499409264	0.0468900283466704	0.0715866747032234	0.0681228284679754	0.0715866747032234
432	rnd-3_family-511#LINE/CR1	0.173000413409701	0.422692863178915	0.460313925122471	0.337813845010875	3.29370826537578	0.140352563449457	0.0463695330816338	0.0905722995756042	0.0728074571795887	0.0905722995756042
433	rnd-4_family-227#DNA/CMC-EnSpm	0.17315611140631	0.422692863178915	-0.630314748742826	0.462741183130919	7.97487217870137	0.27359283756403	0.000458807969558798	0.256496475108925	0.0646792531358694	0.256496475108925
434	rnd-4_family-707#LINE/RTE-BovB	0.176412822239782	0.428720079483011	0.368730707096783	0.272753464253516	4.10772005136222	0.437654616923908	0.0232198368026807	0.0250031793618819	0.0660535059120721	0.0660535059120721
435	rnd-5_family-4145#Unknown	0.176436361944285	0.428720079483011	-0.545181854981325	0.403297933664099	3.14945821036001	1.25098470587754	0.097058560003918	0.0981205079533606	0.0766808680278695	0.0981205079533606
436	rnd-5_family-1425#LINE/Penelope	0.177754106226221	0.43093139972733	-0.815733502342109	0.605277156657024	2.89188361947436	0.500824608691151	0.0964648667822242	0.34316765686275	0.0865664331422459	0.34316765686275
437	rnd-1_family-586#Unknown	0.178916183805811	0.432756078450211	-0.609865436761856	0.453735303598222	2.37643301810912	0.478829870876398	0.125479294686812	0.0622067541943718	0.121571576190833	0.121571576190833
438	rnd-1_family-332#LINE/RTE-BovB	0.180384347599281	0.43531108541653	0.322064965008377	0.24042367916619	5.7505616649174	0.278160951587909	0.00410872740235087	0.017538814171096	0.0652555272022174	0.0652555272022174
439	rnd-3_family-209#Unknown	0.181425346300935	0.436825947699518	0.566399731185065	0.423831582857426	2.58854120378144	0.236189008863672	0.111168119396358	0.052954365919079	0.10439173335656	0.10439173335656
440	rnd-1_family-339#LINE/CR1	0.182711059049479	0.437926506610655	-0.548991547307124	0.412015395386869	3.72438469759933	1.52557216446404	0.045150081654527	0.15855794158843	0.0680934080886078	0.15855794158843
441	rnd-5_family-1457#Unknown	0.182524797899331	0.437926506610655	0.482987257441797	0.362325222937482	2.91686695830925	0.182107115376366	0.0721514940293381	0.0327413530327678	0.0853839865826971	0.0853839865826971
442	rnd-1_family-52#Unknown	0.184414248504436	0.440695531825132	-0.403377496761739	0.303911620785324	6.46460330681848	0.0907290314967869	0.00183084774408924	0.109003880153946	0.0672454975166556	0.109003880153946
443	rnd-1_family-23#LINE/CR1	0.188592953666924	0.440695531825132	0.304733575567944	0.231780108759579	9.19818616003721	0.0790791722659967	0.000119260661589767	0.0285275960824176	0.0643471619183332	0.0643471619183332
444	rnd-1_family-121#LINE/CR1	0.186490575832611	0.440695531825132	-0.402750560725564	0.304875621597857	6.85362530574784	0.171596503544299	0.00143436232963868	0.110104611243977	0.0663502882044954	0.110104611243977
445	rnd-1_family-284#Unknown	0.188869513639342	0.440695531825132	0.510178082261774	0.388283847565216	4.55908909816854	0.243262852629193	0.0127060429150808	0.168211172620977	0.0628983067319153	0.168211172620977
446	rnd-1_family-338#DNA/TcMar-Tc1	0.185521169699415	0.440695531825132	0.393658636634054	0.297337509939008	3.92746060143619	0.545111558642759	0.0383731588955297	0.00145931085771014	0.067718354884546	0.067718354884546
447	rnd-1_family-529#LINE/RTE-BovB	0.186619066019574	0.440695531825132	-0.473442715594437	0.358492985530107	5.7834403998008	4.39473056395029	0.0212882969770958	0.132932367832052	0.0654267768117298	0.132932367832052
448	rnd-2_family-712#LTR/Gypsy	0.187255225004244	0.440695531825132	-0.814807368516603	0.617866937905522	2.29954639053716	0.690158583099529	0.195715567832274	0.262395895715822	0.129055292332538	0.262395895715822
449	rnd-3_family-24#Unknown	0.188817282452109	0.440695531825132	-0.509974756107292	0.388083258133377	3.92503232824527	0.161007677631526	0.0331995575543063	0.147530780737795	0.0677360703316934	0.147530780737795
450	rnd-5_family-115#Unknown	0.187981707128466	0.440695531825132	-0.435612274539562	0.330868238042823	3.24974013167562	0.122562065331628	0.0574706101930811	-0.00678997133332615	0.0738979389415936	0.0738979389415936
451	rnd-5_family-689#Unknown	0.187086065875795	0.440695531825132	-1.05884736291362	0.802614066918775	3.40588702610853	0.678912814431617	0.0439818243770524	0.729045384122023	0.0702955750269938	0.729045384122023
452	rnd-5_family-893#Unknown	0.188270078324225	0.440695531825132	0.488546654880265	0.371316777333028	2.91532948415301	0.101061143743083	0.0799962651462456	0.0454588046879617	0.0854551138085373	0.0854551138085373
453	rnd-5_family-1711#DNA/CMC-EnSpm	0.186886099817941	0.440695531825132	-0.58760490332796	0.44520682718969	2.42318684744257	0.301816019420428	0.120477816536342	0.061285994700307	0.11737312623523	0.11737312623523
454	rnd-1_family-363#LINE/CR1	0.189740334456012	0.441752276475781	-0.676538309546666	0.515910716876542	4.37160019814081	1.73065332396723	0.0253708893267245	0.294025752018956	0.0638602990170144	0.294025752018956
455	rnd-1_family-65#Unknown	0.1915019813889	0.441959812943379	0.313551202850974	0.240057807887623	5.31110888629593	0.0480898348508716	0.00590204318457133	0.0198669614959157	0.0632512581688018	0.0632512581688018
456	rnd-1_family-137#LINE/Penelope	0.190716321132674	0.441959812943379	0.363863050458939	0.278084328247346	6.31725095464102	0.177003150971354	0.00186725664134333	0.0909298156987899	0.0673284897825246	0.0909298156987899
457	rnd-2_family-12#LTR/Pao	0.191178759908201	0.441959812943379	-0.348274977850245	0.266448614956535	8.35221953992563	0.201319199045555	0.000276757116839425	0.0849170801778673	0.0644154814749906	0.0849170801778673
458	rnd-4_family-1489#Unknown	0.191149683783594	0.441959812943379	-0.503218140366263	0.384963037463839	4.36341245437506	0.170755768487414	0.0155121317670467	0.162323716489016	0.0639165561818486	0.162323716489016
459	rnd-1_family-102#LTR/Pao	0.192026896762524	0.442205729581673	0.304997780991597	0.233785280652434	7.62551482218736	0.123252681153439	0.000531536861961511	0.0490877636673466	0.0650551320777232	0.0650551320777232
460	rnd-1_family-461#LINE/RTE-BovB	0.19267578572594	0.442735446765911	0.343620009217909	0.263774403434198	4.39736631840748	0.186098733764375	0.016184940535052	0.0673073825534284	0.0636900469667703	0.0673073825534284
461	rnd-1_family-180#LINE/Penelope	0.194469565398546	0.444922793563339	-0.312214588963232	0.240633402023038	5.98178035708422	0.0801663778553593	0.0030911666100348	0.0389653129366789	0.0663941543929822	0.0663941543929822
462	rnd-4_family-679#Unknown	0.194278873645121	0.444922793563339	0.751074369196991	0.578628752799038	2.85931311979478	0.715778116793717	0.119623797287454	0.28214968299147	0.0881784340621122	0.28214968299147
463	rnd-1_family-537#DNA/CMC-EnSpm	0.195017568449701	0.445212893847372	-0.302663789507321	0.233558886310563	7.78111691876891	0.400519680179893	0.00058780623788743	0.0507289244312873	0.0648718978116693	0.0648718978116693
464	rnd-5_family-3943#Unknown	0.19667908252958	0.448038341021047	1.14106639744066	0.883813870526076	1.56061287626575	1.4078890469023	0.22054348452923	0.71680886475191	0.252354790855949	0.71680886475191
465	rnd-5_family-1861#LTR/Gypsy	0.197298472883116	0.448482765241835	0.640343907434061	0.496665299037823	3.87423455607502	0.260610178794204	0.0283195270591418	0.267692176062855	0.0680049613547622	0.267692176062855
466	rnd-1_family-523#Unknown	0.199152203180502	0.451056839968208	0.985072550491797	0.767207959556169	1.61117513547608	1.36669643510142	0.27397426882193	0.432355395025679	0.240000147024033	0.432355395025679
467	rnd-2_family-57#Unknown	0.199616980682949	0.451056839968208	0.56553039129471	0.440910013980495	2.54174995937356	0.211759381992498	0.125489847112988	0.0393988078486747	0.107792121400948	0.107792121400948
468	rnd-5_family-2224#Unknown	0.199711070108913	0.451056839968208	-0.706852898556099	0.551206008247238	2.12898027154236	0.280635527708914	0.216043916437853	-0.0739149027703552	0.148549759795572	0.148549759795572
469	rnd-3_family-1000#Unknown	0.202013702599796	0.454315922655285	0.743776226892926	0.582971920409216	1.98632836238079	0.568435654163823	0.239499292903248	-0.0377559440942806	0.168328219079483	0.168328219079483
470	rnd-4_family-465#Unknown	0.201752645599376	0.454315922655285	0.376802373684927	0.295166860664142	4.0703431208958	0.335010735190065	0.0252103978649085	0.0793377728962815	0.0664027976739881	0.0793377728962815
471	rnd-1_family-365#Unknown	0.203040981037224	0.455656723898824	0.307291477150408	0.241403834976996	5.05989108270609	0.101250043295569	0.00730675737429778	0.0574932548995949	0.062624216475623	0.062624216475623
472	rnd-1_family-125#Unknown	0.203521770277422	0.45576803216787	0.337761180908499	0.265622863240638	5.87565935250903	0.124197370019414	0.00343237393326711	0.0812342326381182	0.0658958619173182	0.0812342326381182
473	rnd-1_family-70#Unknown	0.204511110921173	0.456051148193418	0.343905726627172	0.271047244103731	4.01468792854036	0.0533114382508569	0.0212336157595741	0.0354022903142631	0.0669263144838988	0.0669263144838988
474	rnd-3_family-647#rRNA	0.204396258487486	0.456051148193418	-0.978849785181417	0.771278869391791	13.4195609556805	0.835512569732077	1.32700488312201e-06	0.713843986239452	0.0879999262622445	0.713843986239452
475	rnd-1_family-226#LINE/CR1	0.205050750677682	0.456291880981704	-0.978279755398205	0.771944771161296	1.7248959355712	1.50708032894294	0.344878895626613	0.370199580041305	0.214782105397272	0.370199580041305
476	rnd-5_family-8845#tRNA	0.205572885733186	0.456492731554574	0.836354296504797	0.660714573923234	1.57719254028676	0.85352574702007	0.275630723368573	-0.0287750558501597	0.248221774464901	0.248221774464901
477	rnd-5_family-3016#LINE/CR1	0.20813440538072	0.461211879428556	0.841266525357165	0.668355096880198	2.04986738017121	1.11113496336539	0.194235953800963	0.341802288829923	0.159090838903087	0.341802288829923
478	rnd-1_family-391#LTR/Gypsy	0.210029520458499	0.463715993708278	0.517281235732868	0.412674692820385	3.92738383739322	0.225455070542477	0.025754732071529	0.17860575044175	0.0677189223592072	0.17860575044175
479	rnd-3_family-276#Unknown	0.210141874159191	0.463715993708278	-0.360891829291653	0.287981893240125	3.85087939477289	0.133572713112545	0.0285000786494485	0.0710202063515518	0.0680725894244687	0.0710202063515518
480	rnd-4_family-1701#Unknown	0.211562754689975	0.465878816056883	-0.605538133955977	0.484709778800815	2.69342251857879	0.234858099248271	0.116470506574133	0.16546177702403	0.0974595791733328	0.16546177702403
481	rnd-1_family-222#Unknown	0.212738812653798	0.466524740612168	-0.323619663452954	0.259712331528872	4.47590834773793	0.302935396893917	0.0176993651482471	0.0623152535160676	0.0632412290295482	0.0632412290295482
482	rnd-3_family-255#DNA/PiggyBac	0.212527476903175	0.466524740612168	0.781879788282248	0.627186903515944	2.38569977414031	0.892693057334033	0.0935331085044732	0.378502985825828	0.120719117770404	0.378502985825828
483	rnd-1_family-169#LINE/RTE-BovB	0.21411307462099	0.467907234476618	0.299948751223882	0.241439554246009	6.60154275275851	0.0946564938885576	0.00303444475501001	0.0268494732589742	0.066917225270404	0.066917225270404
484	rnd-1_family-510#LINE	0.214254589864411	0.467907234476618	0.722529771886342	0.581769884990401	1.95406849588452	0.25870395237555	0.232848349669077	-0.0782665511578468	0.173299089229017	0.173299089229017
485	rnd-4_family-1693#Unknown	0.215802364395692	0.469445939528826	0.342398528683471	0.276625933234118	4.1970121321048	0.683290690302016	0.0265834747530164	0.0240396878041488	0.0652428135721598	0.0652428135721598
486	rnd-5_family-190#Unknown	0.215847423473046	0.469445939528826	-1.08943120477938	0.880244738006556	1.75756747335438	1.26183019949008	0.222751754844008	0.707045203701868	0.208147596280191	0.707045203701868
487	rnd-1_family-506#Unknown	0.217022562662315	0.469558845977508	-0.542172500081054	0.439189531765607	6.71520930843672	0.893058684740082	0.0021507533736271	0.229314180401365	0.0666525627263077	0.229314180401365
488	rnd-5_family-128#LTR/Gypsy	0.21702452058824	0.469558845977508	-0.585730193413434	0.474475678725311	4.08050795791054	0.336203236742102	0.0201633544886764	0.249989249153537	0.0663074781184026	0.249989249153537
489	rnd-5_family-2036#Unknown	0.217232048895933	0.469558845977508	-1.31006774920664	1.06171052283226	1.57551862818179	1.22483269970103	0.235875591034804	1.11679949011649	0.248635377407555	1.11679949011649
490	rnd-1_family-68#Unknown	0.219559645841415	0.473621521743624	-0.331858122057253	0.270308829854667	4.04862216643579	0.24318036605249	0.0210732579365638	0.055535300101726	0.0666069782603153	0.0666069782603153
491	rnd-1_family-39#LINE/Penelope	0.222470544957981	0.478923352384085	-0.317811417813516	0.260504355892245	6.83811169466504	0.0637328401656599	0.00130380103686332	0.0801312222897367	0.0663830818455473	0.0801312222897367
492	rnd-4_family-140#Unknown	0.22411156934229	0.481475465030082	-0.442309984225326	0.363841219715532	4.82759395867921	0.139587957618858	0.00917549162357529	0.149681028173328	0.0624400054914129	0.149681028173328
493	rnd-1_family-135#Unknown	0.225499797929472	0.483475225986718	0.290547316963527	0.239719007455687	5.32263276974133	0.0309660839245374	0.00567029195876723	0.0100925039449828	0.0632879510838802	0.0632879510838802
494	rnd-4_family-918#DNA/CMC-EnSpm	0.228094699770428	0.48804878068288	0.332401293283449	0.275787299161171	3.93781395284942	0.10736605397977	0.0212161481744862	0.0700542130798497	0.0676372727370079	0.0700542130798497
495	rnd-1_family-430#Unknown	0.229128046837755	0.488887458998531	-0.875980397644747	0.728400601779744	2.44431176821144	0.708007278712813	0.182401262081457	0.454279661926255	0.115557689433087	0.454279661926255
496	rnd-5_family-746#Unknown	0.229411712074996	0.488887458998531	-0.983952044599737	0.818680409408474	1.23057499115508	0.818523959279614	0.292582688004189	0.511702447294882	0.353870737350621	0.511702447294882
497	rnd-1_family-160#Unknown	0.23232063548718	0.49409036561358	-0.29881220985569	0.250177187802077	4.58889895781718	0.0424719626613982	0.0123013115428658	0.00301307689189905	0.0628050388130013	0.0628050388130013
498	rnd-1_family-290#LTR/Gypsy	0.234400341417352	0.497512371241247	0.620760447585541	0.522042282514404	6.62377856944042	0.403205415018148	0.00203453727998204	0.324999236399437	0.0668642759133213	0.324999236399437
499	rnd-1_family-15#LINE/CR1	0.23713345586847	0.502304735176299	0.274020951055177	0.23179250676129	8.87323322895457	0.0841113579447889	0.000184488289638344	0.0301979456037852	0.0642888311391807	0.0642888311391807
500	rnd-1_family-318#Unknown	0.238788684756317	0.504799279574853	0.345627100288833	0.293396664203627	5.24068919493437	0.29506287350477	0.00876799100371942	0.0945299320752594	0.0630406900881544	0.0945299320752594
501	rnd-1_family-367#Unknown	0.240471167108205	0.506775177597752	0.647762932088587	0.551846527688718	2.04304958674691	0.142153839456536	0.205393471742843	-0.13073489092987	0.160048036403671	0.160048036403671
502	rnd-1_family-511#Unknown	0.24116169757017	0.506775177597752	-0.426597166283344	0.363963404958419	6.49628216411023	0.279096862972255	0.00198809689928744	0.156975135279424	0.0671756951423738	0.156975135279424
503	rnd-5_family-2310#LTR/Gypsy	0.240827192174893	0.506775177597752	-0.630216098121974	0.537304475445959	2.09104597841443	0.220818504067724	0.192958898868911	0.071480189640067	0.153476420332198	0.153476420332198
504	rnd-1_family-195#LINE/L2	0.241824408195216	0.507159522742745	-0.449371529069298	0.383934221126264	6.78785036269057	0.148219580651242	0.00136574475135219	0.175520838630845	0.0664912044993542	0.175520838630845
505	rnd-1_family-99#LINE/L2	0.247397550177088	0.513918520849825	0.285783631543453	0.247069424728738	4.88128916044217	0.397402179785252	0.0108110756670015	0.0536829889247036	0.0624408850959458	0.0624408850959458
506	rnd-1_family-330#LINE/CR1	0.246567926601105	0.513918520849825	-0.325934043179094	0.28128657585448	3.99829497403693	0.228652750649239	0.0242297427778178	0.070716822529308	0.0670802490656212	0.070716822529308
507	rnd-3_family-128#Unknown	0.246066999383354	0.513918520849825	-0.527057169799897	0.454377132098104	2.5391643429832	0.192373773814626	0.139764327828261	0.00452437233229896	0.107985965980176	0.107985965980176
508	rnd-4_family-45#LTR/Gypsy	0.245770078305075	0.513918520849825	0.560797758610039	0.483161084178905	2.36264238688964	0.50659125592223	0.157274236951024	-0.092497612272564	0.122859322966898	0.122859322966898
509	rnd-4_family-1447#Unknown	0.247478265953227	0.513918520849825	-1.06516545822925	0.921028091065046	2.48491805416438	1.21298902474295	0.0841031037496751	0.933848189687433	0.112203513543241	0.933848189687433
510	rnd-5_family-5848#Unknown	0.248518390574713	0.51506654674014	-0.672110794073136	0.582440797380981	2.02085239067042	1.14063270674223	0.243864428214589	0.053378646552053	0.163220310729963	0.163220310729963
511	rnd-1_family-201#Unknown	0.25015286463166	0.517439487114804	0.652717166384041	0.567590921515023	2.1416177847692	0.35228474742093	0.239632379629217	-0.0980900393666467	0.14695896539431	0.14695896539431
512	rnd-1_family-158#LTR/Gypsy	0.251422048896998	0.51778242081853	-0.478557801041616	0.417261216030337	3.9628597602668	0.272895193908111	0.023460063745148	0.185468243138591	0.0674109669706576	0.185468243138591
513	rnd-4_family-93#LTR/Gypsy	0.251788234910809	0.51778242081853	0.638217991224653	0.556901117948798	2.10845609242429	0.677577608678538	0.220979898374386	-0.0440840200665117	0.15118672783276	0.15118672783276
514	rnd-5_family-417#LTR/Pao	0.250835615846066	0.51778242081853	0.621427641241619	0.541161436349967	4.15869788432858	0.521298031443948	0.0231002583906359	0.328326581840196	0.0655852276491208	0.328326581840196
515	rnd-1_family-481#Unknown	0.252861900981657	0.517974863057387	0.493512699351169	0.431608904518855	2.50519950380421	0.496007033620756	0.11295107715772	0.0922845472657274	0.110592418594239	0.110592418594239
516	rnd-2_family-249#Unknown	0.252834182288083	0.517974863057387	0.64861337142189	0.567221378781666	6.19382054266727	0.574398990187248	0.00257146706886355	0.383516643987506	0.0671349841056174	0.383516643987506
517	rnd-3_family-203#LINE	0.254908728875662	0.521157691337668	-0.316334912199394	0.277850588374518	4.35670706884203	0.100039940605311	0.014640364886884	0.0780007744651953	0.06396337335351	0.0780007744651953
518	rnd-1_family-184#Unknown	0.25546133795824	0.521279216644516	-0.280041622662929	0.246258829992375	4.76938179928523	0.069956838184457	0.0103009985754676	0.0133062832037525	0.0624710950435885	0.0624710950435885
519	rnd-1_family-108#LINE/Penelope	0.259639690535374	0.523738841404371	-0.273557842911197	0.242678647025682	6.27594117836398	0.153577075592683	0.00338387292359172	0.0282798618366503	0.0672876379430671	0.0672876379430671
520	rnd-1_family-388#Unknown	0.259087591165309	0.523738841404371	-0.295698791204113	0.262016495015943	4.29002608300898	0.0695896785638661	0.0179206116704421	0.023179184755497	0.0644625607220858	0.0644625607220858
521	rnd-1_family-417#LINE/L2	0.258494497002753	0.523738841404371	-0.428028130795585	0.378800492800961	2.88956451572095	0.421780596113481	0.0725374109483576	0.0996503650671435	0.0866791083012508	0.0996503650671435
522	rnd-3_family-754#DNA/TcMar-Tc1	0.259155075860667	0.523738841404371	-0.329762431998238	0.292241434283593	3.66756293534093	0.08518734811947	0.0344203693717796	0.0580795507278835	0.068065697722778	0.068065697722778
523	rnd-4_family-1400#LTR/Gypsy	0.258847453528443	0.523738841404371	-0.529035536742893	0.468538154696563	3.12588182633037	0.396707342504436	0.0758291368662208	0.187604466021532	0.077405229489031	0.187604466021532
524	rnd-5_family-681#Unknown	0.25774141917469	0.523738841404371	-0.483844802648188	0.427520829458306	2.90827364271532	0.720872342825705	0.133544611245509	-0.0236311849136074	0.0857842602993528	0.0857842602993528
525	rnd-3_family-264#Unknown	0.263993126877558	0.530723042492505	0.272494504084371	0.243951495420005	4.79609298691004	0.199343201823346	0.00896225130074669	0.0483978823398763	0.0624525472404416	0.0624525472404416
526	rnd-3_family-820#LINE/CR1	0.264106263340641	0.530723042492505	0.467173370654743	0.418337399768923	2.64719901818448	0.302806686453107	0.109604542416555	0.00367038089752279	0.100402873637953	0.100402873637953
527	rnd-1_family-364#LTR/Gypsy	0.265544274662105	0.532600186561376	-0.671726601721447	0.603320713226697	2.25753995513484	0.481203647059134	0.220869082872576	0.215925976737468	0.133473279020619	0.215925976737468
528	rnd-5_family-3273#Unknown	0.267905657912231	0.535727673771922	-0.652260153353515	0.588736386394066	1.83197956656318	0.74223677763879	0.221960262157949	0.0921365418131447	0.193972377039264	0.193972377039264
529	rnd-5_family-2793#LTR/Gypsy	0.268246215111554	0.535727673771922	-1.06549539791812	0.962411185382235	1.02616192995809	1.73791763448346	0.19699086774977	0.914491479948837	0.439412417591161	0.914491479948837
530	rnd-5_family-3890#Unknown	0.268624093755079	0.535727673771922	-0.325796492389615	0.294508851951786	3.48817223720574	0.127849731467494	0.0351598228141432	0.0218366493062273	0.0689227338394075	0.0689227338394075
531	rnd-5_family-92#LTR/Gypsy	0.270192973961628	0.53582359001396	-0.388584629000332	0.352419908627211	2.99594046618683	0.170852560321703	0.0670449929815269	0.0575636779043526	0.081994757414647	0.081994757414647
532	rnd-5_family-123#LTR/Pao	0.269349221199052	0.53582359001396	0.330007284310142	0.298767424759816	3.84605102667944	1.07925492694648	0.0390314491915146	0.0306814785121237	0.0680829197256203	0.0680829197256203
533	rnd-5_family-8533#Unknown	0.269842310163504	0.53582359001396	0.686964814962719	0.622574560815135	3.39947276305706	0.535025847085132	0.0632462370139375	0.401872663515053	0.0704305892393983	0.401872663515053
534	rnd-1_family-170#LINE/Penelope	0.274449593192018	0.539488137407962	0.25848931631898	0.236522754074465	7.02866607762655	0.146938465375163	0.00113254523133651	0.0281786053930184	0.0659990706026272	0.0659990706026272
535	rnd-1_family-228#Unknown	0.273737253939501	0.539488137407962	-0.308564177547676	0.281923386483122	3.82382520125457	0.0775447977582221	0.0272604814641902	0.0578142620232394	0.0681164735511439	0.0681164735511439
536	rnd-3_family-309#LTR/Gypsy	0.274592826797998	0.539488137407962	0.276137124880204	0.252746264109859	4.47856907338605	0.168600421403244	0.0134287681982845	0.0180061020850635	0.0632280406275044	0.0632280406275044
537	rnd-5_family-1472#LINE/Penelope	0.272833714495365	0.539488137407962	0.623202048007485	0.568324543344532	2.32493257631134	0.408105719562985	0.185697402240408	0.201893941640917	0.12650088884292	0.201893941640917
538	rnd-5_family-4808#LTR/Gypsy	0.273167466115363	0.539488137407962	-0.60943001064982	0.556152109397634	1.91834950865878	1.10492496262093	0.189657386732554	0.181508815812371	0.179034888970218	0.181508815812371
539	rnd-5_family-300#Unknown	0.275115358038253	0.539511935893198	0.594826118436592	0.545032962769949	2.29471398773855	0.449965435307574	0.133508983835914	0.222964132771033	0.129551226360715	0.222964132771033
540	rnd-1_family-115#Unknown	0.275782125794192	0.539817975860112	-0.261791900779566	0.240210563396502	5.67095047705512	0.0455396605540735	0.00440141597823731	0.029085857876275	0.0648399217424807	0.0648399217424807
541	rnd-5_family-3307#LTR/Gypsy	0.27740493902133	0.541990795832801	0.332357927681535	0.305991441834419	3.39861531502167	0.219967529249408	0.0419082096266182	0.0632624247519933	0.0704487053444695	0.0704487053444695
542	rnd-1_family-534#Unknown	0.277922709335683	0.542000560457226	-0.525309369486559	0.484157162887793	5.8498859705373	0.196710061062888	0.00372962162148398	0.277560168429184	0.0657671592315267	0.277560168429184
543	rnd-1_family-9#Unknown	0.285346929864266	0.555454336770771	-0.317340700114124	0.297028442619908	6.51225841443787	0.261435069599441	0.0019256995261187	0.103945375344131	0.0671356310201324	0.103945375344131
544	rnd-4_family-1703#Unknown	0.288234051132973	0.55901539825239	0.384258684943788	0.36182427737509	2.89163343873928	0.111244274962892	0.0705216028870481	-0.021836838048889	0.0865785663505589	0.0865785663505589
545	rnd-5_family-6492#LTR/Gypsy	0.288233202325201	0.55901539825239	-0.371567636177577	0.349873561819301	3.02153411320647	0.125510924430647	0.0658916303657639	0.0804291152047287	0.081002180746385	0.081002180746385
546	rnd-1_family-22#Unknown	0.290086012676189	0.55946821633296	-0.25477879331842	0.240826976567699	6.11017710908667	0.0236408504473597	0.00270265712627774	0.00201554897057717	0.0668945020450091	0.0668945020450091
547	rnd-1_family-205#Unknown	0.290584721633675	0.55946821633296	-0.316602093911916	0.299574357169065	3.56041592031056	0.170955016679091	0.0393801441846865	-0.0133342987532585	0.0683136103832239	0.0683136103832239
548	rnd-4_family-427#Unknown	0.289054826111951	0.55946821633296	0.373806912178435	0.352582386583776	3.0708062077625	0.278080851734019	0.0699582149659506	0.0327059377920024	0.0792189922289832	0.0792189922289832
549	rnd-5_family-1935#DNA	0.290254382615963	0.55946821633296	0.396374503513644	0.374799636104708	3.17968396512461	0.181167975366157	0.049499082221749	0.119070638447317	0.0757937451601501	0.119070638447317
550	rnd-4_family-604#DNA/TcMar-Tc2	0.29419701307285	0.564367046856628	-0.30463995107569	0.290421233141943	3.70187114983336	0.213474079049845	0.0331363880591872	0.0675497450949112	0.0680770031324373	0.0680770031324373
551	rnd-4_family-1704#Unknown	0.293868156328137	0.564367046856628	0.301216365152198	0.286961903637472	3.73144100570075	0.140861834311986	0.030717491482057	0.0454848508780863	0.0680990694850331	0.0680990694850331
552	rnd-1_family-85#LINE/RTE-BovB	0.29735980281874	0.567689706899067	0.251404114201957	0.24124483619563	5.84141997705774	0.164721343379879	0.00411448015675312	0.0130335179212939	0.0657244050325145	0.0657244050325145
553	rnd-1_family-244#Unknown	0.297194799282163	0.567689706899067	0.526817892526589	0.505356463534543	2.52459992747192	0.30282673992961	0.197372339426434	0.00844221922323626	0.109089846856934	0.109089846856934
554	rnd-5_family-1625#Unknown	0.297540300493929	0.567689706899067	-0.68851006821807	0.660934165880145	3.06397007346314	0.809538060542753	0.117050990902504	0.407149775050716	0.0794568812227873	0.407149775050716
555	rnd-5_family-2982#Unknown	0.298246966290703	0.568012690755448	-0.397190229609661	0.381840231558329	2.94033765114182	0.261632179697874	0.0906383968256147	-0.0252881781516318	0.084323958098207	0.084323958098207
556	rnd-5_family-779#Unknown	0.300500501200821	0.571275233397963	-0.508006373494237	0.490656428390834	2.86965357760745	0.586591324505202	0.108363668641499	0.180528808224001	0.0876597722865412	0.180528808224001
557	rnd-1_family-218#LTR/Gypsy	0.301356953874765	0.57187486579107	-0.24541069077047	0.237449523632519	6.80809307228786	0.063918406736037	0.00121141887373593	0.0504350976734244	0.0664473126542363	0.0664473126542363
558	rnd-1_family-21#Unknown	0.305589537974037	0.578867637345084	0.384888131420127	0.375676394074876	4.46081902435759	0.461943333796596	0.0149590616993062	0.154400241978816	0.0633186430940887	0.154400241978816
559	rnd-1_family-144#LINE/CR1	0.306931346501969	0.579332916522467	-0.409207755105148	0.40052353062409	5.27556017240974	0.501852585189351	0.00671524633435839	0.185787671965945	0.0631420825813764	0.185787671965945
560	rnd-1_family-165#LINE	0.306852724433589	0.579332916522467	0.325314674184437	0.318359082481471	4.61021030859934	0.391662992215358	0.0132302555841134	0.10839275089402	0.0627453587619171	0.10839275089402
561	rnd-1_family-200#LTR/Gypsy	0.307739642429137	0.579823176555433	-0.806615421663327	0.790817712242793	1.69429876385193	1.04301486614137	0.231440730691287	0.519030454105023	0.221234726824377	0.519030454105023
562	rnd-1_family-404#DNA/TcMar-Tc1	0.309218335112859	0.581572562658882	-0.552721255492991	0.543554977362588	2.61669734984138	0.330492971566397	0.156248122345202	0.198294293753571	0.102440345193417	0.198294293753571
563	rnd-5_family-3722#LINE/RTE-BovB	0.310271680401383	0.582517169066184	0.712404763257468	0.702117249964091	1.50228624179044	0.33247959451325	0.324006443686338	-0.18187998253484	0.267555915550227	0.267555915550227
564	rnd-1_family-204#Unknown	0.311846228787024	0.583285651115538	0.345844999681841	0.341961793376243	4.81455919599128	0.371358219487035	0.0118147263582366	0.128510715396679	0.0624439920222862	0.128510715396679
565	rnd-5_family-2228#Unknown	0.312336498137554	0.583285651115538	-0.713366794987561	0.706072017664225	1.42651987269899	0.761648534375824	0.309315266705744	0.0610686517738874	0.288929966248371	0.288929966248371
566	rnd-5_family-3938#Unknown	0.311929438800278	0.583285651115538	-0.539223966465793	0.533261162202963	8.32077129095186	0.58238054898268	0.000367786715054448	0.340873173821811	0.0644318964843611	0.340873173821811
567	rnd-4_family-1706#Unknown	0.313409430530346	0.584257086544226	0.243426297072876	0.241471870405982	5.06044911124849	0.0707954950800658	0.00734521806555257	0.0311189627117122	0.0626251789712836	0.0626251789712836
[truncated: 1,257 more rows]

## Sheet: wt_juv_vs_ad
The table contains information on results of differential expression of repeats(according to Wald test) when comparing adult and 21-day juvenile.
[truncated: 1,826 more rows]

[truncated: 4 more sheets: wt_nej3h_vs_ad, wt_nej24h_vs_ad, wt_nej1h_vs_ad, stage_specific_wald_test]
